# Supplementary material for: Cascading epigenomic analysis for identifying disease genes from the regulatory landscape of GWAS variants
Source: PLoS Genet. 2021 Nov 22;17(11):e1009918. doi: 10.1371/journal.pgen.1009918 (PMC8648125; doi:10.1371/journal.pgen.1009918)
Supplement: S1 Table — (XLSX) [file pgen.1009918.s001.xlsx]

## Sheet: Sheet1
S1 Table. Sixteen brain-related GWAS analyzed
Note:	#Sample is based on the number reported in gwasATLAS: https://atlas.ctglab.nl/
GWAS	Author	Title	Journal	Year	#Sample
SCZ2018	Pardiñas et al. [1]	Common schizophrenia alleles are enriched in mutation-intolerant genes and in regions under strong background selection	Nat Gen	2018	105318
SCZ2014	PGC SCZ [2]	Biological insights from 108 schizophrenia-associated genetic loci	Nature	2014	82315
BIP2019	Stahl et al. [3]	Genome-wide association study identifies 30 loci associated with bipolar disorder	Nat Gen	2019	51710
AD2019	Jansen et al. [4]	Genome-wide meta-analysis identifies new loci and functional pathways influencing Alzheimer’s disease risk	Nat Gen	2019	455258
AD2018	Marioni et al. [5]	GWAS on family history of Alzheimer’s disease	Trans Psych	2018	388324
AD2013	Lambert et al. [6]	Meta-analysis of 74,046 individuals identifies 11 new susceptibility loci for Alzheimer’s disease	Nat Gen	2013	54162
PD2019	Nalls et al. [7]	Expanding Parkinson’s disease genetics: novel risk loci, genomic context, causal insights and heritable risk	BioRxiv	2019	482730
ALS2018	Nicolas et al. [8]	Genome-wide Analyses Identify KIF5A as a Novel ALS Gene	Neuron	2018	80610
DEP2019	Baselmans et al. [9]	Multivariate genome-wide analyses of the well-being spectrum	Nat Gen	2019	1067913
MDD2019	Howard et al. [10]	Genome-wide meta-analysis of depression identifies 102 independent variants and highlights the importance of the prefrontal brain regions	Nat Neurosci	2019	217584
MDD2018	Wray et al. [11]	Genome-wide association analyses identify 44 risk variants and refine the genetic architecture of major depression	Nat Gen	2018	480359
wellBeing2019	Baselmans et al. [9]	Multivariate genome-wide analyses of the well-being spectrum	Nat Gen	2019	2311184
Insomnia2019	Jansen et al. [12]	Genome-wide analysis of insomnia in 1,331,010 individuals identifies new risk loci and functional pathways	Nat Gen	2019	386533
Insomnia2017	Hammerschlag et al. [13]	Genome-wide association analysis of insomnia complaints identifies risk genes and genetic overlap with psychiatric and metabolic traits	Nat Gen	2017	113006
IQ2018	Savage et al. [14]	Genome-wide association meta-analysis in 269,867 individuals identifies new genetic and functional links to intelligence	Nat Gen	2018	269867
IQ2017	Sniekers et al. [15]	Genome-wide association meta- A nalysis of 78,308 individuals identifies new loci and genes influencing human intelligence	Nat Gen	2017	78308
References
1. Pardiñas AF, Holmans P, Pocklington AJ, Escott-Price V, Ripke S, Carrera N, et al. Common schizophrenia alleles are enriched in mutation-intolerant genes and in regions under strong background selection. Nat Genet. 2018;50(3):381.
2. Biological insights from 108 schizophrenia-associated genetic loci. Nature. 2014/07/25. 2014;511(7510):421–7.
3. Stahl EA, Breen G, Forstner AJ, McQuillin A, Ripke S, Trubetskoy V, et al. Genome-wide association study identifies 30 loci associated with bipolar disorder. Nat Genet. 2019 May 1;51(5):793–803.
4. Jansen IE, Savage JE, Watanabe K, Bryois J, Williams DM, Steinberg S, et al. Genome-wide meta-analysis identifies new loci and functional pathways influencing Alzheimer’s disease risk. 2019;
5. Marioni RE, Harris SE, Zhang Q, McRae AF, Hagenaars SP, Hill WD, et al. GWAS on family history of Alzheimer’s disease. Transl Psychiatry. 2018;8(1):99.
6. Lambert JC, Ibrahim-Verbaas CA, Harold D, Naj AC, Sims R, Bellenguez C, et al. Meta-analysis of 74,046 individuals identifies 11 new susceptibility loci for Alzheimer’s disease. Nat Genet. 2013/10/29. 2013;45(12):1452–8.
7. Nalls MA, Blauwendraat C, Vallerga CL, Heilbron K, Bandres-Ciga S, Chang D, et al. Expanding Parkinson’s disease genetics: novel risk loci, genomic context, causal insights and heritable risk. bioRxiv. 2019 Mar 4;388165.
8. Nicolas A, Kenna K, Renton AE, Ticozzi N, Faghri F, Chia R, et al. Genome-wide Analyses Identify KIF5A as a Novel ALS Gene. Neuron. 2018 Mar 21;97(6):1268-1283.e6.
9. Baselmans BML, Jansen R, Ip HF, van Dongen J, Abdellaoui A, van de Weijer MP, et al. Multivariate genome-wide analyses of the well-being spectrum. Nat Genet. 2019 Mar 1;51(3):445–51.
10. Howard DM, Adams MJ, Clarke TK, Hafferty JD, Gibson J, Shirali M, et al. Genome-wide meta-analysis of depression identifies 102 independent variants and highlights the importance of the prefrontal brain regions. Nat Neurosci. 2019 Mar 1;22(3):343–52.
11. Wray NR, Ripke S, Mattheisen M, Trzaskowski M, Byrne EM, Abdellaoui A, et al. Genome-wide association analyses identify 44 risk variants and refine the genetic architecture of major depression. Nat Genet. 2018;50(5):668.
12. Jansen PR, Watanabe K, Stringer S, Skene N, Bryois J, Hammerschlag AR, et al. Genome-wide analysis of insomnia in 1,331,010 individuals identifies new risk loci and functional pathways. Nat Genet. 2019 Mar 1;51(3):394–403.
13. Hammerschlag AR, Stringer S, De Leeuw CA, Sniekers S, Taskesen E, Watanabe K, et al. Genome-wide association analysis of insomnia complaints identifies risk genes and genetic overlap with psychiatric and metabolic traits. Nat Genet. 2017 Nov 1;49(11):1584–92.
14. Savage JE, Jansen PR, Stringer S, Watanabe K, Bryois J, De Leeuw CA, et al. Genome-wide association meta-analysis in 269,867 individuals identifies new genetic and functional links to intelligence. Nat Genet. 2018 Jul 1;50(7):912–9.
15. Sniekers S, Stringer S, Watanabe K, Jansen PR, Coleman JRI, Krapohl E, et al. Genome-wide association meta- A nalysis of 78,308 individuals identifies new loci and genes influencing human intelligence. Nat Genet. 2017 Jul 1;49(7):1107–12.
