# Supplementary material for: Cascading epigenomic analysis for identifying disease genes from the regulatory landscape of GWAS variants
Source: PLoS Genet. 2021 Nov 22;17(11):e1009918. doi: 10.1371/journal.pgen.1009918 (PMC8648125; doi:10.1371/journal.pgen.1009918)
Supplement: S2 Table — (XLSX) [file pgen.1009918.s002.xlsx]

## Sheet: Sheet1
S2 Table. GWAS and detection summary
Note:	1. Significance declared at α < 0.05 with Bonferroni correction for the number of tested genes.
	The number of tested genes vary across GWAS since different modeled SNPs are missing in different GWAS.
	2. Number of loci detected in the original GWAS included. Some GWAS only provided summary statistics derived from a subset of the sample as indicated in the comments.
	For GWAS that provided summary statistics derived from only a subset of the sample, the number of loci was retrieved from gwasATLAS: https://atlas.ctglab.nl/
			CEWAS		MetaXcan		MetaXcan1Mb		EpiXcan		EpiXcan1Mb		DNAm MetaXcan		DNAm MetaXcan closest CpG		DNAm MetaXcan max R2 CpG		mQTL-weighted EpiXcan
GWAS	#loci	Comment	#Tested Genes	#Significant Genes	#Tested Genes	#Significant Genes	#Tested Genes	#Significant Genes	#Tested Genes	#Significant Genes	#Tested Genes	#Significant Genes	#Tested CpGs	#Significant CpGs	#Tested Genes	#Significant Genes	#Tested Genes	#Significant Genes	#Tested Genes	#Significant Genes
SCZ2018	145		11718	111	12272	101	12178	102	12344	112	12401	110	243049	2324	15935	93	15935	132	12640	130
SCZ2014	108		11895	77	12500	63	12409	65	12574	67	12637	70	250110	871	16109	72	16109	118	12837	79
BIP2019	30		11919	21	12592	15	12512	17	12662	17	12723	15	255421	42	16128	14	16128	8	12863	17
AD2019	29		11913	23	12574	20	12497	20	12647	23	12703	22	256094	145	16124	14	16124	22	12837	25
AD2018	26		11921	23	12591	20	12520	20	12661	23	12724	24	256490	137	16134	17	16134	22	12871	24
AD2013	13	Meta-summary statistics provided only for significant SNPs, hence used stage 1 summary statistics	11876	17	12307	10	12213	8	12406	10	12466	11	242192	93	16108	12	16108	19	12782	11
PD2019	24	23andMe samples not provided	11920	30	12609	28	12530	25	12684	30	12746	31	257222	220	16131	20	16131	34	12872	35
ALS2018	6		11917	1	12571	3	12486	3	12639	3	12696	4	255929	10	16122	2	16122	2	12855	3
DEP2019	63	23andMe samples not provided	11414	64	11349	57	11294	61	11389	57	11464	62	204294	718	15678	60	15678	59	12120	62
MDD2019	51	23andMe samples not provided	11880	21	12481	15	12390	16	12554	13	12608	13	250252	267	16102	6	16102	45	12791	21
MDD2018	44		11899	14	12520	7	12428	7	12608	9	12662	8	252763	113	16118	3	16118	13	12839	11
wellbeing2019	144	23andMe samples not provided	11414	122	11349	109	11294	111	11389	111	11464	112	204294	1219	15678	102	15678	123	12120	124
Insomnia2019	8	23andMe samples not provided	11908	9	12494	10	12422	7	12587	9	12644	7	252505	35	16123	6	16123	5	12815	17
Insomnia2017	3		11907	1	12547	0	12469	0	12628	0	12684	0	255261	0	16127	1	16127	0	12835	0
IQ2018	205		11910	133	12519	126	12443	116	12604	136	12664	127	253497	810	16126	110	16126	221	12839	149
IQ2017	18		11907	6	12546	6	12468	7	12628	6	12684	7	255240	10	16127	6	16127	18	12835	8
