# Supplementary material for: Cascading epigenomic analysis for identifying disease genes from the regulatory landscape of GWAS variants
Source: PLoS Genet. 2021 Nov 22;17(11):e1009918. doi: 10.1371/journal.pgen.1009918 (PMC8648125; doi:10.1371/journal.pgen.1009918)
Supplement: S3 Table — (XLSX) [file pgen.1009918.s003.xlsx]

## Sheet: replicationROSMAPref
S3 Table. Replication AUC
Notes:	Replication assessed based on AUC as computed by:
	i. Ranking the genes of each GWAS based on p-values estimated with the ROSMAP models.
	ii. Taking the top 1% of genes as reference.
	iii. Computing AUC by applying a range of thresholds on p-values estimated with CMC models.
	The chance level AUC is 0.5, which we confirmed by permuting the CMC p-values, hence AUC of all methods are statistically significant.
	The CMC MetaXcan and EpiXcan models from the respective authors were built with SNPs within 1Mb from TSS of genes
GWAS/Method	CEWAS	MetaXcan1Mb	EpiXcan1Mb
SCZ2018	0.7931	0.8925	0.8752
SCZ2014	0.7769	0.8505	0.8783
BIP2019	0.7784	0.8128	0.9085
AD2019	0.7318	0.7892	0.8651
AD2018	0.7224	0.8182	0.8598
AD2013	0.7471	0.7757	0.8558
PD2019	0.7723	0.8094	0.8859
ALS2018	0.6753	0.7816	0.8324
DEP2019	0.7793	0.7751	0.8811
MDD2019	0.7398	0.6913	0.8332
MDD2018	0.736	0.807	0.889
wellbeing2019	0.8219	0.8185	0.8813
Insomnia2019	0.8316	0.8286	0.9125
Insomnia2017	0.7384	0.7329	0.8353
IQ2018	0.8033	0.8352	0.9157
IQ2017	0.6938	0.7953	0.87
mean	0.758837	0.800863	0.873694
stdev	0.0435412	0.0462833	0.0263579

## Sheet: replicationCMCref
Table S3. Replication AUC
Notes:	Replication assessed based on AUC as computed by:
	i. Ranking the genes of each GWAS based on p-values estimated with the CMC models.
	ii. Taking the top 1% of genes as reference.
	iii. Computing AUC by applying a range of thresholds on p-values estimated with ROSMAP models.
	The chance level AUC is 0.5, which we confirmed by permuting the ROSMAP p-values, hence AUC of all methods are statistically significant.
	The CMC MetaXcan and EpiXcan models from the respective authors were built with SNPs within 1Mb from TSS of genes
GWAS/Method	CEWAS	MetaXcan1Mb	EpiXcan1Mb
SCZ2018	0.7815	0.8496	0.8569
SCZ2014	0.8262	0.8607	0.8603
BIP2019	0.8053	0.8386	0.8785
AD2019	0.8156	0.8248	0.8581
AD2018	0.8402	0.8133	0.8862
AD2013	0.6786	0.7734	0.841
PD2019	0.8505	0.8168	0.9113
ALS2018	0.7398	0.7873	0.8165
DEP2019	0.8035	0.8324	0.8518
MDD2019	0.7416	0.79	0.8173
MDD2018	0.8007	0.8264	0.8145
wellbeing2019	0.8352	0.8796	0.8755
Insomnia2019	0.8038	0.8426	0.8744
Insomnia2017	0.7998	0.7567	0.8276
IQ2018	0.8406	0.8817	0.9121
IQ2017	0.765	0.8106	0.8893
mean	0.795494	0.824031	0.860706
stdev	0.0455	0.0355878	0.03157

## Sheet: crossMethodROSMAPref
Table S3. Replication AUC
Notes:	Cross-method AUC computed by:
	i. Ranking the genes of each GWAS based on p-values estimated with the ROSMAP models of a reference method.
	ii. Taking the top 1% of genes as reference.
	iii. Computing AUC by applying a range of thresholds on p-values estimated with CMC models of test methods.
	The CMC MetaXcan and EpiXcan models from the respective authors were built with SNPs within 1Mb from TSS of genes
Reference Method	CEWAS		MetaXcan1Mb		EpiXcan1Mb
GWAS/Test Methods	MetaXcan1Mb	EpiXcan1Mb	CEWAS	EpiXcan1Mb	CEWAS	MetaXcan1Mb
SCZ2018	0.8525	0.9036	0.7717	0.916	0.7635	0.8692
SCZ2014	0.8174	0.8835	0.7516	0.9207	0.7764	0.835
BIP2019	0.8483	0.8881	0.7854	0.8842	0.7878	0.8063
AD2019	0.769	0.861	0.7747	0.8532	0.7738	0.7948
AD2018	0.8212	0.8565	0.7823	0.8422	0.7841	0.8202
AD2013	0.7557	0.821	0.7665	0.8436	0.7809	0.8101
PD2019	0.789	0.8419	0.7744	0.8729	0.7521	0.8214
ALS2018	0.7699	0.8448	0.6461	0.8402	0.6419	0.7744
DEP2019	0.8013	0.8801	0.7301	0.9051	0.7394	0.7391
MDD2019	0.7324	0.862	0.7186	0.8318	0.7083	0.6832
MDD2018	0.7808	0.8367	0.7832	0.882	0.7777	0.8155
wellbeing2019	0.8327	0.9064	0.7933	0.9162	0.7846	0.8082
Insomnia2019	0.7633	0.8805	0.8072	0.9158	0.809	0.811
Insomnia2017	0.6925	0.8028	0.7466	0.821	0.7449	0.7547
IQ2018	0.8047	0.9075	0.7959	0.9222	0.7987	0.8271
IQ2017	0.7051	0.836	0.7038	0.8439	0.7071	0.7831
mean	0.783488	0.863275	0.758213	0.875687	0.758137	0.797081
stdev	0.0471663	0.0314031	0.041511	0.0364174	0.0425499	0.0435271

## Sheet: crossMethodCMCref
Table S3. Replication AUC
Notes:	Replication assessed based on AUC as computed by:
	i. Ranking the genes of each GWAS based on p-values estimated with the CMC models of a reference method.
	ii. Taking the top 1% of genes as reference.
	iii. Computing AUC by applying a range of thresholds on p-values estimated with ROSMAP models of test methods.
	The CMC MetaXcan and EpiXcan models from the respective authors were built with SNPs within 1Mb from TSS of genes
Reference Method	CEWAS		MetaXcan1Mb		EpiXcan1Mb
GWAS/Test Methods	MetaXcan1Mb	EpiXcan1Mb	CEWAS	EpiXcan1Mb	CEWAS	MetaXcan1Mb
SCZ2018	0.764	0.7843	0.8426	0.8359	0.8767	0.8569
SCZ2014	0.7986	0.8008	0.851	0.8264	0.8889	0.8618
BIP2019	0.7404	0.7476	0.8195	0.8484	0.865	0.888
AD2019	0.7896	0.8228	0.7937	0.8037	0.867	0.886
AD2018	0.8107	0.8376	0.8074	0.8152	0.8843	0.8887
AD2013	0.7342	0.7478	0.8259	0.7943	0.8706	0.8194
PD2019	0.809	0.816	0.8237	0.8528	0.9105	0.8845
ALS2018	0.777	0.7941	0.7752	0.7831	0.825	0.844
DEP2019	0.8035	0.8047	0.8721	0.843	0.8724	0.8174
MDD2019	0.6928	0.6583	0.8696	0.7745	0.811	0.8117
MDD2018	0.7517	0.7679	0.8211	0.8256	0.8107	0.7919
wellbeing2019	0.8288	0.8402	0.9065	0.881	0.8875	0.8706
Insomnia2019	0.76	0.7514	0.8606	0.8216	0.8724	0.8649
Insomnia2017	0.8013	0.7503	0.7111	0.7426	0.8044	0.8589
IQ2018	0.8414	0.833	0.8966	0.8663	0.9426	0.9207
IQ2017	0.7625	0.7812	0.7764	0.7967	0.887	0.918
mean	0.779094	0.783625	0.828312	0.819444	0.86725	0.861463
stdev	0.0386502	0.0466718	0.049804	0.036068	0.0377391	0.0371827
