# Supplementary material for: Cascading epigenomic analysis for identifying disease genes from the regulatory landscape of GWAS variants
Source: PLoS Genet. 2021 Nov 22;17(11):e1009918. doi: 10.1371/journal.pgen.1009918 (PMC8648125; doi:10.1371/journal.pgen.1009918)
Supplement: S4 Table — (XLSX) [file pgen.1009918.s004.xlsx]

## Sheet: CEWAS
GWAS	ENSG	geneSymbol	chr	tss	z	p
SCZ2018	ENSG00000117020	AKT3	22	243651534	6.1248	9.07992e-10
SCZ2018	ENSG00000143401	ANP32E	22	150190716	-5.34553	9.01504e-08
SCZ2018	ENSG00000135870	RC3H1	22	173900351	4.96277	6.94939e-07
SCZ2018	ENSG00000142599	RERE	22	8412456	4.91892	8.70212e-07
SCZ2018	ENSG00000163125	RPRD2	22	150335566	-4.76332	1.90437e-06
SCZ2018	ENSG00000143368	SF3B4	22	149895208	4.67888	2.88445e-06
SCZ2018	ENSG00000270898	ASB3	22	53897429	4.96298	6.94205e-07
SCZ2018	ENSG00000138028	CGREF1	22	27321756	-5.25858	1.45175e-07
SCZ2018	ENSG00000036257	CUL3	22	225334866	-5.45326	4.94541e-08
SCZ2018	ENSG00000115540	MOB4	22	198380294	5.77869	7.52844e-09
SCZ2018	ENSG00000115524	SF3B1	22	198254507	6.04607	1.48423e-09
SCZ2018	ENSG00000163635	ATXN7	22	63850232	-4.70634	2.52201e-06
SCZ2018	ENSG00000163938	GNL3	22	52715171	5.90633	3.49812e-09
SCZ2018	ENSG00000114904	NEK4	22	52744799	5.56238	2.66121e-08
SCZ2018	ENSG00000114054	PCCB	22	135969199	-6.47746	9.32821e-11
SCZ2018	ENSG00000114902	SPCS1	22	52738970	-6.71317	1.90442e-11
SCZ2018	ENSG00000163634	THOC7	22	63819545	-5.37851	7.51062e-08
SCZ2018	ENSG00000163931	TKT	22	53258722	6.2428	4.29812e-10
SCZ2018	ENSG00000213533	TMEM110	22	52870234	-6.44566	1.15102e-10
SCZ2018	ENSG00000164091	WDR82	22	52288436	-4.69188	2.70705e-06
SCZ2018	ENSG00000246560	RP11-10L12.4	22	103749211	-4.62938	3.6677e-06
SCZ2018	ENSG00000109332	UBE2D3	22	103715539	-5.10677	3.27705e-07
SCZ2018	ENSG00000113119	TMCO6	22	140019011	4.69729	2.63633e-06
SCZ2018	ENSG00000146007	ZMAT2	22	140078264	4.69473	2.66964e-06
SCZ2018	ENSG00000186470	BTN3A2	22	26365386	10.0143	1.31941e-23
SCZ2018	ENSG00000197061	HIST1H4C	22	26104103	-5.62789	1.82424e-08
SCZ2018	ENSG00000158406	HIST1H4H	22	26281282	5.76803	8.02031e-09
SCZ2018	ENSG00000112812	PRSS16	22	27215479	-6.95885	3.43052e-12
SCZ2018	ENSG00000271755	RP1-153G14.4	22	27371788	4.81945	1.43957e-06
SCZ2018	ENSG00000112343	TRIM38	22	25963029	-4.61074	4.01236e-06
SCZ2018	ENSG00000124613	ZNF391	22	27342393	-4.6485	3.34356e-06
SCZ2018	ENSG00000128512	DOCK4	22	111366165	-4.84591	1.26035e-06
SCZ2018	ENSG00000122687	FTSJ2	22	2273865	-5.75738	8.54273e-09
SCZ2018	ENSG00000146830	GIGYF1	22	100277129	5.05498	4.30436e-07
SCZ2018	ENSG00000173114	LRRN3	22	110731061	6.07311	1.25453e-09
SCZ2018	ENSG00000234616	JRK	22	143738873	4.74542	2.08077e-06
SCZ2018	ENSG00000165046	LETM2	22	38243724	-4.86831	1.12559e-06
SCZ2018	ENSG00000175324	LSM1	22	38020838	5.56548	2.61438e-08
SCZ2018	ENSG00000147535	PPAPDC1B	22	38120647	-5.8873	3.92557e-09
SCZ2018	ENSG00000239218	RPS20P22	22	38291864	-5.62152	1.89287e-08
SCZ2018	ENSG00000180900	SCRIB	22	144873089	4.94553	7.59356e-07
SCZ2018	ENSG00000166275	C10orf32	22	104613979	4.82269	1.41634e-06
SCZ2018	ENSG00000148842	CNNM2	22	104678049	-5.13143	2.87556e-07
SCZ2018	ENSG00000203886	CYP17A1-AS1	22	104592477	-5.39349	6.91036e-08
SCZ2018	ENSG00000198954	KIAA1279	22	70748486	5.01172	5.39446e-07
SCZ2018	ENSG00000152219	ARL14EP	22	30344597	5.24748	1.54195e-07
SCZ2018	ENSG00000110492	MDK	22	46402305	-7.81767	5.38094e-15
SCZ2018	ENSG00000066382	MPPED2	22	30406039	5.25675	1.46623e-07
SCZ2018	ENSG00000165912	PACSIN3	22	47199075	6.07755	1.22033e-09
SCZ2018	ENSG00000120451	SNX19	22	130745330	6.48741	8.73267e-11
SCZ2018	ENSG00000019102	VSIG2	22	124617367	-4.79005	1.66737e-06
SCZ2018	ENSG00000156599	ZDHHC5	22	57435218	-5.48309	4.17961e-08
SCZ2018	ENSG00000151065	DCP1B	22	2055219	-6.63385	3.27037e-11
SCZ2018	ENSG00000111325	OGFOD2	22	123459126	5.56623	2.60304e-08
SCZ2018	ENSG00000139697	SBNO1	22	123773655	-5.4318	5.57888e-08
SCZ2018	ENSG00000183955	SETD8	22	123868319	-6.81131	9.67143e-12
SCZ2018	ENSG00000204852	TCTN1	22	111051831	4.88716	1.02299e-06
SCZ2018	ENSG00000111237	VPS29	22	110928901	-6.49309	8.40921e-11
SCZ2018	ENSG00000256092	hsa-mir-8072	22	123848414	-5.61005	2.02273e-08
SCZ2018	ENSG00000139746	RBM26	22	79894088	5.56495	2.62223e-08
SCZ2018	ENSG00000256053	APOPT1	22	104038092	-5.83443	5.3974e-09
SCZ2018	ENSG00000269940	RP11-73M18.7	22	104160896	5.62349	1.87134e-08
SCZ2018	ENSG00000269958	RP11-73M18.8	22	104162689	6.40081	1.54556e-10
SCZ2018	ENSG00000126215	XRCC3	22	104163945	4.99143	5.99336e-07
SCZ2018	ENSG00000100711	ZFYVE21	22	104182066	-6.35694	2.05817e-10
SCZ2018	ENSG00000214575	CPEB1	22	83211950	-5.48436	4.14975e-08
SCZ2018	ENSG00000182511	FES	22	91426924	4.80492	1.54811e-06
SCZ2018	ENSG00000140564	FURIN	22	91411821	-6.85211	7.27679e-12
SCZ2018	ENSG00000225151	GOLGA2P7	22	84867599	4.75188	2.01537e-06
SCZ2018	ENSG00000136381	IREB2	22	78730530	-5.99546	2.02909e-09
SCZ2018	ENSG00000197696	NMB	22	85198359	5.97985	2.23347e-09
SCZ2018	ENSG00000182774	RPS17L	22	83205503	-5.7042	1.16893e-08
SCZ2018	ENSG00000242866	STRC	22	43891595	-4.8557	1.19959e-06
SCZ2018	ENSG00000174939	ASPHD1	22	29911695	-4.67109	2.99608e-06
SCZ2018	ENSG00000262246	CORO7	22	4404542	-4.97841	6.41079e-07
SCZ2018	ENSG00000149927	DOC2A	22	30016829	4.96189	6.98092e-07
SCZ2018	ENSG00000167264	DUS2	22	68021648	4.65841	3.18662e-06
SCZ2018	ENSG00000169592	INO80E	22	30006614	6.37558	1.82271e-10
SCZ2018	ENSG00000149923	PPP4C	22	30087298	4.80302	1.56293e-06
SCZ2018	ENSG00000205534	RP11-345J4.8	22	29538888	-6.44908	1.1253e-10
SCZ2018	ENSG00000262468	RP11-95P2.1	22	4295825	4.90518	9.33409e-07
SCZ2018	ENSG00000263276	RP11-96D1.10	22	68258615	-5.51933	3.40289e-08
SCZ2018	ENSG00000103037	SETD6	22	58549382	-6.41416	1.41599e-10
SCZ2018	ENSG00000181625	SLX1B	22	29465821	-5.16771	2.36985e-07
SCZ2018	ENSG00000149930	TAOK2	22	29984961	7.95561	1.78249e-15
SCZ2018	ENSG00000149932	TMEM219	22	29952205	5.27537	1.32488e-07
SCZ2018	ENSG00000090238	YPEL3	22	30103634	-4.74527	2.08225e-06
SCZ2018	ENSG00000188522	FAM83G	22	18872101	-5.18615	2.14691e-07
SCZ2018	ENSG00000175662	TOM1L2	22	17746827	-4.93391	8.06012e-07
SCZ2018	ENSG00000267629	AC138430.4	22	19366450	5.42071	5.93639e-08
SCZ2018	ENSG00000104885	DOT1L	22	2164147	4.91777	8.75338e-07
SCZ2018	ENSG00000104870	FCGRT	22	50010072	5.02262	5.09708e-07
SCZ2018	ENSG00000176920	FUT2	22	49199227	5.07978	3.77865e-07
SCZ2018	ENSG00000167491	GATAD2A	22	19496634	-5.67095	1.42011e-08
SCZ2018	ENSG00000187664	HAPLN4	22	19366449	5.678	1.36278e-08
SCZ2018	ENSG00000129933	MAU2	22	19431489	-4.91713	8.78243e-07
SCZ2018	ENSG00000186010	NDUFA13	22	19626544	5.77789	7.56417e-09
SCZ2018	ENSG00000105717	PBX4	22	19672521	4.66931	3.02215e-06
SCZ2018	ENSG00000232871	SEC1P	22	49141327	4.75264	2.00776e-06
SCZ2018	ENSG00000213996	TM6SF2	22	19375172	6.17657	6.55104e-10
SCZ2018	ENSG00000184208	C22orf46	22	42084942	4.99219	5.96997e-07
SCZ2018	ENSG00000100346	CACNA1I	22	39966757	5.10642	3.28313e-07
SCZ2018	ENSG00000100197	CYP2D6	22	42522500	-5.03524	4.77259e-07
SCZ2018	ENSG00000205704	LINC00634	22	42348168	5.20792	1.90973e-07
SCZ2018	ENSG00000128285	MCHR1	22	41074753	-4.87209	1.10425e-06
SCZ2018	ENSG00000198951	NAGA	22	42454357	6.32082	2.60172e-10
SCZ2018	ENSG00000234965	SHISA8	22	42307296	-6.03009	1.63872e-09
SCZ2018	ENSG00000183172	SMDT1	22	42475694	4.73711	2.1679e-06
SCZ2018	ENSG00000159958	TNFRSF13C	22	42321044	-6.17411	6.65364e-10
SCZ2018	ENSG00000229891	Z83851.1	22	42760405	5.54159	2.99746e-08
SCZ2018	ENSG00000100426	ZBED4	22	50247489	-4.60582	4.10838e-06
SCZ2014	ENSG00000117020	AKT3	22	243651534	5.08443	3.68734e-07
SCZ2014	ENSG00000143401	ANP32E	22	150190716	-5.5102	3.58431e-08
SCZ2014	ENSG00000230461	PROX1-AS1	22	213991093	-4.82533	1.3977e-06
SCZ2014	ENSG00000142599	RERE	22	8412456	5.12586	2.96176e-07
SCZ2014	ENSG00000163125	RPRD2	22	150335566	-4.9553	7.22184e-07
SCZ2014	ENSG00000036257	CUL3	22	225334866	-5.40507	6.4782e-08
SCZ2014	ENSG00000115540	MOB4	22	198380294	5.37573	7.62714e-08
SCZ2014	ENSG00000115524	SF3B1	22	198254507	5.32474	1.011e-07
SCZ2014	ENSG00000163938	GNL3	22	52715171	5.80804	6.32084e-09
SCZ2014	ENSG00000114904	NEK4	22	52744799	5.62687	1.83513e-08
SCZ2014	ENSG00000114054	PCCB	22	135969199	-5.92552	3.11304e-09
SCZ2014	ENSG00000114902	SPCS1	22	52738970	-6.62333	3.51194e-11
SCZ2014	ENSG00000163634	THOC7	22	63819545	-4.77947	1.75761e-06
SCZ2014	ENSG00000163931	TKT	22	53258722	5.62024	1.90697e-08
SCZ2014	ENSG00000213533	TMEM110	22	52870234	-6.03434	1.59615e-09
SCZ2014	ENSG00000109332	UBE2D3	22	103715539	-4.68825	2.75558e-06
SCZ2014	ENSG00000186470	BTN3A2	22	26365386	7.62934	2.35966e-14
SCZ2014	ENSG00000197061	HIST1H4C	22	26104103	-5.29663	1.17961e-07
SCZ2014	ENSG00000158406	HIST1H4H	22	26281282	5.3364	9.48124e-08
SCZ2014	ENSG00000112812	PRSS16	22	27215479	-6.06774	1.29724e-09
SCZ2014	ENSG00000128512	DOCK4	22	111366165	-5.50921	3.60445e-08
SCZ2014	ENSG00000146830	GIGYF1	22	100277129	4.82127	1.4265e-06
SCZ2014	ENSG00000173114	LRRN3	22	110731061	6.28254	3.33083e-10
SCZ2014	ENSG00000173295	FAM86B3P	22	8086116	-5.05906	4.21332e-07
SCZ2014	ENSG00000175324	LSM1	22	38020838	4.6253	3.74057e-06
SCZ2014	ENSG00000239218	RPS20P22	22	38291864	-4.86093	1.16838e-06
SCZ2014	ENSG00000167136	ENDOG	22	131580752	4.6794	2.87711e-06
SCZ2014	ENSG00000166275	C10orf32	22	104613979	5.41673	6.06979e-08
SCZ2014	ENSG00000148842	CNNM2	22	104678049	-5.01225	5.37963e-07
SCZ2014	ENSG00000203886	CYP17A1-AS1	22	104592477	-5.7428	9.31225e-09
SCZ2014	ENSG00000148795	CYP17A1	22	104590287	-5.07369	3.90184e-07
SCZ2014	ENSG00000198954	KIAA1279	22	70748486	4.76581	1.88099e-06
SCZ2014	ENSG00000110492	MDK	22	46402305	-7.16367	7.85435e-13
SCZ2014	ENSG00000165912	PACSIN3	22	47199075	5.55568	2.76527e-08
SCZ2014	ENSG00000120451	SNX19	22	130745330	6.47964	9.19421e-11
SCZ2014	ENSG00000156599	ZDHHC5	22	57435218	-5.02401	5.06033e-07
SCZ2014	ENSG00000151065	DCP1B	22	2055219	-6.00357	1.93022e-09
SCZ2014	ENSG00000111325	OGFOD2	22	123459126	5.58759	2.30241e-08
SCZ2014	ENSG00000139697	SBNO1	22	123773655	-5.37172	7.79873e-08
SCZ2014	ENSG00000183955	SETD8	22	123868319	-6.60578	3.95443e-11
SCZ2014	ENSG00000111237	VPS29	22	110928901	-5.05809	4.23476e-07
SCZ2014	ENSG00000256092	hsa-mir-8072	22	123848414	-5.84628	5.02683e-09
SCZ2014	ENSG00000256053	APOPT1	22	104038092	-5.10544	3.3003e-07
SCZ2014	ENSG00000269940	RP11-73M18.7	22	104160896	5.72227	1.05109e-08
SCZ2014	ENSG00000269958	RP11-73M18.8	22	104162689	6.21424	5.1575e-10
SCZ2014	ENSG00000269945	RP6-91H8.5	22	71685816	-4.80926	1.51489e-06
SCZ2014	ENSG00000126215	XRCC3	22	104163945	4.73122	2.2317e-06
SCZ2014	ENSG00000100711	ZFYVE21	22	104182066	-5.68885	1.27895e-08
SCZ2014	ENSG00000214575	CPEB1	22	83211950	-4.7731	1.8141e-06
SCZ2014	ENSG00000140564	FURIN	22	91411821	-7.16798	7.61122e-13
SCZ2014	ENSG00000225151	GOLGA2P7	22	84867599	5.02483	5.0388e-07
SCZ2014	ENSG00000136381	IREB2	22	78730530	-5.91675	3.28363e-09
SCZ2014	ENSG00000197696	NMB	22	85198359	6.12229	9.22418e-10
SCZ2014	ENSG00000182774	RPS17L	22	83205503	-4.99959	5.74522e-07
SCZ2014	ENSG00000262246	CORO7	22	4404542	-4.9732	6.58581e-07
SCZ2014	ENSG00000169592	INO80E	22	30006614	5.59095	2.25837e-08
SCZ2014	ENSG00000254852	NPIPA2	22	14841922	4.62587	3.73025e-06
SCZ2014	ENSG00000205534	RP11-345J4.8	22	29538888	-5.46005	4.76005e-08
SCZ2014	ENSG00000263276	RP11-96D1.10	22	68258615	-5.26952	1.36779e-07
SCZ2014	ENSG00000103037	SETD6	22	58549382	-5.02403	5.05979e-07
SCZ2014	ENSG00000181625	SLX1B	22	29465821	-5.13361	2.8424e-07
SCZ2014	ENSG00000149930	TAOK2	22	29984961	6.71262	1.91159e-11
SCZ2014	ENSG00000149932	TMEM219	22	29952205	5.11171	3.19257e-07
SCZ2014	ENSG00000188522	FAM83G	22	18872101	-4.77389	1.80699e-06
SCZ2014	ENSG00000175662	TOM1L2	22	17746827	-4.75816	1.95369e-06
SCZ2014	ENSG00000267629	AC138430.4	22	19366450	4.8923	9.96663e-07
SCZ2014	ENSG00000104870	FCGRT	22	50010072	4.62267	3.7883e-06
SCZ2014	ENSG00000167491	GATAD2A	22	19496634	-4.7413	2.12351e-06
SCZ2014	ENSG00000187664	HAPLN4	22	19366449	4.79181	1.65281e-06
SCZ2014	ENSG00000129933	MAU2	22	19431489	-4.70804	2.50107e-06
SCZ2014	ENSG00000186010	NDUFA13	22	19626544	4.60774	4.07066e-06
SCZ2014	ENSG00000105717	PBX4	22	19672521	4.74082	2.12854e-06
SCZ2014	ENSG00000213996	TM6SF2	22	19375172	5.24604	1.55402e-07
SCZ2014	ENSG00000128285	MCHR1	22	41074753	-4.71221	2.45041e-06
SCZ2014	ENSG00000198951	NAGA	22	42454357	5.33821	9.38677e-08
SCZ2014	ENSG00000234965	SHISA8	22	42307296	-4.92863	8.28084e-07
SCZ2014	ENSG00000159958	TNFRSF13C	22	42321044	-5.02732	4.97393e-07
BIP2019	ENSG00000144199	FAHD2B	22	97749319	-4.67186	2.98486e-06
BIP2019	ENSG00000114988	LMAN2L	22	97371665	-4.8219	1.42198e-06
BIP2019	ENSG00000163938	GNL3	22	52715171	5.72203	1.05257e-08
BIP2019	ENSG00000114902	SPCS1	22	52738970	-5.63635	1.7369e-08
BIP2019	ENSG00000213533	TMEM110	22	52870234	-5.49848	3.8309e-08
BIP2019	ENSG00000148600	CDHR1	22	85954409	-4.63363	3.59317e-06
BIP2019	ENSG00000149485	FADS1	22	61567098	-4.80855	1.5203e-06
BIP2019	ENSG00000134825	TMEM258	22	61535972	4.72468	2.30474e-06
BIP2019	ENSG00000197696	NMB	22	85198359	5.09851	3.42329e-07
BIP2019	ENSG00000263276	RP11-96D1.10	22	68258615	-4.74132	2.12325e-06
BIP2019	ENSG00000267080	ASB16-AS1	22	42253340	-4.72169	2.33898e-06
BIP2019	ENSG00000108840	HDAC5	22	42154113	5.01225	5.37964e-07
BIP2019	ENSG00000011258	MBTD1	22	49254785	5.61246	1.99469e-08
BIP2019	ENSG00000243678	NME1-NME2	22	49230919	4.63599	3.55226e-06
BIP2019	ENSG00000011052	NME2	22	49230950	-4.77269	1.81781e-06
BIP2019	ENSG00000160161	CILP2	22	19649056	4.73216	2.22147e-06
BIP2019	ENSG00000187664	HAPLN4	22	19366449	4.92372	8.49147e-07
BIP2019	ENSG00000088298	EDEM2	22	33705827	-4.60961	4.03416e-06
BIP2019	ENSG00000101109	STK4	22	43595114	5.23711	1.63113e-07
BIP2019	ENSG00000128285	MCHR1	22	41074753	-4.72499	2.30129e-06
BIP2019	ENSG00000196236	XPNPEP3	22	41253087	4.65323	3.26779e-06
AD2019	ENSG00000158869	FCER1G	22	161185023	-5.39482	6.85927e-08
AD2019	ENSG00000158864	NDUFS2	22	161166893	-5.66155	1.50015e-08
AD2019	ENSG00000106290	TAF6	22	99704692	4.61836	3.8679e-06
AD2019	ENSG00000110079	MS4A4A	22	60048013	5.87584	4.20692e-09
AD2019	ENSG00000137845	ADAM10	22	58887402	5.4455	5.16602e-08
AD2019	ENSG00000128923	FAM63B	22	59063390	-4.65635	3.2186e-06
AD2019	ENSG00000196118	C16orf93	22	30768743	5.09696	3.45157e-07
AD2019	ENSG00000103510	KAT8	22	31127074	-5.4271	5.72757e-08
AD2019	ENSG00000178226	PRSS36	22	31150245	-5.4405	5.31326e-08
AD2019	ENSG00000167394	ZNF668	22	31072163	4.93373	8.06734e-07
AD2019	ENSG00000130208	APOC1	22	45417503	5.59948	2.1499e-08
AD2019	ENSG00000234906	APOC2	22	45449242	-6.11058	9.92695e-10
AD2019	ENSG00000069399	BCL3	22	45250961	-14.0155	1.25255e-44
AD2019	ENSG00000189114	BLOC1S3	22	45682002		0
AD2019	ENSG00000117877	CD3EAP	22	45909466		0
AD2019	ENSG00000186567	CEACAM19	22	45165544	9.00277	2.20094e-19
AD2019	ENSG00000104853	CLPTM1	22	45457841	-8.44254	3.10515e-17
AD2019	ENSG00000012061	ERCC1	22	45910590		0
AD2019	ENSG00000007047	MARK4	22	45582545		0
AD2019	ENSG00000073008	PVR	22	45147097	-6.13866	8.32194e-10
AD2019	ENSG00000130204	TOMM40	22	45393825		0
AD2019	ENSG00000062370	ZNF112	22	44830707	6.06087	1.35387e-09
AD2019	ENSG00000170684	ZNF296	22	45574757	-5.43057	5.61753e-08
AD2018	ENSG00000158864	NDUFS2	22	161166893	-5.19784	2.01615e-07
AD2018	ENSG00000110079	MS4A4A	22	60048013	5.34297	9.1435e-08
AD2018	ENSG00000073921	PICALM	22	85668726	5.03893	4.68152e-07
AD2018	ENSG00000137845	ADAM10	22	58887402	5.08686	3.64037e-07
AD2018	ENSG00000128923	FAM63B	22	59063390	-4.82561	1.39573e-06
AD2018	ENSG00000196118	C16orf93	22	30768743	4.82383	1.40829e-06
AD2018	ENSG00000103510	KAT8	22	31127074	-5.70986	1.13067e-08
AD2018	ENSG00000178226	PRSS36	22	31150245	-5.63435	1.75723e-08
AD2018	ENSG00000167394	ZNF668	22	31072163	5.62859	1.81685e-08
AD2018	ENSG00000159640	ACE	22	61554421	-4.98974	6.04599e-07
AD2018	ENSG00000234906	APOC2	22	45449242	-5.83099	5.50996e-09
AD2018	ENSG00000069399	BCL3	22	45250961	-12.6619	9.61696e-37
AD2018	ENSG00000189114	BLOC1S3	22	45682002		0
AD2018	ENSG00000117877	CD3EAP	22	45909466		0
AD2018	ENSG00000186567	CEACAM19	22	45165544	7.33011	2.29955e-13
AD2018	ENSG00000104853	CLPTM1	22	45457841	-6.50954	7.53825e-11
AD2018	ENSG00000012061	ERCC1	22	45910590		0
AD2018	ENSG00000104884	ERCC2	22	45853094	4.62878	3.67832e-06
AD2018	ENSG00000007047	MARK4	22	45582545		0
AD2018	ENSG00000073008	PVR	22	45147097	-5.35853	8.39001e-08
AD2018	ENSG00000130204	TOMM40	22	45393825		0
AD2018	ENSG00000062370	ZNF112	22	44830707	4.91549	8.85597e-07
AD2018	ENSG00000170684	ZNF296	22	45574757	-4.99458	5.89629e-07
AD2013	ENSG00000272379	RP1-257A7.5	22	13290249	4.87843	1.06934e-06
AD2013	ENSG00000110079	MS4A4A	22	60048013	5.22564	1.73553e-07
AD2013	ENSG00000109919	MTCH2	22	47638866	-5.4273	5.72124e-08
AD2013	ENSG00000165915	SLC39A13	22	47428682	-5.56216	2.66456e-08
AD2013	ENSG00000119630	PGF	22	75408536	4.72959	2.24969e-06
AD2013	ENSG00000130208	APOC1	22	45417503	6.29921	2.99174e-10
AD2013	ENSG00000234906	APOC2	22	45449242	-5.06762	4.02828e-07
AD2013	ENSG00000069399	BCL3	22	45250961	-9.29884	1.4198e-20
AD2013	ENSG00000189114	BLOC1S3	22	45682002		0
AD2013	ENSG00000117877	CD3EAP	22	45909466		0
AD2013	ENSG00000186567	CEACAM19	22	45165544	8.04815	8.40519e-16
AD2013	ENSG00000104853	CLPTM1	22	45457841	-5.77549	7.67292e-09
AD2013	ENSG00000012061	ERCC1	22	45910590		0
AD2013	ENSG00000007047	MARK4	22	45582545		0
AD2013	ENSG00000073008	PVR	22	45147097	-6.4365	1.22261e-10
AD2013	ENSG00000130204	TOMM40	22	45393825		0
AD2013	ENSG00000170684	ZNF296	22	45574757	-5.79758	6.72804e-09
PD2019	ENSG00000004468	CD38	22	15779897	-7.82929	4.90617e-15
PD2019	ENSG00000127418	FGFRL1	22	1003723	-6.30299	2.91951e-10
PD2019	ENSG00000127415	IDUA	22	980784	-4.9995	5.74782e-07
PD2019	ENSG00000138760	SCARB2	22	77079889	5.35681	8.47033e-08
PD2019	ENSG00000164182	NDUFAF2	22	60240955	4.73902	2.14757e-06
PD2019	ENSG00000136235	GPNMB	22	23275585	5.8683	4.40297e-09
PD2019	ENSG00000136243	NUPL2	22	23221445	5.55526	2.77206e-08
PD2019	ENSG00000080854	IGSF9B	22	133778458	-4.89018	1.00742e-06
PD2019	ENSG00000196118	C16orf93	22	30768743	5.74175	9.37048e-09
PD2019	ENSG00000103510	KAT8	22	31127074	-5.71823	1.07639e-08
PD2019	ENSG00000178226	PRSS36	22	31150245	-4.68041	2.86298e-06
PD2019	ENSG00000260911	RP11-196G11.2	22	31054470	-4.97349	6.57585e-07
PD2019	ENSG00000099365	STX1B	22	31000576	-5.12556	2.96648e-07
PD2019	ENSG00000103496	STX4	22	31044209	5.06848	4.01003e-07
PD2019	ENSG00000167394	ZNF668	22	31072163	4.60152	4.19429e-06
PD2019	ENSG00000227782	AC002553.1	22	15943504	-4.84023	1.29687e-06
PD2019	ENSG00000170425	ADORA2B	22	15848230	5.06053	4.18082e-07
PD2019	ENSG00000185829	ARL17A	22	44594067	-7.40638	1.29795e-13
PD2019	ENSG00000204650	CRHR1-IT1	22	43697693	-8.15235	3.56925e-16
PD2019	ENSG00000264070	DND1P1	22	43663236	-8.42598	3.57743e-17
PD2019	ENSG00000232300	FAM215B	22	44636195	-4.79158	1.65473e-06
PD2019	ENSG00000214401	KANSL1-AS1	22	44270941	-7.32658	2.36092e-13
PD2019	ENSG00000238083	LRRC37A2	22	44588876	-5.73781	9.59107e-09
PD2019	ENSG00000214425	LRRC37A4P	22	43578684	9.04125	1.54888e-19
PD2019	ENSG00000176681	LRRC37A	22	44370098	-7.28069	3.32125e-13
PD2019	ENSG00000186868	MAPT	22	43971747	8.01342	1.11561e-15
PD2019	ENSG00000225190	PLEKHM1	22	43513265	-5.88018	4.09825e-09
PD2019	ENSG00000266918	RP11-798G7.8	22	43608942	-7.60178	2.92093e-14
PD2019	ENSG00000011295	TTC19	22	15902693	5.16879	2.35617e-07
PD2019	ENSG00000214941	ZSWIM7	22	15879873	5.07679	3.83862e-07
ALS2018	ENSG00000147894	C9orf72	22	27546543	8.90808	5.19218e-19
DEP2019	ENSG00000078618	NRD1	22	52254862	-4.76026	1.93349e-06
DEP2019	ENSG00000116183	PAPPA2	22	176432306	8.08794	6.06809e-16
DEP2019	ENSG00000143442	POGZ	22	151375199	-4.62869	3.67987e-06
DEP2019	ENSG00000159377	PSMB4	22	151372009	4.7185	2.37592e-06
DEP2019	ENSG00000142599	RERE	22	8412456	-4.92151	8.58804e-07
DEP2019	ENSG00000227740	RP11-318C24.2	22	175873897	-4.62127	3.81398e-06
DEP2019	ENSG00000152760	TCTEX1D1	22	67218142	-7.0043	2.48216e-12
DEP2019	ENSG00000145020	AMT	22	49454210	-5.35537	8.53804e-08
DEP2019	ENSG00000173540	GMPPB	22	49754276	5.13599	2.80665e-07
DEP2019	ENSG00000163938	GNL3	22	52715171	5.27334	1.33963e-07
DEP2019	ENSG00000233276	GPX1	22	49394608	5.50854	3.61813e-08
DEP2019	ENSG00000114378	HYAL1	22	50337319	4.86904	1.12143e-06
DEP2019	ENSG00000114738	MAPKAPK3	22	50648950	5.26267	1.4198e-07
DEP2019	ENSG00000114904	NEK4	22	52744799	4.94135	7.75826e-07
DEP2019	ENSG00000174891	RSRC1	22	157823643	5.67365	1.3979e-08
DEP2019	ENSG00000001617	SEMA3F	22	50192477	-5.03722	4.72347e-07
DEP2019	ENSG00000114902	SPCS1	22	52738970	-5.0453	4.52818e-07
DEP2019	ENSG00000157150	TIMP4	22	12194550	4.85804	1.18555e-06
DEP2019	ENSG00000163931	TKT	22	53258722	4.95374	7.28005e-07
DEP2019	ENSG00000213533	TMEM110	22	52870234	-4.77723	1.77728e-06
DEP2019	ENSG00000182179	UBA7	22	49842639	-4.8453	1.26423e-06
DEP2019	ENSG00000186448	ZNF197	22	44626379	-4.69298	2.69254e-06
DEP2019	ENSG00000186446	ZNF501	22	44771087	-4.85057	1.23109e-06
DEP2019	ENSG00000196653	ZNF502	22	44754134	-5.02355	5.07252e-07
DEP2019	ENSG00000198948	MFAP3L	22	170907747	-4.69961	2.60658e-06
DEP2019	ENSG00000170445	HARS	22	140052757	4.62192	3.80203e-06
DEP2019	ENSG00000245526	LINC00461	22	87803362	6.07514	1.23883e-09
DEP2019	ENSG00000175745	NR2F1	22	92919042	-4.87348	1.09651e-06
DEP2019	ENSG00000197860	SGTB	22	64961754	4.71157	2.45813e-06
DEP2019	ENSG00000247828	TMEM161B-AS1	22	87564732	6.14961	7.76725e-10
DEP2019	ENSG00000146007	ZMAT2	22	140078264	-4.59375	4.35351e-06
DEP2019	ENSG00000186470	BTN3A2	22	26365386	6.45323	1.09493e-10
DEP2019	ENSG00000197061	HIST1H4C	22	26104103	-5.03016	4.90081e-07
DEP2019	ENSG00000146263	MMS22L	22	97590036	4.74879	2.0464e-06
DEP2019	ENSG00000112812	PRSS16	22	27215479	-6.88182	5.90931e-12
DEP2019	ENSG00000271755	RP1-153G14.4	22	27371788	8.44532	3.03226e-17
DEP2019	ENSG00000112343	TRIM38	22	25963029	-4.66162	3.13738e-06
DEP2019	ENSG00000096654	ZNF184	22	27418521	-4.85103	1.2282e-06
DEP2019	ENSG00000106460	TMEM106B	22	12250866	-6.80174	1.03363e-11
DEP2019	ENSG00000171045	TSNARE1	22	143293440	4.67769	2.90128e-06
DEP2019	ENSG00000119414	PPP6C	22	127908851	4.93648	7.95451e-07
DEP2019	ENSG00000173611	SCAI	22	127704886	4.74823	2.05205e-06
DEP2019	ENSG00000233436	BTBD18	22	57510985	-5.12118	3.03629e-07
DEP2019	ENSG00000173992	CCS	22	66360291	4.97767	6.43556e-07
DEP2019	ENSG00000149485	FADS1	22	61567098	-5.77558	7.66905e-09
DEP2019	ENSG00000254873	RP11-770J1.5	22	118267809	4.85375	1.21148e-06
DEP2019	ENSG00000165915	SLC39A13	22	47428682	-4.9745	6.54155e-07
DEP2019	ENSG00000134825	TMEM258	22	61535972	4.95398	7.27123e-07
DEP2019	ENSG00000156599	ZDHHC5	22	57435218	-4.96948	6.71339e-07
DEP2019	ENSG00000236333	TRHDE-AS1	22	72647287	4.86673	1.13459e-06
DEP2019	ENSG00000119616	FCF1	22	75179846	4.98195	6.29473e-07
DEP2019	ENSG00000126214	KLC1	22	104028232	5.43212	5.56881e-08
DEP2019	ENSG00000119608	PROX2	22	75319735	-6.41783	1.3823e-10
DEP2019	ENSG00000260285	RP11-600F24.7	22	103991346	5.38657	7.18165e-08
DEP2019	ENSG00000269958	RP11-73M18.8	22	104162689	5.07487	3.87758e-07
DEP2019	ENSG00000166166	TRMT61A	22	103995520	4.63243	3.61399e-06
DEP2019	ENSG00000126215	XRCC3	22	104163945	4.90474	9.35533e-07
DEP2019	ENSG00000166510	CCDC68	22	52568739	5.44007	5.32602e-08
DEP2019	ENSG00000041353	RAB27B	22	52385090	5.14391	2.69083e-07
DEP2019	ENSG00000267325	RP11-397A16.2	22	53443957	-4.72093	2.34766e-06
DEP2019	ENSG00000186230	ZNF749	22	57946696	-4.7865	1.69712e-06
DEP2019	ENSG00000124140	SLC12A5	22	44650355	5.80058	6.60866e-09
DEP2019	ENSG00000235513	RP4-756G23.5	22	41605125	4.64514	3.39854e-06
DEP2019	ENSG00000100403	ZC3H7B	22	41697525	5.28795	1.23695e-07
MDD2019	ENSG00000163050	ADCK3	22	227085236	-4.91758	8.76207e-07
MDD2019	ENSG00000152760	TCTEX1D1	22	67218142	-6.71935	1.82537e-11
MDD2019	ENSG00000173540	GMPPB	22	49754276	4.9374	7.917e-07
MDD2019	ENSG00000182179	UBA7	22	49842639	-4.997	5.823e-07
MDD2019	ENSG00000186448	ZNF197	22	44626379	-4.94245	7.7147e-07
MDD2019	ENSG00000247828	TMEM161B-AS1	22	87564732	4.71998	2.35871e-06
MDD2019	ENSG00000186470	BTN3A2	22	26365386	6.04925	1.45522e-09
MDD2019	ENSG00000112812	PRSS16	22	27215479	-6.45886	1.05494e-10
MDD2019	ENSG00000271755	RP1-153G14.4	22	27371788	6.64844	2.96208e-11
MDD2019	ENSG00000204789	ZNF204P	22	27325603	-4.8152	1.47054e-06
MDD2019	ENSG00000106460	TMEM106B	22	12250866	-5.16111	2.45494e-07
MDD2019	ENSG00000107854	TNKS2	22	93558068	4.79474	1.62889e-06
MDD2019	ENSG00000134574	DDB2	22	47236492	4.70927	2.4861e-06
MDD2019	ENSG00000156599	ZDHHC5	22	57435218	-4.62346	3.77397e-06
MDD2019	ENSG00000187676	B3GALTL	22	31774072	-5.83155	5.49152e-09
MDD2019	ENSG00000119608	PROX2	22	75319735	-5.2888	1.23121e-07
MDD2019	ENSG00000260285	RP11-600F24.7	22	103991346	4.99166	5.98628e-07
MDD2019	ENSG00000269958	RP11-73M18.8	22	104162689	5.01145	5.40221e-07
MDD2019	ENSG00000041353	RAB27B	22	52385090	5.02451	5.04721e-07
MDD2019	ENSG00000124140	SLC12A5	22	44650355	6.53509	6.35696e-11
MDD2019	ENSG00000231711	LINC00899	22	46435786	-5.12564	2.96528e-07
MDD2018	ENSG00000142599	RERE	22	8412456	-4.7238	2.31483e-06
MDD2018	ENSG00000109133	TMEM33	22	41937136	5.35578	8.51865e-08
MDD2018	ENSG00000245526	LINC00461	22	87803362	4.7336	2.20567e-06
MDD2018	ENSG00000247828	TMEM161B-AS1	22	87564732	5.89145	3.82814e-09
MDD2018	ENSG00000187772	LIN28B	22	105404922	-5.17852	2.23655e-07
MDD2018	ENSG00000112812	PRSS16	22	27215479	-6.30162	2.94546e-10
MDD2018	ENSG00000271755	RP1-153G14.4	22	27371788	5.78428	7.28238e-09
MDD2018	ENSG00000168300	PCMTD1	22	52730139	-4.61466	3.93735e-06
MDD2018	ENSG00000109911	ELP4	22	31531296	5.02876	4.93652e-07
MDD2018	ENSG00000149485	FADS1	22	61567098	-5.10051	3.38735e-07
MDD2018	ENSG00000156599	ZDHHC5	22	57435218	-4.80103	1.57854e-06
MDD2018	ENSG00000119608	PROX2	22	75319735	-4.89592	9.78476e-07
MDD2018	ENSG00000118557	PMFBP1	22	72146055	-4.64903	3.33505e-06
MDD2018	ENSG00000128285	MCHR1	22	41074753	-4.71867	2.37397e-06
wellbeing2019	ENSG00000163050	ADCK3	22	227085236	-5.36717	7.99815e-08
wellbeing2019	ENSG00000127483	HP1BP3	22	21069153	-7.05182	1.76599e-12
wellbeing2019	ENSG00000116183	PAPPA2	22	176432306	7.11341	1.13212e-12
wellbeing2019	ENSG00000142599	RERE	22	8412456	-5.05481	4.30827e-07
wellbeing2019	ENSG00000226252	RP1-18D14.7	22	47691468	-4.93589	7.97863e-07
wellbeing2019	ENSG00000162367	TAL1	22	47681961	5.71463	1.09941e-08
wellbeing2019	ENSG00000152760	TCTEX1D1	22	67218142	-5.32646	1.00146e-07
wellbeing2019	ENSG00000163026	C2orf44	22	24252209	-4.60725	4.08033e-06
wellbeing2019	ENSG00000115561	CHMP3	22	86730553	-4.83812	1.31076e-06
wellbeing2019	ENSG00000084676	NCOA1	22	24714782	4.96017	7.04321e-07
wellbeing2019	ENSG00000260077	RP11-254F7.2	22	10179218	5.14598	2.66135e-07
wellbeing2019	ENSG00000145020	AMT	22	49454210	-5.83157	5.49076e-09
wellbeing2019	ENSG00000088543	C3orf18	22	50595461	4.81912	1.44192e-06
wellbeing2019	ENSG00000168237	GLYCTK	22	52321104	4.77691	1.78007e-06
wellbeing2019	ENSG00000173540	GMPPB	22	49754276	4.99544	5.87027e-07
wellbeing2019	ENSG00000163938	GNL3	22	52715171	6.20909	5.3293e-10
wellbeing2019	ENSG00000233276	GPX1	22	49394608	6.04394	1.50398e-09
wellbeing2019	ENSG00000114378	HYAL1	22	50337319	5.5278	3.24267e-08
wellbeing2019	ENSG00000055955	ITIH4	22	52846990	-4.78118	1.74269e-06
wellbeing2019	ENSG00000114738	MAPKAPK3	22	50648950	5.70831	1.14104e-08
wellbeing2019	ENSG00000114904	NEK4	22	52744799	6.60266	4.03834e-11
wellbeing2019	ENSG00000010322	NISCH	22	52489133	-4.69398	2.67943e-06
wellbeing2019	ENSG00000163939	PBRM1	22	52579367	-4.628	3.69209e-06
wellbeing2019	ENSG00000243696	RP5-966M1.6	22	52847297	-6.00045	1.96776e-09
wellbeing2019	ENSG00000174891	RSRC1	22	157823643	4.66329	3.11196e-06
wellbeing2019	ENSG00000010319	SEMA3G	22	52467068	5.47659	4.33601e-08
wellbeing2019	ENSG00000163935	SFMBT1	22	52937587	-6.19678	5.76281e-10
wellbeing2019	ENSG00000114902	SPCS1	22	52738970	-6.28845	3.20648e-10
wellbeing2019	ENSG00000157150	TIMP4	22	12194550	4.82542	1.39707e-06
wellbeing2019	ENSG00000163931	TKT	22	53258722	5.67442	1.39163e-08
wellbeing2019	ENSG00000213533	TMEM110	22	52870234	-5.5287	3.22612e-08
wellbeing2019	ENSG00000213689	TREX1	22	48506444	4.69081	2.72119e-06
wellbeing2019	ENSG00000010256	UQCRC1	22	48636434	-4.59293	4.37066e-06
wellbeing2019	ENSG00000186448	ZNF197	22	44626379	-4.60029	4.21904e-06
wellbeing2019	ENSG00000186446	ZNF501	22	44771087	-5.00845	5.48689e-07
wellbeing2019	ENSG00000196653	ZNF502	22	44754134	-5.12567	2.9648e-07
wellbeing2019	ENSG00000145293	ENOPH1	22	83351714	4.94576	7.58484e-07
wellbeing2019	ENSG00000198948	MFAP3L	22	170907747	-5.02774	4.963e-07
wellbeing2019	ENSG00000113108	APBB3	22	139937852	5.2415	1.59281e-07
wellbeing2019	ENSG00000086189	DIMT1	22	61683080	-5.41871	6.00298e-08
wellbeing2019	ENSG00000112855	HARS2	22	140071010	-4.86595	1.13908e-06
wellbeing2019	ENSG00000170445	HARS	22	140052757	4.76926	1.84903e-06
wellbeing2019	ENSG00000245526	LINC00461	22	87803362	7.25462	4.02793e-13
wellbeing2019	ENSG00000250120	PCDHA10	22	140235594	-4.66035	3.15673e-06
wellbeing2019	ENSG00000204969	PCDHA2	22	140174549	-4.9266	8.36735e-07
wellbeing2019	ENSG00000113068	PFDN1	22	139624623	4.69206	2.70471e-06
wellbeing2019	ENSG00000247828	TMEM161B-AS1	22	87564732	5.75921	8.45088e-09
wellbeing2019	ENSG00000146007	ZMAT2	22	140078264	-5.17894	2.23155e-07
wellbeing2019	ENSG00000186470	BTN3A2	22	26365386	6.67272	2.51111e-11
wellbeing2019	ENSG00000197061	HIST1H4C	22	26104103	-5.29007	1.22271e-07
wellbeing2019	ENSG00000186231	KLHL32	22	97372604	-4.64132	3.46189e-06
wellbeing2019	ENSG00000112812	PRSS16	22	27215479	-7.49065	6.85358e-14
wellbeing2019	ENSG00000271755	RP1-153G14.4	22	27371788	8.49108	2.04725e-17
wellbeing2019	ENSG00000260000	RP3-467N11.1	22	101329346	5.43378	5.51724e-08
wellbeing2019	ENSG00000112343	TRIM38	22	25963029	-5.43462	5.49119e-08
wellbeing2019	ENSG00000096654	ZNF184	22	27418521	-4.88294	1.04515e-06
wellbeing2019	ENSG00000105928	DFNA5	22	24737971	5.9229	3.16313e-09
wellbeing2019	ENSG00000146648	EGFR	22	55086713	4.61694	3.89439e-06
wellbeing2019	ENSG00000179603	GRM8	22	126078651	5.47271	4.43205e-08
wellbeing2019	ENSG00000106399	RPA3	22	7676148	-4.67289	2.96989e-06
wellbeing2019	ENSG00000106460	TMEM106B	22	12250866	-5.27945	1.2957e-07
wellbeing2019	ENSG00000255310	AF131215.2	22	10965297	-7.73519	1.03252e-14
wellbeing2019	ENSG00000269918	AF131215.9	22	10962200	-7.29963	2.8857e-13
wellbeing2019	ENSG00000255020	AF131216.5	22	11203256	-6.62231	3.53633e-11
wellbeing2019	ENSG00000254527	ENPP7P12	22	12063267	-4.63142	3.63165e-06
wellbeing2019	ENSG00000154319	FAM167A	22	11278971	6.00428	1.92187e-09
wellbeing2019	ENSG00000255495	FAM85A	22	12051975	-5.57244	2.51193e-08
wellbeing2019	ENSG00000186523	FAM86B1	22	12039604	-5.35835	8.39868e-08
wellbeing2019	ENSG00000173295	FAM86B3P	22	8086116	7.23442	4.67537e-13
wellbeing2019	ENSG00000104643	MTMR9	22	11141924	7.15116	8.60485e-13
wellbeing2019	ENSG00000255556	RP11-351I21.6	22	12236187	-5.07314	3.91314e-07
wellbeing2019	ENSG00000254507	RP11-481A20.10	22	11860908	-5.55418	2.78919e-08
wellbeing2019	ENSG00000177710	SLC35G5	22	11188396	6.05184	1.43201e-09
wellbeing2019	ENSG00000171056	SOX7	22	10582908	6.56005	5.37885e-11
wellbeing2019	ENSG00000119414	PPP6C	22	127908851	5.06114	4.16748e-07
wellbeing2019	ENSG00000173611	SCAI	22	127704886	5.26387	1.41053e-07
wellbeing2019	ENSG00000198887	SMC5	22	72873936	-4.97964	6.37017e-07
wellbeing2019	ENSG00000170370	EMX2	22	119301954	5.29124	1.21487e-07
wellbeing2019	ENSG00000166452	AKIP1	22	8932685	4.91995	8.65645e-07
wellbeing2019	ENSG00000254602	AP000662.4	22	57405496	-5.14194	2.7192e-07
wellbeing2019	ENSG00000233436	BTBD18	22	57510985	-6.1092	1.00133e-09
wellbeing2019	ENSG00000172247	C1QTNF4	22	47611215	5.63934	1.70705e-08
wellbeing2019	ENSG00000175216	CKAP5	22	46764597	-5.47104	4.47406e-08
wellbeing2019	ENSG00000109920	FNBP4	22	47738071	-5.24198	1.58862e-07
wellbeing2019	ENSG00000134569	LRP4	22	46878418	-4.95236	7.332e-07
wellbeing2019	ENSG00000109919	MTCH2	22	47638866	-5.6191	1.91954e-08
wellbeing2019	ENSG00000030066	NUP160	22	47799638	6.08092	1.19497e-09
wellbeing2019	ENSG00000021300	PLEKHB1	22	73357222	5.01185	5.391e-07
wellbeing2019	ENSG00000254873	RP11-770J1.5	22	118267809	5.70729	1.14791e-08
wellbeing2019	ENSG00000165915	SLC39A13	22	47428682	-8.07583	6.70201e-16
wellbeing2019	ENSG00000166793	YPEL4	22	57412559	-6.82145	9.01232e-12
wellbeing2019	ENSG00000156599	ZDHHC5	22	57435218	-7.12122	1.06973e-12
wellbeing2019	ENSG00000139428	MMAB	22	109991541	-4.71333	2.43697e-06
wellbeing2019	ENSG00000088992	TESC	22	117476727	5.20499	1.94003e-07
wellbeing2019	ENSG00000236333	TRHDE-AS1	22	72647287	5.61641	1.94966e-08
wellbeing2019	ENSG00000119616	FCF1	22	75179846	5.40152	6.60769e-08
wellbeing2019	ENSG00000126214	KLC1	22	104028232	5.83313	5.4397e-09
wellbeing2019	ENSG00000119681	LTBP2	22	74964872	6.19212	5.9359e-10
wellbeing2019	ENSG00000119608	PROX2	22	75319735	-6.69204	2.20074e-11
wellbeing2019	ENSG00000260285	RP11-600F24.7	22	103991346	4.94787	7.50313e-07
wellbeing2019	ENSG00000166166	TRMT61A	22	103995520	4.84193	1.28586e-06
wellbeing2019	ENSG00000140564	FURIN	22	91411821	-4.75494	1.98506e-06
wellbeing2019	ENSG00000198146	ZNF770	22	35270541	4.89176	9.99363e-07
wellbeing2019	ENSG00000159461	AMFR	22	56395363	4.61409	3.94818e-06
wellbeing2019	ENSG00000099377	HSD3B7	22	30996518	-5.31519	1.06544e-07
wellbeing2019	ENSG00000260911	RP11-196G11.2	22	31054470	-4.66444	3.09462e-06
wellbeing2019	ENSG00000099365	STX1B	22	31000576	-4.83386	1.33914e-06
wellbeing2019	ENSG00000167394	ZNF668	22	31072163	5.2326	1.67144e-07
wellbeing2019	ENSG00000228696	ARL17B	22	44352149	4.78072	1.74665e-06
wellbeing2019	ENSG00000214401	KANSL1-AS1	22	44270941	5.14042	2.74123e-07
wellbeing2019	ENSG00000186868	MAPT	22	43971747	-4.91398	8.92439e-07
wellbeing2019	ENSG00000185924	RTN4RL1	22	1837970	-4.89633	9.7644e-07
wellbeing2019	ENSG00000166510	CCDC68	22	52568739	7.07122	1.53579e-12
wellbeing2019	ENSG00000041353	RAB27B	22	52385090	7.10851	1.173e-12
wellbeing2019	ENSG00000267325	RP11-397A16.2	22	53443957	-4.87254	1.10174e-06
wellbeing2019	ENSG00000178904	DPY19L3	22	32896448	-4.64477	3.40459e-06
wellbeing2019	ENSG00000101017	CD40	22	44746910	-6.19433	5.85351e-10
wellbeing2019	ENSG00000124207	CSE1L	22	47662848	-6.90001	5.19994e-12
wellbeing2019	ENSG00000124140	SLC12A5	22	44650355	6.58781	4.46375e-11
wellbeing2019	ENSG00000128285	MCHR1	22	41074753	-4.62129	3.81365e-06
wellbeing2019	ENSG00000235513	RP4-756G23.5	22	41605125	6.10216	1.04644e-09
wellbeing2019	ENSG00000100403	ZC3H7B	22	41697525	6.35575	2.07406e-10
Insomnia2019	ENSG00000163431	LMOD1	22	201865579	-5.00989	5.44623e-07
Insomnia2019	ENSG00000164068	RNF123	22	49726931	5.10285	3.34574e-07
Insomnia2019	ENSG00000271824	AC009014.3	22	135527155	-4.72097	2.34721e-06
Insomnia2019	ENSG00000113658	SMAD5	22	135468533	-5.31313	1.07756e-07
Insomnia2019	ENSG00000187772	LIN28B	22	105404922	-6.28581	3.26155e-10
Insomnia2019	ENSG00000156170	NDUFAF6	22	95907994	-4.80494	1.54796e-06
Insomnia2019	ENSG00000172247	C1QTNF4	22	47611215	4.82135	1.42593e-06
Insomnia2019	ENSG00000172992	DCAKD	22	43100711	-4.90393	9.39361e-07
Insomnia2019	ENSG00000186834	HEXIM1	22	43224683	-6.04846	1.46238e-09
Insomnia2017	ENSG00000140525	FANCI	22	89787179	4.7856	1.70481e-06
IQ2018	ENSG00000137944	CCBL2	22	89401455	4.74025	2.13457e-06
IQ2018	ENSG00000070831	CDC42	22	22379119	5.07397	3.89595e-07
IQ2018	ENSG00000204060	FOXO6	22	41827593	-7.22469	5.0226e-13
IQ2018	ENSG00000168765	GSTM4	22	110198702	-5.29218	1.20865e-07
IQ2018	ENSG00000218510	LINC00339	22	22351680	5.02322	5.08125e-07
IQ2018	ENSG00000162517	PEF1	22	32095462	5.22056	1.78383e-07
IQ2018	ENSG00000143545	RAB13	22	153954126	-4.84619	1.25856e-06
IQ2018	ENSG00000259946	RP11-490G2.2	22	98432560	-5.22806	1.71301e-07
IQ2018	ENSG00000162367	TAL1	22	47681961	4.93896	7.85405e-07
IQ2018	ENSG00000253304	TMEM200B	22	29445939	-5.12412	2.98926e-07
IQ2018	ENSG00000162552	WNT4	22	22443797	-5.25844	1.4528e-07
IQ2018	ENSG00000144218	AFF3	22	100162322	4.80642	1.53654e-06
IQ2018	ENSG00000115526	CHST10	22	101008326	6.42535	1.31564e-10
IQ2018	ENSG00000197872	FAM49A	22	16730726	-4.90116	9.52733e-07
IQ2018	ENSG00000091106	NLRC4	22	32449521	4.7374	2.16479e-06
IQ2018	ENSG00000145020	AMT	22	49454210	4.78266	1.72991e-06
IQ2018	ENSG00000226913	BSN-AS2	22	49586738	6.55072	5.72599e-11
IQ2018	ENSG00000188315	C3orf62	22	49306034	-5.52577	3.28038e-08
IQ2018	ENSG00000173421	CCDC36	22	49235860	-6.67246	2.51551e-11
IQ2018	ENSG00000178149	DALRD3	22	49052920	4.64369	3.42233e-06
IQ2018	ENSG00000185614	FAM212A	22	49840686	5.8757	4.21055e-09
IQ2018	ENSG00000173540	GMPPB	22	49754276	-8.76533	1.86238e-18
IQ2018	ENSG00000114353	GNAI2	22	50263723	5.31434	1.07044e-07
IQ2018	ENSG00000163938	GNL3	22	52715171	-5.08121	3.75034e-07
IQ2018	ENSG00000233276	GPX1	22	49394608	-7.13447	9.71585e-13
IQ2018	ENSG00000068745	IP6K2	22	48730888	-4.82383	1.40828e-06
IQ2018	ENSG00000172037	LAMB2	22	49158546	5.19537	2.04311e-07
IQ2018	ENSG00000164077	MON1A	22	49946301	8.74205	2.28919e-18
IQ2018	ENSG00000164078	MST1R	22	49924434	-8.98826	2.5117e-19
IQ2018	ENSG00000114904	NEK4	22	52744799	-4.81308	1.48619e-06
IQ2018	ENSG00000114302	PRKAR2A	22	48782029	-6.79271	1.10047e-11
IQ2018	ENSG00000172053	QARS	22	49133364	5.33426	9.59327e-08
IQ2018	ENSG00000004534	RBM6	22	49977439	9.10779	8.40736e-20
IQ2018	ENSG00000164068	RNF123	22	49726931	-9.96317	2.20898e-23
IQ2018	ENSG00000001617	SEMA3F	22	50192477	7.85188	4.09841e-15
IQ2018	ENSG00000114902	SPCS1	22	52738970	6.32791	2.48511e-10
IQ2018	ENSG00000213533	TMEM110	22	52870234	5.30102	1.15157e-07
IQ2018	ENSG00000182179	UBA7	22	49842639	9.57032	1.06574e-21
IQ2018	ENSG00000186446	ZNF501	22	44771087	4.94207	7.72975e-07
IQ2018	ENSG00000196653	ZNF502	22	44754134	4.8908	1.00426e-06
IQ2018	ENSG00000163257	DCAF16	22	17802277	5.85397	4.79987e-09
IQ2018	ENSG00000059691	PET112	22	152591655	5.28789	1.23737e-07
IQ2018	ENSG00000168769	TET2	22	106067449	-7.53476	4.89226e-14
IQ2018	ENSG00000181751	C5orf30	22	102594402	-4.87587	1.0833e-06
IQ2018	ENSG00000120306	CYSTM1	22	139554226	5.87786	4.15598e-09
IQ2018	ENSG00000256453	DND1	22	140050378	5.24065	1.60014e-07
IQ2018	ENSG00000112855	HARS2	22	140071010	-5.26044	1.43707e-07
IQ2018	ENSG00000245526	LINC00461	22	87803362	6.00819	1.87601e-09
IQ2018	ENSG00000204962	PCDHA8	22	140220906	-5.77171	7.84733e-09
IQ2018	ENSG00000146007	ZMAT2	22	140078264	-6.11331	9.75844e-10
IQ2018	ENSG00000112234	FBXL4	22	99316419	-5.46602	4.60262e-08
IQ2018	ENSG00000270504	RP11-420L9.5	22	3751344	-4.79683	1.61194e-06
IQ2018	ENSG00000029639	TFB1M	22	155578642	-4.83161	1.35432e-06
IQ2018	ENSG00000183166	CALN1	22	71244475	6.6151	3.71296e-11
IQ2018	ENSG00000105877	DNAH11	22	21582832	-4.60236	4.17737e-06
IQ2018	ENSG00000179562	GCC1	22	127220671	5.84854	4.95917e-09
IQ2018	ENSG00000105856	HBP1	22	106809405	4.64745	3.3606e-06
IQ2018	ENSG00000128594	LRRC4	22	127667123	6.47393	9.54872e-11
IQ2018	ENSG00000197157	SND1	22	127292233	-5.97642	2.28098e-09
IQ2018	ENSG00000122515	ZMIZ2	22	44788179	-4.73884	2.14943e-06
IQ2018	ENSG00000048405	ZNF800	22	126986843	-4.8947	9.84559e-07
IQ2018	ENSG00000254081	CTD-3025N20.2	22	66439242	4.65009	3.31786e-06
IQ2018	ENSG00000272010	CTD-3025N20.3	22	66504084	4.78367	1.72121e-06
IQ2018	ENSG00000167701	GPT	22	145728355	4.78672	1.69529e-06
IQ2018	ENSG00000081377	CDC14B	22	99252522	-5.32137	1.02989e-07
IQ2018	ENSG00000095321	CRAT	22	131857088	-4.73234	2.21946e-06
IQ2018	ENSG00000130956	HABP4	22	99212482	-5.21074	1.88093e-07
IQ2018	ENSG00000070061	IKBKAP	22	111629796	5.17871	2.23422e-07
IQ2018	ENSG00000107864	CPEB3	22	93806448	-5.64979	1.60643e-08
IQ2018	ENSG00000107833	NPM3	22	103541081	-7.72432	1.12451e-14
IQ2018	ENSG00000175470	PPP2R2D	22	133747954	6.47265	9.62976e-11
IQ2018	ENSG00000172247	C1QTNF4	22	47611215	5.88458	3.99071e-09
IQ2018	ENSG00000109919	MTCH2	22	47638866	-4.87721	1.07597e-06
IQ2018	ENSG00000166793	YPEL4	22	57412559	4.64391	3.41882e-06
IQ2018	ENSG00000089154	GCN1L1	22	120565006	5.2031	1.95992e-07
IQ2018	ENSG00000187778	MCRS1	22	49950326	-4.99683	5.82817e-07
IQ2018	ENSG00000111325	OGFOD2	22	123459126	4.60461	4.13235e-06
IQ2018	ENSG00000167550	RHEBL1	22	49458467	5.91929	3.23341e-09
IQ2018	ENSG00000197728	RPS26	22	56435636	5.06466	4.09135e-07
IQ2018	ENSG00000183955	SETD8	22	123868319	-5.1072	3.26973e-07
IQ2018	ENSG00000166896	XRCC6BP1	22	58335323	5.11381	3.15733e-07
IQ2018	ENSG00000260285	RP11-600F24.7	22	103991346	5.18223	2.19247e-07
IQ2018	ENSG00000269958	RP11-73M18.8	22	104162689	5.51859	3.41727e-08
IQ2018	ENSG00000103723	AP3B2	22	83328032	6.00925	1.86388e-09
IQ2018	ENSG00000140323	DISP2	22	40650435	-4.62496	3.74664e-06
IQ2018	ENSG00000104112	SCG3	22	51973549	-5.2044	1.94624e-07
IQ2018	ENSG00000184730	APOBR	22	28505969	7.84699	4.2615e-15
IQ2018	ENSG00000196296	ATP2A1	22	28889725	-5.92307	3.15989e-09
IQ2018	ENSG00000176476	CCDC101	22	28565235	5.61784	1.9336e-08
IQ2018	ENSG00000150394	CDH8	22	61681145	5.35269	8.66552e-08
IQ2018	ENSG00000188603	CLN3	22	28477982	9.12359	7.26754e-20
IQ2018	ENSG00000140829	DHX38	22	72127460	-5.53927	3.03732e-08
IQ2018	ENSG00000205609	EIF3CL	22	28390899	-9.82411	8.8653e-23
IQ2018	ENSG00000184110	EIF3C	22	28699878	-7.66591	1.77566e-14
IQ2018	ENSG00000176953	NFATC2IP	22	28962127	-5.76462	8.18411e-09
IQ2018	ENSG00000198156	NPIPB6	22	28353875	-7.23851	4.53649e-13
IQ2018	ENSG00000196993	NPIPB9	22	28763107	-6.27171	3.5711e-10
IQ2018	ENSG00000176046	NUPR1	22	28548605	-8.91335	4.9515e-19
IQ2018	ENSG00000103066	PLA2G15	22	68279206	4.68498	2.79993e-06
IQ2018	ENSG00000177548	RABEP2	22	28915741	-4.85497	1.20408e-06
IQ2018	ENSG00000103479	RBL2	22	53467888	-6.7311	1.6839e-11
IQ2018	ENSG00000240634	RP11-1348G14.1	22	28825300	7.58705	3.27279e-14
IQ2018	ENSG00000261067	RP11-264B17.3	22	28986124	-7.35352	1.93049e-13
IQ2018	ENSG00000246465	RP11-57A19.2	22	28296205	4.69187	2.70718e-06
IQ2018	ENSG00000178188	SH2B1	22	28857920	9.95	2.52191e-23
IQ2018	ENSG00000196502	SULT1A1	22	28616902	6.58702	4.48731e-11
IQ2018	ENSG00000178952	TUFM	22	28853731	-6.1303	8.77132e-10
IQ2018	ENSG00000185829	ARL17A	22	44594067	-4.75923	1.94334e-06
IQ2018	ENSG00000184922	FMNL1	22	43298810	-5.0495	4.42976e-07
IQ2018	ENSG00000108587	GOSR1	22	28804379	4.64868	3.34061e-06
IQ2018	ENSG00000214401	KANSL1-AS1	22	44270941	-5.42423	5.82064e-08
IQ2018	ENSG00000214425	LRRC37A4P	22	43578684	4.86301	1.15615e-06
IQ2018	ENSG00000121101	TEX14	22	56634038	4.89218	9.97255e-07
IQ2018	ENSG00000105726	ATP13A1	22	19756006	4.60766	4.07231e-06
IQ2018	ENSG00000132004	FBXW9	22	12798866	-4.64574	3.38864e-06
IQ2018	ENSG00000099308	MAST3	22	18208602	4.64533	3.39537e-06
IQ2018	ENSG00000079313	REXO1	22	1815247	-4.93651	7.95318e-07
IQ2018	ENSG00000124198	ARFGEF2	22	47538426	-5.68365	1.31849e-08
IQ2018	ENSG00000101220	C20orf27	22	3734154	4.85206	1.22188e-06
IQ2018	ENSG00000124207	CSE1L	22	47662848	-7.8168	5.41849e-15
IQ2018	ENSG00000124228	DDX27	22	47835883	-5.20337	1.95704e-07
IQ2018	ENSG00000158445	KCNB1	22	47980413	4.86972	1.11759e-06
IQ2018	ENSG00000124214	STAU1	22	47729877	-6.24456	4.24995e-10
IQ2018	ENSG00000232837	AF064858.7	22	40346354	-4.79611	1.61779e-06
IQ2018	ENSG00000100197	CYP2D6	22	42522500	4.92086	8.61626e-07
IQ2018	ENSG00000237977	EIF4HP2	22	31298205	-5.45668	4.85131e-08
IQ2018	ENSG00000205704	LINC00634	22	42348168	-4.65221	3.28401e-06
IQ2018	ENSG00000128268	MGAT3	22	39853348	6.24838	4.14741e-10
IQ2018	ENSG00000100335	MIEF1	22	39895436	-5.29061	1.2191e-07
IQ2018	ENSG00000198951	NAGA	22	42454357	-4.73755	2.16321e-06
IQ2018	ENSG00000184792	OSBP2	22	31089768	-5.35115	8.73985e-08
IQ2018	ENSG00000100324	TAB1	22	39795745	-6.24207	4.31826e-10
IQ2018	ENSG00000253352	TUG1	22	31366662	-4.89125	1.00197e-06
IQ2017	ENSG00000178188	SH2B1	22	28857920	4.89156	1.00038e-06
IQ2017	ENSG00000124207	CSE1L	22	47662848	-4.67666	2.91581e-06
IQ2017	ENSG00000124214	STAU1	22	47729877	-4.90766	9.21681e-07
IQ2017	ENSG00000100197	CYP2D6	22	42522500	5.22151	1.7747e-07
IQ2017	ENSG00000177096	FAM109B	22	42470254	-4.78102	1.74411e-06
IQ2017	ENSG00000198951	NAGA	22	42454357	-5.41787	6.03146e-08

## Sheet: MetaXcan
GWAS	ENSG	geneSymbol	chr	tss	z	p
SCZ2018	ENSG00000117020	AKT3	22	243651534	5.84854378e+00	4.95895e-09
SCZ2018	ENSG00000143578	CREB3L4	22	153940009	4.62962985e+00	3.6632e-06
SCZ2018	ENSG00000007923	DNAJC11	22	6694227	-5.35684834e+00	8.46861e-08
SCZ2018	ENSG00000143603	KCNN3	22	154669930	-5.63316633e+00	1.76931e-08
SCZ2018	ENSG00000023902	PLEKHO1	22	150121372	-5.72907357e+00	1.00981e-08
SCZ2018	ENSG00000142949	PTPRF	22	43996546	-4.73321791e+00	2.20988e-06
SCZ2018	ENSG00000142599	RERE	22	8412456	5.12130199e+00	3.03433e-07
SCZ2018	ENSG00000143368	SF3B4	22	149895208	4.75957607e+00	1.94e-06
SCZ2018	ENSG00000162972	C2orf47	22	200820039	6.86862558e+00	6.48234e-12
SCZ2018	ENSG00000138028	CGREF1	22	27321756	-4.93027687e+00	8.21132e-07
SCZ2018	ENSG00000036257	CUL3	22	225334866	-5.11457052e+00	3.14456e-07
SCZ2018	ENSG00000170802	FOXN2	22	48541775	-5.48236074e+00	4.19687e-08
SCZ2018	ENSG00000204120	GIGYF2	22	233562008	-5.60288494e+00	2.10813e-08
SCZ2018	ENSG00000144401	METTL21A	22	208445354	-4.72974058e+00	2.24807e-06
SCZ2018	ENSG00000115540	MOB4	22	198380294	6.41366804e+00	1.42059e-10
SCZ2018	ENSG00000163938	GNL3	22	52715171	6.22680765e+00	4.76035e-10
SCZ2018	ENSG00000114904	NEK4	22	52744799	6.35811975e+00	2.04238e-10
SCZ2018	ENSG00000114054	PCCB	22	135969199	-6.11437208e+00	9.69379e-10
SCZ2018	ENSG00000243696	RP5-966M1.6	22	52847297	-5.13049149e+00	2.88987e-07
SCZ2018	ENSG00000114902	SPCS1	22	52738970	-6.14196742e+00	8.15056e-10
SCZ2018	ENSG00000163634	THOC7	22	63819545	-6.06178706e+00	1.34617e-09
SCZ2018	ENSG00000213533	TMEM110	22	52870234	-6.31122027e+00	2.76844e-10
SCZ2018	ENSG00000168016	TRANK1	22	36868310	-4.64407055e+00	3.41611e-06
SCZ2018	ENSG00000246560	RP11-10L12.4	22	103749211	-4.91255840e+00	8.98956e-07
SCZ2018	ENSG00000249106	RP11-806K15.1	22	176711457	-6.32658563e+00	2.50645e-10
SCZ2018	ENSG00000154447	SH3RF1	22	170015406	4.90730469e+00	9.23365e-07
SCZ2018	ENSG00000109332	UBE2D3	22	103715539	-4.74060606e+00	2.1308e-06
SCZ2018	ENSG00000113212	PCDHB7	22	140552242	4.84720725e+00	1.25212e-06
SCZ2018	ENSG00000272335	RP11-53O19.3	22	44826177	-5.15742063e+00	2.50375e-07
SCZ2018	ENSG00000186470	BTN3A2	22	26365386	8.50696573e+00	1.78544e-17
SCZ2018	ENSG00000197061	HIST1H4C	22	26104103	-4.76739611e+00	1.86622e-06
SCZ2018	ENSG00000185760	KCNQ5	22	73331519	5.04194590e+00	4.60822e-07
SCZ2018	ENSG00000112812	PRSS16	22	27215479	-6.86117867e+00	6.82947e-12
SCZ2018	ENSG00000085563	ABCB1	22	87133174	4.86065161e+00	1.17e-06
SCZ2018	ENSG00000122687	FTSJ2	22	2273865	-5.74325008e+00	9.28764e-09
SCZ2018	ENSG00000146830	GIGYF1	22	100277129	5.31592625e+00	1.06116e-07
SCZ2018	ENSG00000173114	LRRN3	22	110731061	4.84773943e+00	1.24876e-06
SCZ2018	ENSG00000198517	MAFK	22	1570349	5.18255889e+00	2.18862e-07
SCZ2018	ENSG00000242265	PEG10	22	94285636	4.73447802e+00	2.1962e-06
SCZ2018	ENSG00000087077	TRIP6	22	100464759	-5.09869671e+00	3.42e-07
SCZ2018	ENSG00000234616	JRK	22	143738873	4.72863156e+00	2.26038e-06
SCZ2018	ENSG00000175324	LSM1	22	38020838	5.30716779e+00	1.11342e-07
SCZ2018	ENSG00000164758	MED30	22	118532951	-4.94215678e+00	7.7263e-07
SCZ2018	ENSG00000147535	PPAPDC1B	22	38120647	-5.91466353e+00	3.32555e-09
SCZ2018	ENSG00000239218	RPS20P22	22	38291864	-4.75239120e+00	2.01025e-06
SCZ2018	ENSG00000108091	CCDC6	22	61548520	-4.66608772e+00	3.06989e-06
SCZ2018	ENSG00000148842	CNNM2	22	104678049	-6.13361725e+00	8.5903e-10
SCZ2018	ENSG00000203886	CYP17A1-AS1	22	104592477	-6.36113347e+00	2.0027e-10
SCZ2018	ENSG00000148795	CYP17A1	22	104590287	-5.07719487e+00	3.83048e-07
SCZ2018	ENSG00000254602	AP000662.4	22	57405496	-4.70422884e+00	2.54827e-06
SCZ2018	ENSG00000172977	KAT5	22	65479466	4.68813668e+00	2.75704e-06
SCZ2018	ENSG00000110492	MDK	22	46402305	-5.55615323e+00	2.75785e-08
SCZ2018	ENSG00000120451	SNX19	22	130745330	6.01624041e+00	1.78514e-09
SCZ2018	ENSG00000019102	VSIG2	22	124617367	-6.62155884e+00	3.5543e-11
SCZ2018	ENSG00000111328	CDK2AP1	22	123745527	-4.77459379e+00	1.8007e-06
SCZ2018	ENSG00000130779	CLIP1	22	122755978	-4.87941046e+00	1.06403e-06
SCZ2018	ENSG00000111696	NT5DC3	22	104166087	-4.66245735e+00	3.12456e-06
SCZ2018	ENSG00000111325	OGFOD2	22	123459126	5.31634750e+00	1.05871e-07
SCZ2018	ENSG00000183955	SETD8	22	123868319	-6.15351018e+00	7.57865e-10
SCZ2018	ENSG00000111237	VPS29	22	110928901	-5.68504485e+00	1.30778e-08
SCZ2018	ENSG00000166170	BAG5	22	104022880	-6.50004802e+00	8.02944e-11
SCZ2018	ENSG00000050130	JKAMP	22	59951160	-5.10733298e+00	3.26738e-07
SCZ2018	ENSG00000269958	RP11-73M18.8	22	104162689	5.68384722e+00	1.31698e-08
SCZ2018	ENSG00000126215	XRCC3	22	104163945	5.77016518e+00	7.91939e-09
SCZ2018	ENSG00000103723	AP3B2	22	83328032	-4.82252274e+00	1.41754e-06
SCZ2018	ENSG00000214575	CPEB1	22	83211950	-5.38083759e+00	7.41401e-08
SCZ2018	ENSG00000182511	FES	22	91426924	5.63803656e+00	1.72e-08
SCZ2018	ENSG00000140564	FURIN	22	91411821	-7.27343325e+00	3.50464e-13
SCZ2018	ENSG00000225151	GOLGA2P7	22	84867599	4.97507517e+00	6.52223e-07
SCZ2018	ENSG00000136381	IREB2	22	78730530	-6.36807467e+00	1.91416e-10
SCZ2018	ENSG00000197696	NMB	22	85198359	5.49636041e+00	3.8771e-08
SCZ2018	ENSG00000168781	PPIP5K1	22	43825659	-4.64674468e+00	3.37214e-06
SCZ2018	ENSG00000182774	RPS17L	22	83205503	-6.17809056e+00	6.48815e-10
SCZ2018	ENSG00000242866	STRC	22	43891595	-5.09879885e+00	3.41816e-07
SCZ2018	ENSG00000262246	CORO7	22	4404542	-4.74757965e+00	2.05865e-06
SCZ2018	ENSG00000169592	INO80E	22	30006614	5.52403308e+00	3.31305e-08
SCZ2018	ENSG00000174943	KCTD13	22	29916332	5.01520992e+00	5.29756e-07
SCZ2018	ENSG00000261740	RP11-345J4.5	22	29454550	4.97904040e+00	6.39003e-07
SCZ2018	ENSG00000103037	SETD6	22	58549382	-5.99767481e+00	2.00163e-09
SCZ2018	ENSG00000149932	TMEM219	22	29952205	5.39814014e+00	6.73353e-08
SCZ2018	ENSG00000262319	CTC-457L16.2	22	19044329	4.92447558e+00	8.45869e-07
SCZ2018	ENSG00000171962	LRRC48	22	17876126	4.69594966e+00	2.65371e-06
SCZ2018	ENSG00000188305	C19orf35	22	2274630	-4.64959892e+00	3.32581e-06
SCZ2018	ENSG00000104870	FCGRT	22	50010072	5.04288584e+00	4.58563e-07
SCZ2018	ENSG00000167491	GATAD2A	22	19496634	-6.18411022e+00	6.24537e-10
SCZ2018	ENSG00000126456	IRF3	22	50162825	-5.80581461e+00	6.40538e-09
SCZ2018	ENSG00000176909	MAMSTR	22	49215998	4.71774662e+00	2.38471e-06
SCZ2018	ENSG00000129933	MAU2	22	19431489	-4.90735384e+00	9.23134e-07
SCZ2018	ENSG00000213996	TM6SF2	22	19375172	5.46602144e+00	4.60249e-08
SCZ2018	ENSG00000197933	ZNF823	22	11832079	6.15239663e+00	7.63207e-10
SCZ2018	ENSG00000101109	STK4	22	43595114	4.98382861e+00	6.23383e-07
SCZ2018	ENSG00000100197	CYP2D6	22	42522500	-5.14371297e+00	2.69361e-07
SCZ2018	ENSG00000205702	CYP2D7P	22	42536213	4.96836058e+00	6.75213e-07
SCZ2018	ENSG00000177096	FAM109B	22	42470254	6.38739542e+00	1.68735e-10
SCZ2018	ENSG00000205704	LINC00634	22	42348168	5.54273790e+00	2.97778e-08
SCZ2018	ENSG00000128285	MCHR1	22	41074753	-5.15512575e+00	2.53461e-07
SCZ2018	ENSG00000198951	NAGA	22	42454357	6.35622594e+00	2.06771e-10
SCZ2018	ENSG00000183172	SMDT1	22	42475694	4.65549984e+00	3.23196e-06
SCZ2018	ENSG00000159958	TNFRSF13C	22	42321044	-5.24605629e+00	1.55389e-07
SCZ2018	ENSG00000229891	Z83851.1	22	42760405	5.15880603e+00	2.4853e-07
SCZ2018	ENSG00000100403	ZC3H7B	22	41697525	5.44211137e+00	5.26527e-08
SCZ2014	ENSG00000117020	AKT3	22	243651534	4.88081027e+00	1.05651e-06
SCZ2014	ENSG00000143603	KCNN3	22	154669930	-5.02863855e+00	4.93975e-07
SCZ2014	ENSG00000023902	PLEKHO1	22	150121372	-5.74014143e+00	9.45975e-09
SCZ2014	ENSG00000204624	PTCHD2	22	11539222	4.92999194e+00	8.2233e-07
SCZ2014	ENSG00000142599	RERE	22	8412456	5.23226178e+00	1.67448e-07
SCZ2014	ENSG00000163125	RPRD2	22	150335566	-4.82422763e+00	1.40547e-06
SCZ2014	ENSG00000143368	SF3B4	22	149895208	4.65283640e+00	3.274e-06
SCZ2014	ENSG00000162972	C2orf47	22	200820039	6.41259906e+00	1.43059e-10
SCZ2014	ENSG00000036257	CUL3	22	225334866	-5.02339693e+00	5.07655e-07
SCZ2014	ENSG00000170802	FOXN2	22	48541775	-4.95387148e+00	7.27513e-07
SCZ2014	ENSG00000204120	GIGYF2	22	233562008	-4.78085268e+00	1.74553e-06
SCZ2014	ENSG00000144401	METTL21A	22	208445354	-4.91325363e+00	8.95773e-07
SCZ2014	ENSG00000115540	MOB4	22	198380294	5.53589817e+00	3.09637e-08
SCZ2014	ENSG00000163938	GNL3	22	52715171	6.09906551e+00	1.0669e-09
SCZ2014	ENSG00000114904	NEK4	22	52744799	6.19079324e+00	5.98622e-10
SCZ2014	ENSG00000114054	PCCB	22	135969199	-4.93793563e+00	7.89539e-07
SCZ2014	ENSG00000243696	RP5-966M1.6	22	52847297	-5.25436106e+00	1.48539e-07
SCZ2014	ENSG00000114902	SPCS1	22	52738970	-5.96277549e+00	2.47989e-09
SCZ2014	ENSG00000163634	THOC7	22	63819545	-5.67472717e+00	1.3891e-08
SCZ2014	ENSG00000213533	TMEM110	22	52870234	-5.67733379e+00	1.3681e-08
SCZ2014	ENSG00000164091	WDR82	22	52288436	-4.93168256e+00	8.15243e-07
SCZ2014	ENSG00000186470	BTN3A2	22	26365386	6.71931567e+00	1.8258e-11
SCZ2014	ENSG00000112812	PRSS16	22	27215479	-5.55498879e+00	2.7763e-08
SCZ2014	ENSG00000173114	LRRN3	22	110731061	4.76231080e+00	1.91389e-06
SCZ2014	ENSG00000173295	FAM86B3P	22	8086116	-5.22214958e+00	1.76858e-07
SCZ2014	ENSG00000147535	PPAPDC1B	22	38120647	-4.62738862e+00	3.70305e-06
SCZ2014	ENSG00000214435	AS3MT	22	104629272	4.91441896e+00	8.90461e-07
SCZ2014	ENSG00000166275	C10orf32	22	104613979	4.70860629e+00	2.49416e-06
SCZ2014	ENSG00000148842	CNNM2	22	104678049	-6.66457016e+00	2.65441e-11
SCZ2014	ENSG00000203886	CYP17A1-AS1	22	104592477	-6.66059665e+00	2.72718e-11
SCZ2014	ENSG00000148795	CYP17A1	22	104590287	-5.68607470e+00	1.29993e-08
SCZ2014	ENSG00000110492	MDK	22	46402305	-4.75457747e+00	1.98862e-06
SCZ2014	ENSG00000120451	SNX19	22	130745330	5.90625180e+00	3.49979e-09
SCZ2014	ENSG00000019102	VSIG2	22	124617367	-6.07358382e+00	1.25087e-09
SCZ2014	ENSG00000111325	OGFOD2	22	123459126	5.13773825e+00	2.78065e-07
SCZ2014	ENSG00000183955	SETD8	22	123868319	-5.69657942e+00	1.22235e-08
SCZ2014	ENSG00000166170	BAG5	22	104022880	-5.96205965e+00	2.49078e-09
SCZ2014	ENSG00000100731	PCNX	22	71374121	-4.67163802e+00	2.98807e-06
SCZ2014	ENSG00000269958	RP11-73M18.8	22	104162689	5.29352734e+00	1.19979e-07
SCZ2014	ENSG00000126215	XRCC3	22	104163945	5.80522274e+00	6.42805e-09
SCZ2014	ENSG00000214575	CPEB1	22	83211950	-4.62413425e+00	3.76166e-06
SCZ2014	ENSG00000182511	FES	22	91426924	5.55041025e+00	2.85e-08
SCZ2014	ENSG00000140564	FURIN	22	91411821	-7.10923659e+00	1.16687e-12
SCZ2014	ENSG00000225151	GOLGA2P7	22	84867599	5.40458815e+00	6.49575e-08
SCZ2014	ENSG00000136381	IREB2	22	78730530	-6.17393047e+00	6.66128e-10
SCZ2014	ENSG00000197696	NMB	22	85198359	5.68487966e+00	1.30905e-08
SCZ2014	ENSG00000182774	RPS17L	22	83205503	-5.20418962e+00	1.94845e-07
SCZ2014	ENSG00000262246	CORO7	22	4404542	-4.84132503e+00	1.28976e-06
SCZ2014	ENSG00000169592	INO80E	22	30006614	4.89310092e+00	9.92595e-07
SCZ2014	ENSG00000174943	KCTD13	22	29916332	4.70144630e+00	2.58325e-06
SCZ2014	ENSG00000261740	RP11-345J4.5	22	29454550	5.25854529e+00	1.45199e-07
SCZ2014	ENSG00000149932	TMEM219	22	29952205	5.18187703e+00	2.19664e-07
SCZ2014	ENSG00000262319	CTC-457L16.2	22	19044329	4.77451207e+00	1.80143e-06
SCZ2014	ENSG00000171962	LRRC48	22	17876126	4.71288893e+00	2.44229e-06
SCZ2014	ENSG00000167491	GATAD2A	22	19496634	-5.08888376e+00	3.60177e-07
SCZ2014	ENSG00000129933	MAU2	22	19431489	-4.82051101e+00	1.43191e-06
SCZ2014	ENSG00000213996	TM6SF2	22	19375172	4.82513242e+00	1.3991e-06
SCZ2014	ENSG00000197933	ZNF823	22	11832079	5.47664185e+00	4.33473e-08
SCZ2014	ENSG00000101109	STK4	22	43595114	5.08076144e+00	3.75925e-07
SCZ2014	ENSG00000177096	FAM109B	22	42470254	5.17139310e+00	2.32355e-07
SCZ2014	ENSG00000128285	MCHR1	22	41074753	-5.50221630e+00	3.75046e-08
SCZ2014	ENSG00000198951	NAGA	22	42454357	5.21098873e+00	1.87837e-07
SCZ2014	ENSG00000100403	ZC3H7B	22	41697525	5.59211867e+00	2.24315e-08
BIP2019	ENSG00000023902	PLEKHO1	22	150121372	-4.80982588e+00	1.51062e-06
BIP2019	ENSG00000114988	LMAN2L	22	97371665	-5.51492453e+00	3.4893e-08
BIP2019	ENSG00000163938	GNL3	22	52715171	5.32419242e+00	1.01403e-07
BIP2019	ENSG00000114904	NEK4	22	52744799	5.10606363e+00	3.28939e-07
BIP2019	ENSG00000114902	SPCS1	22	52738970	-5.52976333e+00	3.20663e-08
BIP2019	ENSG00000213533	TMEM110	22	52870234	-5.34856537e+00	8.86542e-08
BIP2019	ENSG00000168016	TRANK1	22	36868310	-4.98425746e+00	6.22002e-07
BIP2019	ENSG00000165046	LETM2	22	38243724	-4.86770796e+00	1.129e-06
BIP2019	ENSG00000148600	CDHR1	22	85954409	-4.87071448e+00	1.11195e-06
BIP2019	ENSG00000149485	FADS1	22	61567098	-4.92242621e+00	8.54778e-07
BIP2019	ENSG00000134825	TMEM258	22	61535972	4.75867956e+00	1.94864e-06
BIP2019	ENSG00000214013	GANC	22	42565855	-5.17089287e+00	2.32978e-07
BIP2019	ENSG00000197696	NMB	22	85198359	5.21700083e+00	1.81843e-07
BIP2019	ENSG00000108344	PSMD3	22	38137049	-4.75815992e+00	1.95366e-06
BIP2019	ENSG00000101109	STK4	22	43595114	5.21973195e+00	1.79182e-07
AD2019	ENSG00000158869	FCER1G	22	161185023	-6.13464620e+00	8.53489e-10
AD2019	ENSG00000158864	NDUFS2	22	161166893	-5.59537378e+00	2.20147e-08
AD2019	ENSG00000136717	BIN1	22	127805602	4.73433258e+00	2.19777e-06
AD2019	ENSG00000214300	SPDYE3	22	99905324	-6.33153725e+00	2.42731e-10
AD2019	ENSG00000066923	STAG3	22	99775185	-4.91292950e+00	8.97255e-07
AD2019	ENSG00000110079	MS4A4A	22	60048013	5.66167503e+00	1.49903e-08
AD2019	ENSG00000100599	RIN3	22	92980117	-5.01228784e+00	5.37867e-07
AD2019	ENSG00000166128	RAB8B	22	63481667	-4.71196508e+00	2.45339e-06
AD2019	ENSG00000137776	SLTM	22	59171243	4.92778066e+00	8.31689e-07
AD2019	ENSG00000196118	C16orf93	22	30768743	5.02902115e+00	4.9299e-07
AD2019	ENSG00000103510	KAT8	22	31127074	-5.68138517e+00	1.33608e-08
AD2019	ENSG00000178226	PRSS36	22	31150245	-4.91787139e+00	8.74904e-07
AD2019	ENSG00000159640	ACE	22	61554421	-5.06592856e+00	4.06414e-07
AD2019	ENSG00000186567	CEACAM19	22	45165544	1.01815003e+01	2.39835e-24
AD2019	ENSG00000104884	ERCC2	22	45853094	4.81415585e+00	1.47823e-06
AD2019	ENSG00000179846	NKPD1	22	45653007	9.28165694e+00	1.66863e-20
AD2019	ENSG00000073008	PVR	22	45147097	-8.51824857e+00	1.61984e-17
AD2019	ENSG00000130204	TOMM40	22	45393825	2.77478390e+01	1.85031e-169
AD2019	ENSG00000007255	TRAPPC6A	22	45666185	-1.13451059e+01	7.84312e-30
AD2019	ENSG00000170684	ZNF296	22	45574757	Inf	0
AD2018	ENSG00000158869	FCER1G	22	161185023	-5.36690295e+00	8.01001e-08
AD2018	ENSG00000158864	NDUFS2	22	161166893	-5.41307664e+00	6.1951e-08
AD2018	ENSG00000136717	BIN1	22	127805602	4.85404653e+00	1.20967e-06
AD2018	ENSG00000197093	GAL3ST4	22	99756866	5.84717214e+00	5e-09
AD2018	ENSG00000214300	SPDYE3	22	99905324	-5.50924086e+00	3.60385e-08
AD2018	ENSG00000066923	STAG3	22	99775185	-4.64117476e+00	3.46434e-06
AD2018	ENSG00000110079	MS4A4A	22	60048013	5.53129100e+00	3.17882e-08
AD2018	ENSG00000196118	C16orf93	22	30768743	4.74272910e+00	2.10858e-06
AD2018	ENSG00000099377	HSD3B7	22	30996518	-4.76612547e+00	1.87802e-06
AD2018	ENSG00000103510	KAT8	22	31127074	-5.91819564e+00	3.25493e-09
AD2018	ENSG00000178226	PRSS36	22	31150245	-4.99787382e+00	5.79659e-07
AD2018	ENSG00000159640	ACE	22	61554421	-5.77187056e+00	7.83963e-09
AD2018	ENSG00000108556	CHRNE	22	4801068	4.81170404e+00	1.49649e-06
AD2018	ENSG00000030582	GRN	22	42422613	-4.84551107e+00	1.26286e-06
AD2018	ENSG00000186567	CEACAM19	22	45165544	9.59473017e+00	8.4137e-22
AD2018	ENSG00000179846	NKPD1	22	45653007	9.17476411e+00	4.52564e-20
AD2018	ENSG00000073008	PVR	22	45147097	-8.26357514e+00	1.41373e-16
AD2018	ENSG00000130204	TOMM40	22	45393825	2.70807570e+01	1.65952e-161
AD2018	ENSG00000007255	TRAPPC6A	22	45666185	-1.04030293e+01	2.40174e-25
AD2018	ENSG00000170684	ZNF296	22	45574757	Inf	0
AD2013	ENSG00000110079	MS4A4A	22	60048013	4.79899978e+00	1.5946e-06
AD2013	ENSG00000030066	NUP160	22	47799638	4.68689741e+00	2.77378e-06
AD2013	ENSG00000111344	RASAL1	22	113536623	4.62489836e+00	3.74782e-06
AD2013	ENSG00000069399	BCL3	22	45250961	5.07007364e+00	3.97662e-07
AD2013	ENSG00000186567	CEACAM19	22	45165544	8.46441846e+00	2.57434e-17
AD2013	ENSG00000179846	NKPD1	22	45653007	9.16840365e+00	4.80075e-20
AD2013	ENSG00000073008	PVR	22	45147097	-6.84212848e+00	7.80251e-12
AD2013	ENSG00000130204	TOMM40	22	45393825	2.27272157e+01	2.41151e-114
AD2013	ENSG00000007255	TRAPPC6A	22	45666185	-8.03253188e+00	9.54814e-16
AD2013	ENSG00000170684	ZNF296	22	45574757	Inf	0
PD2019	ENSG00000117280	RAB7L1	22	205737113	6.17642409e+00	6.55697e-10
PD2019	ENSG00000004468	CD38	22	15779897	-8.23831085e+00	1.74659e-16
PD2019	ENSG00000127415	IDUA	22	980784	-4.67426015e+00	2.95015e-06
PD2019	ENSG00000138760	SCARB2	22	77079889	5.49122373e+00	3.99158e-08
PD2019	ENSG00000164182	NDUFAF2	22	60240955	5.26714578e+00	1.38561e-07
PD2019	ENSG00000136235	GPNMB	22	23275585	5.76198792e+00	8.31289e-09
PD2019	ENSG00000136243	NUPL2	22	23221445	5.31284058e+00	1.07929e-07
PD2019	ENSG00000107295	SH3GL2	22	17579120	4.73884482e+00	2.1494e-06
PD2019	ENSG00000196118	C16orf93	22	30768743	5.75325290e+00	8.75424e-09
PD2019	ENSG00000099377	HSD3B7	22	30996518	-4.79596082e+00	1.61897e-06
PD2019	ENSG00000103510	KAT8	22	31127074	-5.88581970e+00	3.96086e-09
PD2019	ENSG00000095906	NUBP2	22	1832901	4.64600128e+00	3.38431e-06
PD2019	ENSG00000099381	SETD1A	22	30968614	-5.46559562e+00	4.61355e-08
PD2019	ENSG00000099365	STX1B	22	31000576	-6.24545696e+00	4.22563e-10
PD2019	ENSG00000103496	STX4	22	31044209	5.81795317e+00	5.95726e-09
PD2019	ENSG00000170425	ADORA2B	22	15848230	4.95488847e+00	7.23718e-07
PD2019	ENSG00000185829	ARL17A	22	44594067	-7.69082848e+00	1.46185e-14
PD2019	ENSG00000204650	CRHR1-IT1	22	43697693	-8.39079853e+00	4.82851e-17
PD2019	ENSG00000264070	DND1P1	22	43663236	-8.52787363e+00	1.49062e-17
PD2019	ENSG00000232300	FAM215B	22	44636195	-6.04652669e+00	1.48002e-09
PD2019	ENSG00000214401	KANSL1-AS1	22	44270941	-8.88862739e+00	6.18684e-19
PD2019	ENSG00000238083	LRRC37A2	22	44588876	-6.71471478e+00	1.88434e-11
PD2019	ENSG00000214425	LRRC37A4P	22	43578684	9.35552220e+00	8.31878e-21
PD2019	ENSG00000176681	LRRC37A	22	44370098	-6.86484977e+00	6.65613e-12
PD2019	ENSG00000186868	MAPT	22	43971747	7.83250873e+00	4.7823e-15
PD2019	ENSG00000266918	RP11-798G7.8	22	43608942	-7.50812460e+00	5.99804e-14
PD2019	ENSG00000214941	ZSWIM7	22	15879873	5.29572747e+00	1.18544e-07
PD2019	ENSG00000198171	DDRGK1	22	3170995	5.20649066e+00	1.92445e-07
ALS2018	ENSG00000147894	C9orf72	22	27546543	6.29570559e+00	3.06005e-10
ALS2018	ENSG00000092108	SCFD1	22	31091317	4.90885295e+00	9.16106e-07
ALS2018	ENSG00000004139	SARM1	22	26691377	-5.26815984e+00	1.37798e-07
DEP2019	ENSG00000134376	CRB1	22	197170591	-4.73663867e+00	2.17292e-06
DEP2019	ENSG00000143801	PSEN2	22	227057884	4.87223294e+00	1.10344e-06
DEP2019	ENSG00000142599	RERE	22	8412456	-4.89343472e+00	9.90912e-07
DEP2019	ENSG00000227740	RP11-318C24.2	22	175873897	-6.03753818e+00	1.56483e-09
DEP2019	ENSG00000196182	STK40	22	36805224	-5.66978399e+00	1.42978e-08
DEP2019	ENSG00000152760	TCTEX1D1	22	67218142	-4.61239414e+00	3.98057e-06
DEP2019	ENSG00000182134	TDRKH	22	151742582	4.84399868e+00	1.27252e-06
DEP2019	ENSG00000115561	CHMP3	22	86730553	-4.88796202e+00	1.01885e-06
DEP2019	ENSG00000145020	AMT	22	49454210	-4.87573362e+00	1.08405e-06
DEP2019	ENSG00000177352	CCDC71	22	49199967	4.78056201e+00	1.74806e-06
DEP2019	ENSG00000173540	GMPPB	22	49754276	5.00733304e+00	5.51894e-07
DEP2019	ENSG00000114353	GNAI2	22	50263723	-4.78204926e+00	1.73517e-06
DEP2019	ENSG00000233276	GPX1	22	49394608	5.45401681e+00	4.92445e-08
DEP2019	ENSG00000185909	KLHDC8B	22	49209043	6.19576879e+00	5.80012e-10
DEP2019	ENSG00000114904	NEK4	22	52744799	5.10186536e+00	3.36322e-07
DEP2019	ENSG00000163939	PBRM1	22	52579367	-4.70408427e+00	2.55008e-06
DEP2019	ENSG00000243696	RP5-966M1.6	22	52847297	-4.81106693e+00	1.50127e-06
DEP2019	ENSG00000114902	SPCS1	22	52738970	-4.62056045e+00	3.82705e-06
DEP2019	ENSG00000186448	ZNF197	22	44626379	-5.03702290e+00	4.72828e-07
DEP2019	ENSG00000186446	ZNF501	22	44771087	-4.63865598e+00	3.50682e-06
DEP2019	ENSG00000196653	ZNF502	22	44754134	-4.94455047e+00	7.63198e-07
DEP2019	ENSG00000086189	DIMT1	22	61683080	-4.83047328e+00	1.36209e-06
DEP2019	ENSG00000145743	FBXL17	22	107194735	4.62909440e+00	3.67268e-06
DEP2019	ENSG00000245526	LINC00461	22	87803362	5.51023304e+00	3.58359e-08
DEP2019	ENSG00000170234	PWWP2A	22	159488807	4.73808731e+00	2.15745e-06
DEP2019	ENSG00000247828	TMEM161B-AS1	22	87564732	5.95197190e+00	2.64931e-09
DEP2019	ENSG00000186470	BTN3A2	22	26365386	5.72691343e+00	1.02274e-08
DEP2019	ENSG00000197061	HIST1H4C	22	26104103	-5.62728057e+00	1.83073e-08
DEP2019	ENSG00000187772	LIN28B	22	105404922	-4.80917809e+00	1.51552e-06
DEP2019	ENSG00000112812	PRSS16	22	27215479	-6.23213446e+00	4.60122e-10
DEP2019	ENSG00000271755	RP1-153G14.4	22	27371788	5.85044393e+00	4.90263e-09
DEP2019	ENSG00000096654	ZNF184	22	27418521	-5.76840366e+00	8.00259e-09
DEP2019	ENSG00000204789	ZNF204P	22	27325603	-4.95749235e+00	7.14089e-07
DEP2019	ENSG00000106460	TMEM106B	22	12250866	-5.28750573e+00	1.23995e-07
DEP2019	ENSG00000171045	TSNARE1	22	143293440	4.79986678e+00	1.58771e-06
DEP2019	ENSG00000119414	PPP6C	22	127908851	5.02666850e+00	4.99074e-07
DEP2019	ENSG00000173611	SCAI	22	127704886	4.91857421e+00	8.71769e-07
DEP2019	ENSG00000109911	ELP4	22	31531296	4.86343475e+00	1.15366e-06
DEP2019	ENSG00000149485	FADS1	22	61567098	-5.29771664e+00	1.1726e-07
DEP2019	ENSG00000066382	MPPED2	22	30406039	-4.69809603e+00	2.62598e-06
DEP2019	ENSG00000172613	RAD9A	22	67159175	4.66867002e+00	3.03156e-06
DEP2019	ENSG00000008394	MGST1	22	16500075	4.65846563e+00	3.18575e-06
DEP2019	ENSG00000089163	SIRT4	22	120740118	-5.19171366e+00	2.08367e-07
DEP2019	ENSG00000236333	TRHDE-AS1	22	72647287	4.69095852e+00	2.71928e-06
DEP2019	ENSG00000187676	B3GALTL	22	31774072	-5.14025145e+00	2.74371e-07
DEP2019	ENSG00000126214	KLC1	22	104028232	5.01954958e+00	5.17928e-07
DEP2019	ENSG00000119608	PROX2	22	75319735	-5.94587099e+00	2.74991e-09
DEP2019	ENSG00000166166	TRMT61A	22	103995520	6.32055013e+00	2.60634e-10
DEP2019	ENSG00000126215	XRCC3	22	104163945	4.85765739e+00	1.18783e-06
DEP2019	ENSG00000087258	GNAO1	22	56225301	5.03001910e+00	4.90431e-07
DEP2019	ENSG00000186765	FSCN2	22	79495421	-4.71244069e+00	2.44767e-06
DEP2019	ENSG00000196628	TCF4	22	52889561	-6.31716594e+00	2.66403e-10
DEP2019	ENSG00000267458	CTC-425F1.4	22	13054931	-4.73191006e+00	2.22417e-06
DEP2019	ENSG00000198597	ZNF536	22	30719420	4.60990290e+00	4.02857e-06
DEP2019	ENSG00000179935	LINC00652	22	18768294	4.72486361e+00	2.3027e-06
DEP2019	ENSG00000124140	SLC12A5	22	44650355	5.71139606e+00	1.12053e-08
DEP2019	ENSG00000100403	ZC3H7B	22	41697525	4.75698343e+00	1.96507e-06
MDD2019	ENSG00000163050	ADCK3	22	227085236	-4.84566128e+00	1.26191e-06
MDD2019	ENSG00000234741	GAS5	22	173833037	-4.62120051e+00	3.81526e-06
MDD2019	ENSG00000227740	RP11-318C24.2	22	175873897	-4.65880418e+00	3.18052e-06
MDD2019	ENSG00000173540	GMPPB	22	49754276	5.32202822e+00	1.02617e-07
MDD2019	ENSG00000185909	KLHDC8B	22	49209043	4.65875300e+00	3.18131e-06
MDD2019	ENSG00000163104	SMARCAD1	22	95128761	4.83146097e+00	1.35535e-06
MDD2019	ENSG00000247828	TMEM161B-AS1	22	87564732	5.07086320e+00	3.96015e-07
MDD2019	ENSG00000186470	BTN3A2	22	26365386	5.44872662e+00	5.07317e-08
MDD2019	ENSG00000112812	PRSS16	22	27215479	-5.10577391e+00	3.29443e-07
MDD2019	ENSG00000134802	SLC43A3	22	57174426	5.11075681e+00	3.20871e-07
MDD2019	ENSG00000187676	B3GALTL	22	31774072	-6.05740226e+00	1.38337e-09
MDD2019	ENSG00000166166	TRMT61A	22	103995520	5.77550257e+00	7.67237e-09
MDD2019	ENSG00000196628	TCF4	22	52889561	-4.97208601e+00	6.62363e-07
MDD2019	ENSG00000101017	CD40	22	44746910	-4.62827557e+00	3.68723e-06
MDD2019	ENSG00000124140	SLC12A5	22	44650355	6.25576323e+00	3.95577e-10
MDD2018	ENSG00000109133	TMEM33	22	41937136	4.82281118e+00	1.41549e-06
MDD2018	ENSG00000245526	LINC00461	22	87803362	5.51480527e+00	3.49166e-08
MDD2018	ENSG00000247828	TMEM161B-AS1	22	87564732	6.50812049e+00	7.60969e-11
MDD2018	ENSG00000187772	LIN28B	22	105404922	-5.34096635e+00	9.24524e-08
MDD2018	ENSG00000251396	RP11-163N6.2	22	61297146	-4.73859039e+00	2.1521e-06
MDD2018	ENSG00000166166	TRMT61A	22	103995520	4.80872897e+00	1.51893e-06
MDD2018	ENSG00000197381	ADARB1	22	46493767	-5.07147541e+00	3.94743e-07
wellbeing2019	ENSG00000163050	ADCK3	22	227085236	-5.08969377e+00	3.58642e-07
wellbeing2019	ENSG00000143801	PSEN2	22	227057884	5.19777780e+00	2.01685e-07
wellbeing2019	ENSG00000142599	RERE	22	8412456	-4.89305064e+00	9.92848e-07
wellbeing2019	ENSG00000227740	RP11-318C24.2	22	175873897	-5.02890603e+00	4.93286e-07
wellbeing2019	ENSG00000183431	SF3A3	22	38422646	4.87317260e+00	1.0982e-06
wellbeing2019	ENSG00000196182	STK40	22	36805224	-6.32977294e+00	2.45522e-10
wellbeing2019	ENSG00000162367	TAL1	22	47681961	5.12682342e+00	2.94672e-07
wellbeing2019	ENSG00000115561	CHMP3	22	86730553	-5.51490033e+00	3.48978e-08
wellbeing2019	ENSG00000144426	NBEAL1	22	203879601	4.96507742e+00	6.86737e-07
wellbeing2019	ENSG00000115947	ORC4	22	148687967	4.80236143e+00	1.56805e-06
wellbeing2019	ENSG00000271894	RP11-482H16.1	22	56374764	-4.65603748e+00	3.22353e-06
wellbeing2019	ENSG00000115840	SLC25A12	22	172700878	4.71317838e+00	2.43883e-06
wellbeing2019	ENSG00000115464	USP34	22	61414597	4.83332151e+00	1.34274e-06
wellbeing2019	ENSG00000145020	AMT	22	49454210	-5.03329179e+00	4.82128e-07
wellbeing2019	ENSG00000177352	CCDC71	22	49199967	5.46206602e+00	4.70625e-08
wellbeing2019	ENSG00000168237	GLYCTK	22	52321104	5.95037235e+00	2.67533e-09
wellbeing2019	ENSG00000173540	GMPPB	22	49754276	4.91902079e+00	8.69782e-07
wellbeing2019	ENSG00000114353	GNAI2	22	50263723	-5.84641058e+00	5.02293e-09
wellbeing2019	ENSG00000163938	GNL3	22	52715171	5.30708869e+00	1.1139e-07
wellbeing2019	ENSG00000170837	GPR27	22	71803200	4.79271298e+00	1.64541e-06
wellbeing2019	ENSG00000233276	GPX1	22	49394608	6.05076097e+00	1.44163e-09
wellbeing2019	ENSG00000114378	HYAL1	22	50337319	5.22445067e+00	1.74673e-07
wellbeing2019	ENSG00000055955	ITIH4	22	52846990	-4.91843504e+00	8.72389e-07
wellbeing2019	ENSG00000185909	KLHDC8B	22	49209043	6.47366306e+00	9.56551e-11
wellbeing2019	ENSG00000114904	NEK4	22	52744799	6.23289299e+00	4.57899e-10
wellbeing2019	ENSG00000163939	PBRM1	22	52579367	-5.80072970e+00	6.6027e-09
wellbeing2019	ENSG00000114054	PCCB	22	135969199	-4.66871692e+00	3.03087e-06
wellbeing2019	ENSG00000243696	RP5-966M1.6	22	52847297	-6.67148919e+00	2.53221e-11
wellbeing2019	ENSG00000012171	SEMA3B	22	50304989	5.26732991e+00	1.38422e-07
wellbeing2019	ENSG00000010319	SEMA3G	22	52467068	5.64808695e+00	1.62243e-08
wellbeing2019	ENSG00000163935	SFMBT1	22	52937587	-5.72993948e+00	1.00466e-08
wellbeing2019	ENSG00000114902	SPCS1	22	52738970	-5.83645159e+00	5.33242e-09
wellbeing2019	ENSG00000213533	TMEM110	22	52870234	-4.98100338e+00	6.32554e-07
wellbeing2019	ENSG00000164091	WDR82	22	52288436	-4.96974661e+00	6.70405e-07
wellbeing2019	ENSG00000186446	ZNF501	22	44771087	-4.69755710e+00	2.63292e-06
wellbeing2019	ENSG00000196653	ZNF502	22	44754134	-4.97123186e+00	6.65288e-07
wellbeing2019	ENSG00000246560	RP11-10L12.4	22	103749211	4.61076463e+00	4.01191e-06
wellbeing2019	ENSG00000086189	DIMT1	22	61683080	-5.70258346e+00	1.18005e-08
wellbeing2019	ENSG00000145743	FBXL17	22	107194735	4.98421909e+00	6.22126e-07
wellbeing2019	ENSG00000113141	IK	22	140026642	-4.75153470e+00	2.01879e-06
wellbeing2019	ENSG00000245526	LINC00461	22	87803362	7.16408805e+00	7.83061e-13
wellbeing2019	ENSG00000131495	NDUFA2	22	140018324	4.65438874e+00	3.24943e-06
wellbeing2019	ENSG00000113119	TMCO6	22	140019011	-5.60215889e+00	2.11698e-08
wellbeing2019	ENSG00000247828	TMEM161B-AS1	22	87564732	5.29860746e+00	1.16689e-07
wellbeing2019	ENSG00000164180	TMEM161B	22	87485449	-4.61564651e+00	3.91873e-06
wellbeing2019	ENSG00000146007	ZMAT2	22	140078264	-4.69067402e+00	2.72307e-06
wellbeing2019	ENSG00000112249	ASCC3	22	100956069	-4.90084275e+00	9.54264e-07
wellbeing2019	ENSG00000186470	BTN3A2	22	26365386	5.79132889e+00	6.98317e-09
wellbeing2019	ENSG00000180573	HIST1H2AC	22	26124372	4.67181792e+00	2.98546e-06
wellbeing2019	ENSG00000197061	HIST1H4C	22	26104103	-5.92809546e+00	3.06468e-09
wellbeing2019	ENSG00000186231	KLHL32	22	97372604	-5.03320358e+00	4.8235e-07
wellbeing2019	ENSG00000112812	PRSS16	22	27215479	-7.03747906e+00	1.95749e-12
wellbeing2019	ENSG00000271755	RP1-153G14.4	22	27371788	5.64364821e+00	1.66484e-08
wellbeing2019	ENSG00000260000	RP3-467N11.1	22	101329346	5.55833492e+00	2.7236e-08
wellbeing2019	ENSG00000096654	ZNF184	22	27418521	-5.49482495e+00	3.91098e-08
wellbeing2019	ENSG00000204789	ZNF204P	22	27325603	-5.67638085e+00	1.37574e-08
wellbeing2019	ENSG00000105928	DFNA5	22	24737971	6.11392484e+00	9.72101e-10
wellbeing2019	ENSG00000146648	EGFR	22	55086713	4.78710383e+00	1.69205e-06
wellbeing2019	ENSG00000179603	GRM8	22	126078651	4.84398322e+00	1.27262e-06
wellbeing2019	ENSG00000255310	AF131215.2	22	10965297	-7.48733627e+00	7.02855e-14
wellbeing2019	ENSG00000269918	AF131215.9	22	10962200	-7.11187670e+00	1.14476e-12
wellbeing2019	ENSG00000255020	AF131216.5	22	11203256	-6.35409828e+00	2.09653e-10
wellbeing2019	ENSG00000254527	ENPP7P12	22	12063267	-6.08083503e+00	1.19558e-09
wellbeing2019	ENSG00000154319	FAM167A	22	11278971	5.68300432e+00	1.32349e-08
wellbeing2019	ENSG00000255495	FAM85A	22	12051975	-5.21553034e+00	1.83292e-07
wellbeing2019	ENSG00000186523	FAM86B1	22	12039604	-5.01981441e+00	5.17214e-07
wellbeing2019	ENSG00000173295	FAM86B3P	22	8086116	6.41639957e+00	1.39535e-10
wellbeing2019	ENSG00000104643	MTMR9	22	11141924	5.97896608e+00	2.24558e-09
wellbeing2019	ENSG00000254093	PINX1	22	10622472	-4.84686151e+00	1.2543e-06
wellbeing2019	ENSG00000255556	RP11-351I21.6	22	12236187	-4.86207838e+00	1.1616e-06
wellbeing2019	ENSG00000254507	RP11-481A20.10	22	11860908	-5.99819929e+00	1.99518e-09
wellbeing2019	ENSG00000177710	SLC35G5	22	11188396	5.74227766e+00	9.34115e-09
wellbeing2019	ENSG00000171044	XKR6	22	10754032	-5.69508408e+00	1.23311e-08
wellbeing2019	ENSG00000119414	PPP6C	22	127908851	5.21628804e+00	1.82544e-07
wellbeing2019	ENSG00000173611	SCAI	22	127704886	5.10244162e+00	3.35299e-07
wellbeing2019	ENSG00000166167	BTRC	22	103113819	-5.38711903e+00	7.1596e-08
wellbeing2019	ENSG00000254602	AP000662.4	22	57405496	-5.33148790e+00	9.74113e-08
wellbeing2019	ENSG00000149179	C11orf49	22	46958304	-5.10752014e+00	3.26414e-07
wellbeing2019	ENSG00000172247	C1QTNF4	22	47611215	4.69383990e+00	2.68124e-06
wellbeing2019	ENSG00000175216	CKAP5	22	46764597	-5.45007116e+00	5.03497e-08
wellbeing2019	ENSG00000109911	ELP4	22	31531296	5.44791928e+00	5.09625e-08
wellbeing2019	ENSG00000109920	FNBP4	22	47738071	-6.23086382e+00	4.6387e-10
wellbeing2019	ENSG00000134569	LRP4	22	46878418	-5.02515446e+00	5.03028e-07
wellbeing2019	ENSG00000109919	MTCH2	22	47638866	-6.55945135e+00	5.40061e-11
wellbeing2019	ENSG00000213619	NDUFS3	22	47586887	-4.75319477e+00	2.00227e-06
wellbeing2019	ENSG00000030066	NUP160	22	47799638	6.75062450e+00	1.4721e-11
wellbeing2019	ENSG00000156599	ZDHHC5	22	57435218	-5.45253075e+00	4.9658e-08
wellbeing2019	ENSG00000175213	ZNF408	22	46722367	4.80090714e+00	1.57949e-06
wellbeing2019	ENSG00000236333	TRHDE-AS1	22	72647287	5.20109392e+00	1.98119e-07
wellbeing2019	ENSG00000187676	B3GALTL	22	31774072	-4.61165714e+00	3.99472e-06
wellbeing2019	ENSG00000126214	KLC1	22	104028232	5.27443300e+00	1.33167e-07
wellbeing2019	ENSG00000165379	LRFN5	22	42076772	-4.81092684e+00	1.50232e-06
wellbeing2019	ENSG00000119608	PROX2	22	75319735	-6.93680259e+00	4.01074e-12
wellbeing2019	ENSG00000166166	TRMT61A	22	103995520	6.15414620e+00	7.5483e-10
wellbeing2019	ENSG00000140564	FURIN	22	91411821	-5.25016006e+00	1.51967e-07
wellbeing2019	ENSG00000087258	GNAO1	22	56225301	5.62707309e+00	1.83293e-08
wellbeing2019	ENSG00000186765	FSCN2	22	79495421	-7.55301393e+00	4.25299e-14
wellbeing2019	ENSG00000176681	LRRC37A	22	44370098	5.06497831e+00	4.08447e-07
wellbeing2019	ENSG00000225190	PLEKHM1	22	43513265	4.92250798e+00	8.54421e-07
wellbeing2019	ENSG00000185924	RTN4RL1	22	1837970	-4.90460315e+00	9.36164e-07
wellbeing2019	ENSG00000196628	TCF4	22	52889561	-6.90754720e+00	4.93105e-12
wellbeing2019	ENSG00000131848	ZSCAN5A	22	56732680	-4.97643408e+00	6.47663e-07
wellbeing2019	ENSG00000124198	ARFGEF2	22	47538426	-5.33177264e+00	9.72587e-08
wellbeing2019	ENSG00000101017	CD40	22	44746910	-5.67531871e+00	1.38431e-08
wellbeing2019	ENSG00000124207	CSE1L	22	47662848	-6.70545787e+00	2.00776e-11
wellbeing2019	ENSG00000179935	LINC00652	22	18768294	5.00655152e+00	5.54138e-07
wellbeing2019	ENSG00000124140	SLC12A5	22	44650355	6.32248408e+00	2.57392e-10
wellbeing2019	ENSG00000124214	STAU1	22	47729877	-5.68407724e+00	1.31521e-08
wellbeing2019	ENSG00000100403	ZC3H7B	22	41697525	5.87790032e+00	4.15503e-09
Insomnia2019	ENSG00000163431	LMOD1	22	201865579	-4.67060179e+00	3.00319e-06
Insomnia2019	ENSG00000163320	CGGBP1	22	88101093	4.62925882e+00	3.66977e-06
Insomnia2019	ENSG00000271824	AC009014.3	22	135527155	-4.69976016e+00	2.60467e-06
Insomnia2019	ENSG00000113658	SMAD5	22	135468533	-4.96712485e+00	6.79528e-07
Insomnia2019	ENSG00000112659	CUL9	22	43149912	-4.80260502e+00	1.56615e-06
Insomnia2019	ENSG00000187772	LIN28B	22	105404922	-6.26608395e+00	3.70241e-10
Insomnia2019	ENSG00000181915	ADO	22	64564515	-4.63176947e+00	3.62554e-06
Insomnia2019	ENSG00000179292	TMEM151A	22	66059340	-5.36448612e+00	8.118e-08
Insomnia2019	ENSG00000186834	HEXIM1	22	43224683	-6.75741247e+00	1.40478e-11
Insomnia2019	ENSG00000136448	NMT1	22	43128977	5.71662801e+00	1.08659e-08
IQ2018	ENSG00000204060	FOXO6	22	41827593	-5.90065918e+00	3.62052e-09
IQ2018	ENSG00000259030	FPGT-TNNI3K	22	74663918	-5.00631756e+00	5.54812e-07
IQ2018	ENSG00000168765	GSTM4	22	110198702	-4.99376733e+00	5.92127e-07
IQ2018	ENSG00000218510	LINC00339	22	22351680	4.77568033e+00	1.79101e-06
IQ2018	ENSG00000143545	RAB13	22	153954126	-5.90107055e+00	3.6115e-09
IQ2018	ENSG00000253304	TMEM200B	22	29445939	-4.83904520e+00	1.30464e-06
IQ2018	ENSG00000144218	AFF3	22	100162322	5.45726343e+00	4.83529e-08
IQ2018	ENSG00000115526	CHST10	22	101008326	4.81005045e+00	1.50892e-06
IQ2018	ENSG00000163251	FZD5	22	208627309	-4.93276046e+00	8.10756e-07
IQ2018	ENSG00000091106	NLRC4	22	32449521	4.92418424e+00	8.4713e-07
IQ2018	ENSG00000135617	PRADC1	22	73455133	4.92414513e+00	8.47299e-07
IQ2018	ENSG00000173960	UBXN2A	22	24150154	-4.61577413e+00	3.91633e-06
IQ2018	ENSG00000145020	AMT	22	49454210	4.72095190e+00	2.34743e-06
IQ2018	ENSG00000226913	BSN-AS2	22	49586738	6.48285421e+00	9.00035e-11
IQ2018	ENSG00000168036	CTNNB1	22	41280623	5.03951240e+00	4.66719e-07
IQ2018	ENSG00000173540	GMPPB	22	49754276	-7.42824101e+00	1.10051e-13
IQ2018	ENSG00000163938	GNL3	22	52715171	-5.49912497e+00	3.81681e-08
IQ2018	ENSG00000233276	GPX1	22	49394608	-6.96763659e+00	3.22309e-12
IQ2018	ENSG00000164077	MON1A	22	49946301	7.78208693e+00	7.13378e-15
IQ2018	ENSG00000174579	MSL2	22	135867763	5.30641061e+00	1.11805e-07
IQ2018	ENSG00000164078	MST1R	22	49924434	-9.56513916e+00	1.12051e-21
IQ2018	ENSG00000173531	MST1	22	49721379	5.29067613e+00	1.21865e-07
IQ2018	ENSG00000114904	NEK4	22	52744799	-5.54188694e+00	2.99229e-08
IQ2018	ENSG00000181322	NME9	22	137980278	-4.90490047e+00	9.34747e-07
IQ2018	ENSG00000163939	PBRM1	22	52579367	6.53214651e+00	6.48337e-11
IQ2018	ENSG00000114302	PRKAR2A	22	48782029	-6.69531741e+00	2.15204e-11
IQ2018	ENSG00000004534	RBM6	22	49977439	9.04302032e+00	1.52402e-19
IQ2018	ENSG00000164068	RNF123	22	49726931	-1.08148468e+01	2.92781e-27
IQ2018	ENSG00000243696	RP5-966M1.6	22	52847297	4.83882990e+00	1.30606e-06
IQ2018	ENSG00000001617	SEMA3F	22	50192477	6.88711502e+00	5.69352e-12
IQ2018	ENSG00000010319	SEMA3G	22	52467068	-4.94120526e+00	7.76411e-07
IQ2018	ENSG00000225697	SLC26A6	22	48663155	5.37152716e+00	7.80726e-08
IQ2018	ENSG00000188338	SLC38A3	22	50242678	5.49728675e+00	3.85679e-08
IQ2018	ENSG00000114902	SPCS1	22	52738970	6.29365346e+00	3.1008e-10
IQ2018	ENSG00000213533	TMEM110	22	52870234	4.75877308e+00	1.94773e-06
IQ2018	ENSG00000172667	ZMAT3	22	178735010	4.79684569e+00	1.61184e-06
IQ2018	ENSG00000186446	ZNF501	22	44771087	4.65185297e+00	3.28966e-06
IQ2018	ENSG00000196653	ZNF502	22	44754134	4.82632529e+00	1.39075e-06
IQ2018	ENSG00000163257	DCAF16	22	17802277	7.21646837e+00	5.33551e-13
IQ2018	ENSG00000059691	PET112	22	152591655	6.10487210e+00	1.02883e-09
IQ2018	ENSG00000168769	TET2	22	106067449	-7.27791720e+00	3.39013e-13
IQ2018	ENSG00000120306	CYSTM1	22	139554226	5.42658789e+00	5.74415e-08
IQ2018	ENSG00000112855	HARS2	22	140071010	-5.46575394e+00	4.60943e-08
IQ2018	ENSG00000245526	LINC00461	22	87803362	5.76937398e+00	7.95666e-09
IQ2018	ENSG00000131495	NDUFA2	22	140018324	5.92246408e+00	3.17153e-09
IQ2018	ENSG00000204969	PCDHA2	22	140174549	-5.33801220e+00	9.39711e-08
IQ2018	ENSG00000196923	PDLIM7	22	176910394	4.72074442e+00	2.34983e-06
IQ2018	ENSG00000146007	ZMAT2	22	140078264	-6.12805993e+00	8.89571e-10
IQ2018	ENSG00000271860	RP11-436D23.1	22	98264584	-5.04819020e+00	4.46015e-07
IQ2018	ENSG00000146374	RSPO3	22	127439748	5.18057750e+00	2.212e-07
IQ2018	ENSG00000183166	CALN1	22	71244475	5.49809358e+00	3.83919e-08
IQ2018	ENSG00000179562	GCC1	22	127220671	5.44972923e+00	5.04466e-08
IQ2018	ENSG00000128594	LRRC4	22	127667123	5.35244517e+00	8.67736e-08
IQ2018	ENSG00000214106	PAXIP1-AS2	22	154720207	-4.89665699e+00	9.74808e-07
IQ2018	ENSG00000272760	RP11-5C23.1	22	154742935	-4.80155716e+00	1.57437e-06
IQ2018	ENSG00000197157	SND1	22	127292233	-5.54619982e+00	2.91945e-08
IQ2018	ENSG00000122515	ZMIZ2	22	44788179	-5.19990092e+00	1.99395e-07
IQ2018	ENSG00000255182	CTD-2517M22.14	22	145721000	5.07085109e+00	3.96041e-07
IQ2018	ENSG00000272010	CTD-3025N20.3	22	66504084	5.08711271e+00	3.63556e-07
IQ2018	ENSG00000187954	CYHR1	22	145674964	-5.24521669e+00	1.56099e-07
IQ2018	ENSG00000104529	EEF1D	22	144661866	-4.61748112e+00	3.88426e-06
IQ2018	ENSG00000167702	KIFC2	22	145691425	-4.93493453e+00	8.01776e-07
IQ2018	ENSG00000179526	SHARPIN	22	145153535	-5.24025614e+00	1.60354e-07
IQ2018	ENSG00000204352	C9orf129	22	96080480	4.96721872e+00	6.792e-07
IQ2018	ENSG00000081377	CDC14B	22	99252522	-5.36434193e+00	8.12449e-08
IQ2018	ENSG00000095321	CRAT	22	131857088	-4.88952046e+00	1.01082e-06
IQ2018	ENSG00000107872	FBXL15	22	104178945	7.89721682e+00	2.852e-15
IQ2018	ENSG00000154478	GPR26	22	125425870	-5.47763049e+00	4.31059e-08
IQ2018	ENSG00000107833	NPM3	22	103541081	-5.54353033e+00	2.96433e-08
IQ2018	ENSG00000148572	NRBF2	22	64893049	-5.38204185e+00	7.36456e-08
IQ2018	ENSG00000175470	PPP2R2D	22	133747954	5.47776526e+00	4.30731e-08
IQ2018	ENSG00000172247	C1QTNF4	22	47611215	5.38964184e+00	7.05982e-08
IQ2018	ENSG00000149187	CELF1	22	47508325	4.72937435e+00	2.25213e-06
IQ2018	ENSG00000109919	MTCH2	22	47638866	-4.63425954e+00	3.58217e-06
IQ2018	ENSG00000134287	ARF3	22	49329505	-4.81613003e+00	1.46369e-06
IQ2018	ENSG00000111325	OGFOD2	22	123459126	5.72592287e+00	1.02873e-08
IQ2018	ENSG00000181929	PRKAG1	22	49396056	4.84384457e+00	1.27351e-06
IQ2018	ENSG00000167550	RHEBL1	22	49458467	5.65646814e+00	1.5452e-08
IQ2018	ENSG00000197728	RPS26	22	56435636	5.23923342e+00	1.61245e-07
IQ2018	ENSG00000139155	SLCO1C1	22	20848288	-4.77258778e+00	1.81874e-06
IQ2018	ENSG00000166896	XRCC6BP1	22	58335323	5.07079337e+00	3.96161e-07
IQ2018	ENSG00000269940	RP11-73M18.7	22	104160896	4.90873574e+00	9.16654e-07
IQ2018	ENSG00000269958	RP11-73M18.8	22	104162689	5.58154603e+00	2.3839e-08
IQ2018	ENSG00000166166	TRMT61A	22	103995520	7.26017108e+00	3.86601e-13
IQ2018	ENSG00000126215	XRCC3	22	104163945	4.86863423e+00	1.12372e-06
IQ2018	ENSG00000165861	ZFYVE1	22	73436158	4.61521629e+00	3.92686e-06
IQ2018	ENSG00000103723	AP3B2	22	83328032	4.91138252e+00	9.04365e-07
IQ2018	ENSG00000140323	DISP2	22	40650435	-4.96370269e+00	6.91618e-07
IQ2018	ENSG00000245849	RAD51-AS1	22	40978921	4.80416446e+00	1.55399e-06
IQ2018	ENSG00000104112	SCG3	22	51973549	-5.06786526e+00	4.02302e-07
IQ2018	ENSG00000176476	CCDC101	22	28565235	5.69284693e+00	1.24938e-08
IQ2018	ENSG00000150394	CDH8	22	61681145	4.81944110e+00	1.43961e-06
IQ2018	ENSG00000188603	CLN3	22	28477982	6.84727246e+00	7.52713e-12
IQ2018	ENSG00000140829	DHX38	22	72127460	-6.07588904e+00	1.23303e-09
IQ2018	ENSG00000205609	EIF3CL	22	28390899	-5.12748108e+00	2.93644e-07
IQ2018	ENSG00000184110	EIF3C	22	28699878	-6.60714562e+00	3.91801e-11
IQ2018	ENSG00000213658	LAT	22	28996146	-5.63467093e+00	1.75393e-08
IQ2018	ENSG00000176953	NFATC2IP	22	28962127	-7.00342886e+00	2.49773e-12
IQ2018	ENSG00000198156	NPIPB6	22	28353875	-8.63374621e+00	5.93747e-18
IQ2018	ENSG00000196993	NPIPB9	22	28763107	-8.04842807e+00	8.38642e-16
IQ2018	ENSG00000176046	NUPR1	22	28548605	-4.85547355e+00	1.20099e-06
IQ2018	ENSG00000177548	RABEP2	22	28915741	-6.73264245e+00	1.66609e-11
IQ2018	ENSG00000103479	RBL2	22	53467888	-7.45427804e+00	9.03613e-14
IQ2018	ENSG00000251417	RP11-1348G14.4	22	28814096	7.05008169e+00	1.78813e-12
IQ2018	ENSG00000261067	RP11-264B17.3	22	28986124	-6.00293439e+00	1.93783e-09
IQ2018	ENSG00000246465	RP11-57A19.2	22	28296205	6.51080107e+00	7.47511e-11
IQ2018	ENSG00000178188	SH2B1	22	28857920	9.59655708e+00	8.26594e-22
IQ2018	ENSG00000196502	SULT1A1	22	28616902	6.40501812e+00	1.50352e-10
IQ2018	ENSG00000178952	TUFM	22	28853731	-8.55750398e+00	1.15337e-17
IQ2018	ENSG00000108587	GOSR1	22	28804379	5.07491822e+00	3.87663e-07
IQ2018	ENSG00000214401	KANSL1-AS1	22	44270941	-5.29321063e+00	1.20187e-07
IQ2018	ENSG00000214425	LRRC37A4P	22	43578684	4.91158347e+00	9.03438e-07
IQ2018	ENSG00000073969	NSF	22	44668034	5.63984834e+00	1.702e-08
IQ2018	ENSG00000121101	TEX14	22	56634038	5.43309840e+00	5.53838e-08
IQ2018	ENSG00000085415	SEH1L	22	12947993	4.66083990e+00	3.14922e-06
IQ2018	ENSG00000124198	ARFGEF2	22	47538426	-6.15648984e+00	7.43749e-10
IQ2018	ENSG00000124207	CSE1L	22	47662848	-9.27694084e+00	1.74414e-20
IQ2018	ENSG00000124214	STAU1	22	47729877	-7.64987788e+00	2.0117e-14
IQ2018	ENSG00000185658	BRWD1	22	40556101	-5.15035208e+00	2.59998e-07
IQ2018	ENSG00000100197	CYP2D6	22	42522500	5.05721120e+00	4.25432e-07
IQ2018	ENSG00000237977	EIF4HP2	22	31298205	-5.34525121e+00	9.02917e-08
IQ2018	ENSG00000100395	L3MBTL2	22	41601208	-4.88180775e+00	1.05118e-06
IQ2018	ENSG00000205704	LINC00634	22	42348168	-4.78861009e+00	1.6794e-06
IQ2018	ENSG00000128268	MGAT3	22	39853348	6.81839229e+00	9.2065e-12
IQ2018	ENSG00000198951	NAGA	22	42454357	-5.39019473e+00	7.03814e-08
IQ2018	ENSG00000235513	RP4-756G23.5	22	41605125	-5.03943003e+00	4.6692e-07
IQ2017	ENSG00000198156	NPIPB6	22	28353875	-5.03546102e+00	4.767e-07
IQ2017	ENSG00000124207	CSE1L	22	47662848	-5.58545756e+00	2.33086e-08
IQ2017	ENSG00000124214	STAU1	22	47729877	-4.86775734e+00	1.12872e-06
IQ2017	ENSG00000100197	CYP2D6	22	42522500	5.67629703e+00	1.37642e-08
IQ2017	ENSG00000177096	FAM109B	22	42470254	-5.33919730e+00	9.3359e-08
IQ2017	ENSG00000198951	NAGA	22	42454357	-5.91376335e+00	3.34378e-09

## Sheet: EpiXcan
S4 Table. Gene detection statistics
GWAS	ENSG	geneSymbol	chr	tss	z	p
SCZ2018	ENSG00000117020	AKT3	22	243651534	6.05979	1.36297e-09
SCZ2018	ENSG00000143578	CREB3L4	22	153940009	4.74613	2.07349e-06
SCZ2018	ENSG00000007923	DNAJC11	22	6694227	-5.39167	6.9806e-08
SCZ2018	ENSG00000143603	KCNN3	22	154669930	-5.45004	5.03581e-08
SCZ2018	ENSG00000159479	MED8	22	43849587	-5.01013	5.4394e-07
SCZ2018	ENSG00000023902	PLEKHO1	22	150121372	-5.68111	1.33826e-08
SCZ2018	ENSG00000142949	PTPRF	22	43996546	-4.75662	1.96859e-06
SCZ2018	ENSG00000142599	RERE	22	8412456	5.38913	7.07986e-08
SCZ2018	ENSG00000143368	SF3B4	22	149895208	4.71725	2.39053e-06
SCZ2018	ENSG00000162972	C2orf47	22	200820039	8.28712	1.16024e-16
SCZ2018	ENSG00000138028	CGREF1	22	27321756	-5.23621	1.63905e-07
SCZ2018	ENSG00000170802	FOXN2	22	48541775	-5.58263	2.3691e-08
SCZ2018	ENSG00000204120	GIGYF2	22	233562008	-6.16567	7.01871e-10
SCZ2018	ENSG00000115540	MOB4	22	198380294	6.27377	3.52401e-10
SCZ2018	ENSG00000163635	ATXN7	22	63850232	-5.18119	2.20477e-07
SCZ2018	ENSG00000114416	FXR1	22	180585928	4.68999	2.73212e-06
SCZ2018	ENSG00000163938	GNL3	22	52715171	6.2846	3.28707e-10
SCZ2018	ENSG00000114904	NEK4	22	52744799	5.66452	1.47433e-08
SCZ2018	ENSG00000114054	PCCB	22	135969199	-6.05989	1.36212e-09
SCZ2018	ENSG00000243696	RP5-966M1.6	22	52847297	-5.19748	2.02014e-07
SCZ2018	ENSG00000114902	SPCS1	22	52738970	-6.56751	5.11624e-11
SCZ2018	ENSG00000163634	THOC7	22	63819545	-6.33754	2.33463e-10
SCZ2018	ENSG00000213533	TMEM110	22	52870234	-6.49099	8.52761e-11
SCZ2018	ENSG00000246560	RP11-10L12.4	22	103749211	-4.66298	3.1167e-06
SCZ2018	ENSG00000249106	RP11-806K15.1	22	176711457	-6.08152	1.19047e-09
SCZ2018	ENSG00000154447	SH3RF1	22	170015406	4.7939	1.63572e-06
SCZ2018	ENSG00000109332	UBE2D3	22	103715539	-4.639	3.50105e-06
SCZ2018	ENSG00000131495	NDUFA2	22	140018324	-4.67024	3.00843e-06
SCZ2018	ENSG00000272335	RP11-53O19.3	22	44826177	-5.03465	4.78724e-07
SCZ2018	ENSG00000186470	BTN3A2	22	26365386	8.74914	2.14977e-18
SCZ2018	ENSG00000112659	CUL9	22	43149912	4.70317	2.56158e-06
SCZ2018	ENSG00000197061	HIST1H4C	22	26104103	-4.74572	2.07766e-06
SCZ2018	ENSG00000124613	ZNF391	22	27342393	-4.62397	3.76469e-06
SCZ2018	ENSG00000085563	ABCB1	22	87133174	4.70523	2.53574e-06
SCZ2018	ENSG00000122687	FTSJ2	22	2273865	-5.5956	2.19857e-08
SCZ2018	ENSG00000146830	GIGYF1	22	100277129	5.02138	5.13027e-07
SCZ2018	ENSG00000173114	LRRN3	22	110731061	5.91218	3.37599e-09
SCZ2018	ENSG00000087077	TRIP6	22	100464759	-4.94366	7.66691e-07
SCZ2018	ENSG00000085788	DDHD2	22	38082735	-4.95915	7.08017e-07
SCZ2018	ENSG00000234616	JRK	22	143738873	5.1043	3.32022e-07
SCZ2018	ENSG00000175324	LSM1	22	38020838	5.44376	5.21675e-08
SCZ2018	ENSG00000164758	MED30	22	118532951	-5.17906	2.23004e-07
SCZ2018	ENSG00000147535	PPAPDC1B	22	38120647	-6.04663	1.47903e-09
SCZ2018	ENSG00000239218	RPS20P22	22	38291864	-5.67015	1.42675e-08
SCZ2018	ENSG00000214435	AS3MT	22	104629272	4.66654	3.06309e-06
SCZ2018	ENSG00000185933	CALHM1	22	105213143	4.86689	1.13369e-06
SCZ2018	ENSG00000148842	CNNM2	22	104678049	-6.59793	4.16949e-11
SCZ2018	ENSG00000203886	CYP17A1-AS1	22	104592477	-6.42363	1.33063e-10
SCZ2018	ENSG00000148795	CYP17A1	22	104590287	-4.63938	3.49452e-06
SCZ2018	ENSG00000235020	RP11-109I13.2	22	18523096	5.04955	4.42841e-07
SCZ2018	ENSG00000080854	IGSF9B	22	133778458	-5.20447	1.94553e-07
SCZ2018	ENSG00000172977	KAT5	22	65479466	5.08841	3.61077e-07
SCZ2018	ENSG00000110492	MDK	22	46402305	-6.26486	3.73168e-10
SCZ2018	ENSG00000120451	SNX19	22	130745330	5.9626	2.48254e-09
SCZ2018	ENSG00000019102	VSIG2	22	124617367	-6.42972	1.2784e-10
SCZ2018	ENSG00000150967	ABCB9	22	123405497	4.78939	1.67289e-06
SCZ2018	ENSG00000119242	CCDC92	22	124403206	-4.67254	2.97502e-06
SCZ2018	ENSG00000111328	CDK2AP1	22	123745527	-4.92262	8.53924e-07
SCZ2018	ENSG00000130779	CLIP1	22	122755978	-4.82893	1.37267e-06
SCZ2018	ENSG00000111696	NT5DC3	22	104166087	-4.83408	1.33759e-06
SCZ2018	ENSG00000111325	OGFOD2	22	123459126	5.93811	2.88324e-09
SCZ2018	ENSG00000183955	SETD8	22	123868319	-6.61829	3.63384e-11
SCZ2018	ENSG00000204852	TCTN1	22	111051831	5.10569	3.29582e-07
SCZ2018	ENSG00000135452	TSPAN31	22	58131795	4.78293	1.72759e-06
SCZ2018	ENSG00000111237	VPS29	22	110928901	-5.89256	3.80254e-09
SCZ2018	ENSG00000139746	RBM26	22	79894088	5.53181	3.1695e-08
SCZ2018	ENSG00000256053	APOPT1	22	104038092	-5.29154	1.21292e-07
SCZ2018	ENSG00000166170	BAG5	22	104022880	-6.32533	2.52688e-10
SCZ2018	ENSG00000050130	JKAMP	22	59951160	-4.7586	1.94942e-06
SCZ2018	ENSG00000269910	RP11-73M18.10	22	104160852	6.89881	5.24401e-12
SCZ2018	ENSG00000269940	RP11-73M18.7	22	104160896	5.88076	4.08386e-09
SCZ2018	ENSG00000269958	RP11-73M18.8	22	104162689	6.19794	5.72072e-10
SCZ2018	ENSG00000126215	XRCC3	22	104163945	5.82758	5.62363e-09
SCZ2018	ENSG00000214575	CPEB1	22	83211950	-5.40379	6.52467e-08
SCZ2018	ENSG00000140564	FURIN	22	91411821	-6.50507	7.76593e-11
SCZ2018	ENSG00000225151	GOLGA2P7	22	84867599	5.76117	8.35335e-09
SCZ2018	ENSG00000136381	IREB2	22	78730530	-5.88752	3.92042e-09
SCZ2018	ENSG00000197696	NMB	22	85198359	5.60316	2.10473e-08
SCZ2018	ENSG00000167004	PDIA3	22	44038589	4.62177	3.80472e-06
SCZ2018	ENSG00000168781	PPIP5K1	22	43825659	-4.98249	6.27723e-07
SCZ2018	ENSG00000182774	RPS17L	22	83205503	-6.26902	3.63333e-10
SCZ2018	ENSG00000242866	STRC	22	43891595	-4.94376	7.66291e-07
SCZ2018	ENSG00000103502	CDIPT	22	29869677	-5.77469	7.70944e-09
SCZ2018	ENSG00000262246	CORO7	22	4404542	-4.9737	6.56859e-07
SCZ2018	ENSG00000169592	INO80E	22	30006614	5.28804	1.23631e-07
SCZ2018	ENSG00000174943	KCTD13	22	29916332	4.82643	1.39e-06
SCZ2018	ENSG00000132603	NIP7	22	69373332	-4.67519	2.93685e-06
SCZ2018	ENSG00000149923	PPP4C	22	30087298	4.62591	3.72961e-06
SCZ2018	ENSG00000261740	RP11-345J4.5	22	29454550	4.6299	3.65843e-06
SCZ2018	ENSG00000103037	SETD6	22	58549382	-5.64649	1.63755e-08
SCZ2018	ENSG00000149932	TMEM219	22	29952205	5.45134	4.99917e-08
SCZ2018	ENSG00000262319	CTC-457L16.2	22	19044329	4.96242	6.96185e-07
SCZ2018	ENSG00000232300	FAM215B	22	44636195	-4.67708	2.90995e-06
SCZ2018	ENSG00000176681	LRRC37A	22	44370098	-4.61136	4.00034e-06
SCZ2018	ENSG00000175662	TOM1L2	22	17746827	-4.81885	1.44386e-06
SCZ2018	ENSG00000267325	RP11-397A16.2	22	53443957	-6.8581	6.97824e-12
SCZ2018	ENSG00000104870	FCGRT	22	50010072	5.44266	5.24907e-08
SCZ2018	ENSG00000167491	GATAD2A	22	19496634	-6.60808	3.89345e-11
SCZ2018	ENSG00000126456	IRF3	22	50162825	-6.18657	6.14886e-10
SCZ2018	ENSG00000176909	MAMSTR	22	49215998	4.88275	1.04619e-06
SCZ2018	ENSG00000129933	MAU2	22	19431489	-5.38383	7.29183e-08
SCZ2018	ENSG00000213996	TM6SF2	22	19375172	5.39889	6.70562e-08
SCZ2018	ENSG00000197933	ZNF823	22	11832079	5.38667	7.1776e-08
SCZ2018	ENSG00000101109	STK4	22	43595114	4.89842	9.661e-07
SCZ2018	ENSG00000100197	CYP2D6	22	42522500	-4.96361	6.91955e-07
SCZ2018	ENSG00000177096	FAM109B	22	42470254	6.42275	1.33832e-10
SCZ2018	ENSG00000205704	LINC00634	22	42348168	4.87264	1.10118e-06
SCZ2018	ENSG00000128285	MCHR1	22	41074753	-5.06117	4.16694e-07
SCZ2018	ENSG00000198951	NAGA	22	42454357	6.52325	6.87989e-11
SCZ2018	ENSG00000159958	TNFRSF13C	22	42321044	-5.28546	1.25391e-07
SCZ2018	ENSG00000229891	Z83851.1	22	42760405	5.35847	8.39305e-08
SCZ2018	ENSG00000100403	ZC3H7B	22	41697525	6.26612	3.70144e-10
SCZ2014	ENSG00000117020	AKT3	22	243651534	5.11244	3.1802e-07
SCZ2014	ENSG00000143603	KCNN3	22	154669930	-4.94283	7.69958e-07
SCZ2014	ENSG00000023902	PLEKHO1	22	150121372	-5.80538	6.42209e-09
SCZ2014	ENSG00000204624	PTCHD2	22	11539222	4.98144	6.31138e-07
SCZ2014	ENSG00000142599	RERE	22	8412456	5.55497	2.77659e-08
SCZ2014	ENSG00000163125	RPRD2	22	150335566	-4.80891	1.51754e-06
SCZ2014	ENSG00000143368	SF3B4	22	149895208	4.97057	6.67569e-07
SCZ2014	ENSG00000162972	C2orf47	22	200820039	7.43412	1.05268e-13
SCZ2014	ENSG00000115649	CNPPD1	22	220036618	-4.73798	2.15858e-06
SCZ2014	ENSG00000170802	FOXN2	22	48541775	-5.12854	2.92004e-07
SCZ2014	ENSG00000204120	GIGYF2	22	233562008	-5.17133	2.32433e-07
SCZ2014	ENSG00000115540	MOB4	22	198380294	5.47694	4.32747e-08
SCZ2014	ENSG00000016864	GLT8D1	22	52728504	-4.77565	1.79131e-06
SCZ2014	ENSG00000163938	GNL3	22	52715171	6.09746	1.07766e-09
SCZ2014	ENSG00000114904	NEK4	22	52744799	5.77761	7.57711e-09
SCZ2014	ENSG00000243696	RP5-966M1.6	22	52847297	-5.31643	1.05825e-07
SCZ2014	ENSG00000114902	SPCS1	22	52738970	-6.23325	4.56868e-10
SCZ2014	ENSG00000163634	THOC7	22	63819545	-5.90141	3.60398e-09
SCZ2014	ENSG00000213533	TMEM110	22	52870234	-5.91759	3.26702e-09
SCZ2014	ENSG00000164091	WDR82	22	52288436	-4.66442	3.09495e-06
SCZ2014	ENSG00000186470	BTN3A2	22	26365386	7.25002	4.16696e-13
SCZ2014	ENSG00000197061	HIST1H4C	22	26104103	-4.61766	3.88097e-06
SCZ2014	ENSG00000085563	ABCB1	22	87133174	4.96796	6.76621e-07
SCZ2014	ENSG00000173114	LRRN3	22	110731061	6.093	1.10813e-09
SCZ2014	ENSG00000173295	FAM86B3P	22	8086116	-5.42192	5.89607e-08
SCZ2014	ENSG00000147535	PPAPDC1B	22	38120647	-4.7932	1.64144e-06
SCZ2014	ENSG00000214435	AS3MT	22	104629272	5.08703	3.63722e-07
SCZ2014	ENSG00000166275	C10orf32	22	104613979	4.70114	2.58711e-06
SCZ2014	ENSG00000148842	CNNM2	22	104678049	-6.83525	8.18597e-12
SCZ2014	ENSG00000203886	CYP17A1-AS1	22	104592477	-6.80156	1.03493e-11
SCZ2014	ENSG00000148795	CYP17A1	22	104590287	-5.25271	1.4988e-07
SCZ2014	ENSG00000080854	IGSF9B	22	133778458	-4.95767	7.13451e-07
SCZ2014	ENSG00000110492	MDK	22	46402305	-5.5719	2.51975e-08
SCZ2014	ENSG00000120451	SNX19	22	130745330	5.84525	5.0581e-09
SCZ2014	ENSG00000019102	VSIG2	22	124617367	-5.93075	3.01549e-09
SCZ2014	ENSG00000150967	ABCB9	22	123405497	4.77328	1.81246e-06
SCZ2014	ENSG00000111325	OGFOD2	22	123459126	5.85726	4.70563e-09
SCZ2014	ENSG00000183955	SETD8	22	123868319	-6.1827	6.3015e-10
SCZ2014	ENSG00000111237	VPS29	22	110928901	-4.65133	3.298e-06
SCZ2014	ENSG00000256053	APOPT1	22	104038092	-4.91955	8.67436e-07
SCZ2014	ENSG00000166170	BAG5	22	104022880	-5.82779	5.61677e-09
SCZ2014	ENSG00000100731	PCNX	22	71374121	-4.76617	1.87765e-06
SCZ2014	ENSG00000269910	RP11-73M18.10	22	104160852	6.26966	3.61841e-10
SCZ2014	ENSG00000269940	RP11-73M18.7	22	104160896	5.56056	2.6891e-08
SCZ2014	ENSG00000269958	RP11-73M18.8	22	104162689	5.92785	3.06919e-09
SCZ2014	ENSG00000126215	XRCC3	22	104163945	5.77177	7.84433e-09
SCZ2014	ENSG00000140564	FURIN	22	91411821	-6.71852	1.83576e-11
SCZ2014	ENSG00000225151	GOLGA2P7	22	84867599	6.30427	2.89563e-10
SCZ2014	ENSG00000136381	IREB2	22	78730530	-5.63481	1.75256e-08
SCZ2014	ENSG00000197696	NMB	22	85198359	5.81332	6.12442e-09
SCZ2014	ENSG00000182774	RPS17L	22	83205503	-5.29108	1.21598e-07
SCZ2014	ENSG00000103502	CDIPT	22	29869677	-4.89923	9.62133e-07
SCZ2014	ENSG00000262246	CORO7	22	4404542	-5.09472	3.4925e-07
SCZ2014	ENSG00000261740	RP11-345J4.5	22	29454550	4.80461	1.55052e-06
SCZ2014	ENSG00000149932	TMEM219	22	29952205	5.20212	1.97024e-07
SCZ2014	ENSG00000188803	SHISA6	22	11144579	4.74111	2.12554e-06
SCZ2014	ENSG00000175662	TOM1L2	22	17746827	-4.6641	3.09973e-06
SCZ2014	ENSG00000267325	RP11-397A16.2	22	53443957	-5.47952	4.26487e-08
SCZ2014	ENSG00000167491	GATAD2A	22	19496634	-5.46708	4.57511e-08
SCZ2014	ENSG00000129933	MAU2	22	19431489	-4.91729	8.77507e-07
SCZ2014	ENSG00000213996	TM6SF2	22	19375172	4.78054	1.74826e-06
SCZ2014	ENSG00000197933	ZNF823	22	11832079	4.82896	1.3725e-06
SCZ2014	ENSG00000101109	STK4	22	43595114	4.83475	1.33311e-06
SCZ2014	ENSG00000177096	FAM109B	22	42470254	5.05349	4.33798e-07
SCZ2014	ENSG00000128285	MCHR1	22	41074753	-5.46895	4.52703e-08
SCZ2014	ENSG00000198951	NAGA	22	42454357	5.38831	7.11239e-08
SCZ2014	ENSG00000100403	ZC3H7B	22	41697525	5.6447	1.65472e-08
BIP2019	ENSG00000023902	PLEKHO1	22	150121372	-4.62943	3.66679e-06
BIP2019	ENSG00000114988	LMAN2L	22	97371665	-5.52884	3.22359e-08
BIP2019	ENSG00000163938	GNL3	22	52715171	5.25184	1.5059e-07
BIP2019	ENSG00000114904	NEK4	22	52744799	5.56717	2.5891e-08
BIP2019	ENSG00000114902	SPCS1	22	52738970	-5.04774	4.47065e-07
BIP2019	ENSG00000213533	TMEM110	22	52870234	-5.3175	1.05203e-07
BIP2019	ENSG00000168016	TRANK1	22	36868310	-4.72572	2.29306e-06
BIP2019	ENSG00000147535	PPAPDC1B	22	38120647	-4.63666	3.54076e-06
BIP2019	ENSG00000239218	RPS20P22	22	38291864	-4.64003	3.48355e-06
BIP2019	ENSG00000149485	FADS1	22	61567098	-5.00141	5.69124e-07
BIP2019	ENSG00000134825	TMEM258	22	61535972	4.80691	1.53279e-06
BIP2019	ENSG00000214013	GANC	22	42565855	-4.88924	1.01225e-06
BIP2019	ENSG00000225151	GOLGA2P7	22	84867599	4.97722	6.45042e-07
BIP2019	ENSG00000197696	NMB	22	85198359	5.14468	2.67977e-07
BIP2019	ENSG00000108344	PSMD3	22	38137049	-4.84782	1.24823e-06
BIP2019	ENSG00000141664	ZCCHC2	22	60190239	-4.97543	6.51018e-07
BIP2019	ENSG00000101109	STK4	22	43595114	4.93776	7.90234e-07
AD2019	ENSG00000158869	FCER1G	22	161185023	-6.00529	1.90986e-09
AD2019	ENSG00000158864	NDUFS2	22	161166893	-5.58352	2.35699e-08
AD2019	ENSG00000136717	BIN1	22	127805602	4.91262	8.98693e-07
AD2019	ENSG00000214300	SPDYE3	22	99905324	-5.23541	1.64615e-07
AD2019	ENSG00000066923	STAG3	22	99775185	-5.14442	2.68348e-07
AD2019	ENSG00000198556	ZNF789	22	99070515	-4.70831	2.49774e-06
AD2019	ENSG00000110079	MS4A4A	22	60048013	5.59878	2.15863e-08
AD2019	ENSG00000100599	RIN3	22	92980117	-5.02443	5.04928e-07
AD2019	ENSG00000166128	RAB8B	22	63481667	-4.91357	8.94331e-07
AD2019	ENSG00000196118	C16orf93	22	30768743	4.96088	7.01738e-07
AD2019	ENSG00000099377	HSD3B7	22	30996518	-4.71111	2.46375e-06
AD2019	ENSG00000103510	KAT8	22	31127074	-5.5015	3.7658e-08
AD2019	ENSG00000178226	PRSS36	22	31150245	-5.21743	1.81423e-07
AD2019	ENSG00000099381	SETD1A	22	30968614	-4.94758	7.51406e-07
AD2019	ENSG00000159640	ACE	22	61554421	-4.9211	8.60589e-07
AD2019	ENSG00000130203	APOE	22	45409010		0
AD2019	ENSG00000186567	CEACAM19	22	45165544		0
AD2019	ENSG00000104884	ERCC2	22	45853094	5.96766	2.40673e-09
AD2019	ENSG00000179846	NKPD1	22	45653007	13.1967	9.16849e-40
AD2019	ENSG00000104866	PPP1R37	22	45596217	-5.33327	9.6458e-08
AD2019	ENSG00000073008	PVR	22	45147097	-8.31368	9.27775e-17
AD2019	ENSG00000130204	TOMM40	22	45393825	28.4866	1.71832e-178
AD2019	ENSG00000170684	ZNF296	22	45574757		0
AD2018	ENSG00000158869	FCER1G	22	161185023	-4.95131	7.3716e-07
AD2018	ENSG00000158864	NDUFS2	22	161166893	-5.3287	9.89206e-08
AD2018	ENSG00000136717	BIN1	22	127805602	6.05748	1.38269e-09
AD2018	ENSG00000066923	STAG3	22	99775185	-5.08557	3.66533e-07
AD2018	ENSG00000198556	ZNF789	22	99070515	-4.99573	5.86124e-07
AD2018	ENSG00000110079	MS4A4A	22	60048013	5.4693	4.51819e-08
AD2018	ENSG00000196118	C16orf93	22	30768743	4.65724	3.20473e-06
AD2018	ENSG00000103510	KAT8	22	31127074	-5.96128	2.50272e-09
AD2018	ENSG00000178226	PRSS36	22	31150245	-5.16878	2.35627e-07
AD2018	ENSG00000099381	SETD1A	22	30968614	-4.83995	1.2987e-06
AD2018	ENSG00000167394	ZNF668	22	31072163	4.95309	7.30432e-07
AD2018	ENSG00000159640	ACE	22	61554421	-5.62392	1.86674e-08
AD2018	ENSG00000108556	CHRNE	22	4801068	4.63387	3.58884e-06
AD2018	ENSG00000030582	GRN	22	42422613	-4.82941	1.3694e-06
AD2018	ENSG00000130203	APOE	22	45409010		0
AD2018	ENSG00000186567	CEACAM19	22	45165544		0
AD2018	ENSG00000104884	ERCC2	22	45853094	5.21534	1.83483e-07
AD2018	ENSG00000179846	NKPD1	22	45653007	13.4996	1.57173e-41
AD2018	ENSG00000104866	PPP1R37	22	45596217	-5.14131	2.72834e-07
AD2018	ENSG00000073008	PVR	22	45147097	-7.9908	1.34071e-15
AD2018	ENSG00000130204	TOMM40	22	45393825	27.7022	6.57567e-169
AD2018	ENSG00000007255	TRAPPC6A	22	45666185	-11.0477	2.248e-28
AD2018	ENSG00000170684	ZNF296	22	45574757		0
AD2013	ENSG00000204969	PCDHA2	22	140174549	4.89506	9.82754e-07
AD2013	ENSG00000110079	MS4A4A	22	60048013	4.75607	1.97401e-06
AD2013	ENSG00000130203	APOE	22	45409010		0
AD2013	ENSG00000069399	BCL3	22	45250961	5.0022	5.668e-07
AD2013	ENSG00000186567	CEACAM19	22	45165544		0
AD2013	ENSG00000179846	NKPD1	22	45653007	12.5627	3.38532e-36
AD2013	ENSG00000073008	PVR	22	45147097	-6.74274	1.55428e-11
AD2013	ENSG00000130204	TOMM40	22	45393825	22.5939	4.97734e-113
AD2013	ENSG00000007255	TRAPPC6A	22	45666185	-8.97596	2.809e-19
AD2013	ENSG00000170684	ZNF296	22	45574757		0
PD2019	ENSG00000117280	RAB7L1	22	205737113	5.94784	2.71696e-09
PD2019	ENSG00000004468	CD38	22	15779897	-8.1974	2.45648e-16
PD2019	ENSG00000178950	GAK	22	843065	5.57969	2.40953e-08
PD2019	ENSG00000127415	IDUA	22	980784	-5.32459	1.01183e-07
PD2019	ENSG00000138760	SCARB2	22	77079889	5.64755	1.6275e-08
PD2019	ENSG00000164182	NDUFAF2	22	60240955	5.52649	3.26709e-08
PD2019	ENSG00000188725	SMIM15	22	60453535	7.02331	2.16672e-12
PD2019	ENSG00000136235	GPNMB	22	23275585	5.83745	5.30065e-09
PD2019	ENSG00000136243	NUPL2	22	23221445	5.39064	7.02082e-08
PD2019	ENSG00000080854	IGSF9B	22	133778458	-5.04252	4.59433e-07
PD2019	ENSG00000196118	C16orf93	22	30768743	5.70449	1.16691e-08
PD2019	ENSG00000099377	HSD3B7	22	30996518	-4.83348	1.34166e-06
PD2019	ENSG00000103510	KAT8	22	31127074	-5.81852	5.93704e-09
PD2019	ENSG00000260911	RP11-196G11.2	22	31054470	-5.14204	2.71774e-07
PD2019	ENSG00000099381	SETD1A	22	30968614	-6.02159	1.72713e-09
PD2019	ENSG00000099365	STX1B	22	31000576	-6.26527	3.72187e-10
PD2019	ENSG00000103496	STX4	22	31044209	5.79572	6.80293e-09
PD2019	ENSG00000170425	ADORA2B	22	15848230	4.72607	2.28907e-06
PD2019	ENSG00000185829	ARL17A	22	44594067	-8.0343	9.41124e-16
PD2019	ENSG00000204650	CRHR1-IT1	22	43697693	-8.60066	7.92603e-18
PD2019	ENSG00000264070	DND1P1	22	43663236	-9.05701	1.3408e-19
PD2019	ENSG00000232300	FAM215B	22	44636195	-6.42777	1.29491e-10
PD2019	ENSG00000214401	KANSL1-AS1	22	44270941	-8.47701	2.31052e-17
PD2019	ENSG00000238083	LRRC37A2	22	44588876	-7.0163	2.27817e-12
PD2019	ENSG00000214425	LRRC37A4P	22	43578684	9.31224	1.2517e-20
PD2019	ENSG00000176681	LRRC37A	22	44370098	-7.06952	1.55473e-12
PD2019	ENSG00000186868	MAPT	22	43971747	8.05298	8.08002e-16
PD2019	ENSG00000266918	RP11-798G7.8	22	43608942	-7.49655	6.55216e-14
PD2019	ENSG00000214941	ZSWIM7	22	15879873	5.28169	1.27999e-07
PD2019	ENSG00000198171	DDRGK1	22	3170995	5.00456	5.59908e-07
ALS2018	ENSG00000147894	C9orf72	22	27546543	6.19464	5.84174e-10
ALS2018	ENSG00000092108	SCFD1	22	31091317	4.76461	1.89223e-06
ALS2018	ENSG00000004139	SARM1	22	26691377	-4.71445	2.4237e-06
DEP2019	ENSG00000143801	PSEN2	22	227057884	4.83159	1.3545e-06
DEP2019	ENSG00000142599	RERE	22	8412456	-4.76604	1.87879e-06
DEP2019	ENSG00000227740	RP11-318C24.2	22	175873897	-6.45107	1.11066e-10
DEP2019	ENSG00000196182	STK40	22	36805224	-5.66521	1.46844e-08
DEP2019	ENSG00000152760	TCTEX1D1	22	67218142	-4.74268	2.1091e-06
DEP2019	ENSG00000115561	CHMP3	22	86730553	-4.90667	9.26353e-07
DEP2019	ENSG00000145020	AMT	22	49454210	-4.71717	2.39146e-06
DEP2019	ENSG00000007402	CACNA2D2	22	50400232	-4.67311	2.96679e-06
DEP2019	ENSG00000177352	CCDC71	22	49199967	4.74497	2.08542e-06
DEP2019	ENSG00000168237	GLYCTK	22	52321104	4.72778	2.26989e-06
DEP2019	ENSG00000173540	GMPPB	22	49754276	5.03998	4.65591e-07
DEP2019	ENSG00000233276	GPX1	22	49394608	5.69777	1.21387e-08
DEP2019	ENSG00000114378	HYAL1	22	50337319	5.0523	4.36511e-07
DEP2019	ENSG00000185909	KLHDC8B	22	49209043	6.25851	3.88663e-10
DEP2019	ENSG00000114904	NEK4	22	52744799	5.12238	3.017e-07
DEP2019	ENSG00000163939	PBRM1	22	52579367	-4.63668	3.54055e-06
DEP2019	ENSG00000243696	RP5-966M1.6	22	52847297	-4.8332	1.34352e-06
DEP2019	ENSG00000213533	TMEM110	22	52870234	-4.59486	4.33038e-06
DEP2019	ENSG00000186448	ZNF197	22	44626379	-5.94117	2.82996e-09
DEP2019	ENSG00000186446	ZNF501	22	44771087	-5.01909	5.19172e-07
DEP2019	ENSG00000196653	ZNF502	22	44754134	-4.95929	7.07531e-07
DEP2019	ENSG00000086189	DIMT1	22	61683080	-4.83951	1.30158e-06
DEP2019	ENSG00000145743	FBXL17	22	107194735	4.90584	9.30275e-07
DEP2019	ENSG00000170445	HARS	22	140052757	4.98851	6.08462e-07
DEP2019	ENSG00000245526	LINC00461	22	87803362	5.29812	1.17002e-07
DEP2019	ENSG00000170234	PWWP2A	22	159488807	4.76634	1.87602e-06
DEP2019	ENSG00000113119	TMCO6	22	140019011	-4.92166	8.58142e-07
DEP2019	ENSG00000146007	ZMAT2	22	140078264	-4.66216	3.12901e-06
DEP2019	ENSG00000186470	BTN3A2	22	26365386	5.98921	2.1086e-09
DEP2019	ENSG00000197061	HIST1H4C	22	26104103	-5.82398	5.74626e-09
DEP2019	ENSG00000112812	PRSS16	22	27215479	-4.84657	1.25613e-06
DEP2019	ENSG00000096654	ZNF184	22	27418521	-5.00811	5.49678e-07
DEP2019	ENSG00000106460	TMEM106B	22	12250866	-5.79541	6.81531e-09
DEP2019	ENSG00000171045	TSNARE1	22	143293440	4.60619	4.10115e-06
DEP2019	ENSG00000119414	PPP6C	22	127908851	5.09719	3.44725e-07
DEP2019	ENSG00000173611	SCAI	22	127704886	5.26884	1.37286e-07
DEP2019	ENSG00000156395	SORCS3	22	106400858	-5.44634	5.14172e-08
DEP2019	ENSG00000149485	FADS1	22	61567098	-5.29413	1.19582e-07
DEP2019	ENSG00000149294	NCAM1	22	112831996	-4.65643	3.21736e-06
DEP2019	ENSG00000134825	TMEM258	22	61535972	4.8297	1.36738e-06
DEP2019	ENSG00000139641	ESYT1	22	56512033	-4.59224	4.38514e-06
DEP2019	ENSG00000008394	MGST1	22	16500075	4.62961	3.66356e-06
DEP2019	ENSG00000089163	SIRT4	22	120740118	-5.45097	5.00967e-08
DEP2019	ENSG00000187676	B3GALTL	22	31774072	-4.94196	7.73398e-07
DEP2019	ENSG00000272909	CTD-2555O16.4	22	64907086	-4.71305	2.44039e-06
DEP2019	ENSG00000126214	KLC1	22	104028232	5.69348	1.24476e-08
DEP2019	ENSG00000260285	RP11-600F24.7	22	103991346	6.39955	1.55839e-10
DEP2019	ENSG00000166166	TRMT61A	22	103995520	5.63071	1.79469e-08
DEP2019	ENSG00000126215	XRCC3	22	104163945	5.09218	3.53976e-07
DEP2019	ENSG00000087258	GNAO1	22	56225301	5.42302	5.86016e-08
DEP2019	ENSG00000186765	FSCN2	22	79495421	-4.71244	2.44767e-06
DEP2019	ENSG00000041353	RAB27B	22	52385090	6.12086	9.30693e-10
DEP2019	ENSG00000196628	TCF4	22	52889561	-6.13797	8.3584e-10
DEP2019	ENSG00000198597	ZNF536	22	30719420	4.7196	2.36303e-06
DEP2019	ENSG00000179935	LINC00652	22	18768294	4.66275	3.12008e-06
DEP2019	ENSG00000124140	SLC12A5	22	44650355	5.92046	3.21038e-09
DEP2019	ENSG00000100403	ZC3H7B	22	41697525	4.8397	1.30038e-06
MDD2019	ENSG00000163050	ADCK3	22	227085236	-4.93653	7.95268e-07
MDD2019	ENSG00000143801	PSEN2	22	227057884	4.65214	3.28511e-06
MDD2019	ENSG00000227740	RP11-318C24.2	22	175873897	-4.64452	3.40875e-06
MDD2019	ENSG00000173540	GMPPB	22	49754276	5.3421	9.18773e-08
MDD2019	ENSG00000185909	KLHDC8B	22	49209043	4.69679	2.64284e-06
MDD2019	ENSG00000186470	BTN3A2	22	26365386	5.54746	2.89849e-08
MDD2019	ENSG00000106460	TMEM106B	22	12250866	-4.7187	2.37351e-06
MDD2019	ENSG00000174483	BBS1	22	66278076	4.84209	1.28483e-06
MDD2019	ENSG00000187676	B3GALTL	22	31774072	-6.25458	3.98581e-10
MDD2019	ENSG00000166166	TRMT61A	22	103995520	5.12555	2.96675e-07
MDD2019	ENSG00000041353	RAB27B	22	52385090	5.55127	2.836e-08
MDD2019	ENSG00000196628	TCF4	22	52889561	-4.74209	2.11526e-06
MDD2019	ENSG00000124140	SLC12A5	22	44650355	6.5517	5.68862e-11
MDD2018	ENSG00000014824	SLC30A9	22	41992488	-5.03491	4.78081e-07
MDD2018	ENSG00000109133	TMEM33	22	41937136	5.39059	7.02284e-08
MDD2018	ENSG00000247828	TMEM161B-AS1	22	87564732	6.03548	1.58487e-09
MDD2018	ENSG00000187772	LIN28B	22	105404922	-4.77955	1.75685e-06
MDD2018	ENSG00000109911	ELP4	22	31531296	5.00241	5.66175e-07
MDD2018	ENSG00000272909	CTD-2555O16.4	22	64907086	-4.9162	8.82389e-07
MDD2018	ENSG00000041353	RAB27B	22	52385090	4.66575	3.075e-06
MDD2018	ENSG00000198597	ZNF536	22	30719420	5.11305	3.17e-07
MDD2018	ENSG00000197381	ADARB1	22	46493767	-4.7373	2.16588e-06
wellbeing2019	ENSG00000163050	ADCK3	22	227085236	-5.21529	1.83525e-07
wellbeing2019	ENSG00000143801	PSEN2	22	227057884	5.17658	2.25993e-07
wellbeing2019	ENSG00000142599	RERE	22	8412456	-4.76938	1.84794e-06
wellbeing2019	ENSG00000227740	RP11-318C24.2	22	175873897	-5.59061	2.26278e-08
wellbeing2019	ENSG00000183431	SF3A3	22	38422646	4.87317	1.0982e-06
wellbeing2019	ENSG00000196182	STK40	22	36805224	-6.31831	2.64446e-10
wellbeing2019	ENSG00000115561	CHMP3	22	86730553	-5.50553	3.68054e-08
wellbeing2019	ENSG00000115947	ORC4	22	148687967	5.07874	3.79938e-07
wellbeing2019	ENSG00000115840	SLC25A12	22	172700878	5.0943	3.50039e-07
wellbeing2019	ENSG00000169764	UGP2	22	64068073	-4.74611	2.07371e-06
wellbeing2019	ENSG00000243989	ACY1	22	52009065	-5.42682	5.73671e-08
wellbeing2019	ENSG00000145020	AMT	22	49454210	-4.84075	1.29352e-06
wellbeing2019	ENSG00000007402	CACNA2D2	22	50400232	-6.11859	9.44062e-10
wellbeing2019	ENSG00000177352	CCDC71	22	49199967	5.50148	3.76626e-08
wellbeing2019	ENSG00000016864	GLT8D1	22	52728504	-5.77174	7.84573e-09
wellbeing2019	ENSG00000168237	GLYCTK	22	52321104	6.10663	1.01759e-09
wellbeing2019	ENSG00000173540	GMPPB	22	49754276	4.9566	7.17357e-07
wellbeing2019	ENSG00000163938	GNL3	22	52715171	5.15975	2.47274e-07
wellbeing2019	ENSG00000170837	GPR27	22	71803200	5.2675	1.38293e-07
wellbeing2019	ENSG00000233276	GPX1	22	49394608	6.25749	3.91211e-10
wellbeing2019	ENSG00000114378	HYAL1	22	50337319	6.01491	1.79992e-09
wellbeing2019	ENSG00000055955	ITIH4	22	52846990	-5.66866	1.43915e-08
wellbeing2019	ENSG00000185909	KLHDC8B	22	49209043	6.60733	3.91313e-11
wellbeing2019	ENSG00000114904	NEK4	22	52744799	6.10249	1.04431e-09
wellbeing2019	ENSG00000163939	PBRM1	22	52579367	-5.63508	1.74976e-08
wellbeing2019	ENSG00000243696	RP5-966M1.6	22	52847297	-6.6597	2.74384e-11
wellbeing2019	ENSG00000012171	SEMA3B	22	50304989	5.4732	4.41978e-08
wellbeing2019	ENSG00000010319	SEMA3G	22	52467068	4.93888	7.85743e-07
wellbeing2019	ENSG00000163935	SFMBT1	22	52937587	-5.97061	2.36362e-09
wellbeing2019	ENSG00000114902	SPCS1	22	52738970	-5.32488	1.01017e-07
wellbeing2019	ENSG00000213533	TMEM110	22	52870234	-5.07074	3.96274e-07
wellbeing2019	ENSG00000164091	WDR82	22	52288436	-4.65654	3.21571e-06
wellbeing2019	ENSG00000186448	ZNF197	22	44626379	-5.02969	4.91273e-07
wellbeing2019	ENSG00000186446	ZNF501	22	44771087	-5.0205	5.15381e-07
wellbeing2019	ENSG00000196653	ZNF502	22	44754134	-5.0526	4.3583e-07
wellbeing2019	ENSG00000198948	MFAP3L	22	170907747	-5.01683	5.25308e-07
wellbeing2019	ENSG00000246560	RP11-10L12.4	22	103749211	4.81484	1.47319e-06
wellbeing2019	ENSG00000086189	DIMT1	22	61683080	-5.70586	1.15757e-08
wellbeing2019	ENSG00000145743	FBXL17	22	107194735	5.05867	4.22196e-07
wellbeing2019	ENSG00000170445	HARS	22	140052757	5.25125	1.5107e-07
wellbeing2019	ENSG00000245526	LINC00461	22	87803362	6.84902	7.43598e-12
wellbeing2019	ENSG00000204963	PCDHA7	22	140213968	-4.78675	1.69504e-06
wellbeing2019	ENSG00000113119	TMCO6	22	140019011	-5.38692	7.16737e-08
wellbeing2019	ENSG00000146007	ZMAT2	22	140078264	-4.9848	6.20275e-07
wellbeing2019	ENSG00000186470	BTN3A2	22	26365386	5.99606	2.0216e-09
wellbeing2019	ENSG00000112293	GPLD1	22	24424792	-4.6495	3.32747e-06
wellbeing2019	ENSG00000197061	HIST1H4C	22	26104103	-6.07354	1.25119e-09
wellbeing2019	ENSG00000186231	KLHL32	22	97372604	-4.82669	1.38823e-06
wellbeing2019	ENSG00000112812	PRSS16	22	27215479	-5.47849	4.28961e-08
wellbeing2019	ENSG00000204789	ZNF204P	22	27325603	-5.11458	3.14438e-07
wellbeing2019	ENSG00000105928	DFNA5	22	24737971	6.01594	1.78841e-09
wellbeing2019	ENSG00000179603	GRM8	22	126078651	4.80212	1.56994e-06
wellbeing2019	ENSG00000106460	TMEM106B	22	12250866	-4.84696	1.25365e-06
wellbeing2019	ENSG00000255310	AF131215.2	22	10965297	-7.72644	1.10595e-14
wellbeing2019	ENSG00000269918	AF131215.9	22	10962200	-7.44521	9.67881e-14
wellbeing2019	ENSG00000255020	AF131216.5	22	11203256	-6.14539	7.97688e-10
wellbeing2019	ENSG00000254527	ENPP7P12	22	12063267	-5.8158	6.03449e-09
wellbeing2019	ENSG00000154319	FAM167A	22	11278971	6.9494	3.66847e-12
wellbeing2019	ENSG00000255495	FAM85A	22	12051975	-4.76735	1.86662e-06
wellbeing2019	ENSG00000173295	FAM86B3P	22	8086116	6.43069	1.27029e-10
wellbeing2019	ENSG00000188343	FAM92A1	22	94710788	4.64458	3.40762e-06
wellbeing2019	ENSG00000104643	MTMR9	22	11141924	6.78899	1.12918e-11
wellbeing2019	ENSG00000154328	NEIL2	22	11627147	-4.69891	2.61552e-06
wellbeing2019	ENSG00000254093	PINX1	22	10622472	-4.64467	3.40616e-06
wellbeing2019	ENSG00000254507	RP11-481A20.10	22	11860908	-6.2373	4.45181e-10
wellbeing2019	ENSG00000177710	SLC35G5	22	11188396	5.80466	6.44982e-09
wellbeing2019	ENSG00000171056	SOX7	22	10582908	4.86671	1.13472e-06
wellbeing2019	ENSG00000119414	PPP6C	22	127908851	5.25514	1.47915e-07
wellbeing2019	ENSG00000173611	SCAI	22	127704886	5.80232	6.54052e-09
wellbeing2019	ENSG00000166167	BTRC	22	103113819	-5.27166	1.35198e-07
wellbeing2019	ENSG00000156395	SORCS3	22	106400858	-5.84116	5.18387e-09
wellbeing2019	ENSG00000149179	C11orf49	22	46958304	-5.03993	4.65705e-07
wellbeing2019	ENSG00000172247	C1QTNF4	22	47611215	4.68906	2.74463e-06
wellbeing2019	ENSG00000175216	CKAP5	22	46764597	-5.43915	5.35347e-08
wellbeing2019	ENSG00000109911	ELP4	22	31531296	5.01346	5.3459e-07
wellbeing2019	ENSG00000109920	FNBP4	22	47738071	-6.26344	3.7658e-10
wellbeing2019	ENSG00000134569	LRP4	22	46878418	-5.34912	8.83818e-08
wellbeing2019	ENSG00000109919	MTCH2	22	47638866	-6.59872	4.14727e-11
wellbeing2019	ENSG00000149294	NCAM1	22	112831996	-5.23291	1.66865e-07
wellbeing2019	ENSG00000213619	NDUFS3	22	47586887	-4.8728	1.10025e-06
wellbeing2019	ENSG00000030066	NUP160	22	47799638	5.95629	2.58028e-09
wellbeing2019	ENSG00000165916	PSMC3	22	47440319	-5.32784	9.9385e-08
wellbeing2019	ENSG00000247416	RP11-629G13.1	22	112830001	-5.23776	1.62536e-07
wellbeing2019	ENSG00000149292	TTC12	22	113185532	5.04775	4.47049e-07
wellbeing2019	ENSG00000156599	ZDHHC5	22	57435218	-5.31818	1.04809e-07
wellbeing2019	ENSG00000175213	ZNF408	22	46722367	4.94366	7.66704e-07
wellbeing2019	ENSG00000139438	FAM222A	22	110152032	5.22885	1.70565e-07
wellbeing2019	ENSG00000089163	SIRT4	22	120740118	-5.01181	5.39203e-07
wellbeing2019	ENSG00000088992	TESC	22	117476727	4.96608	6.83183e-07
wellbeing2019	ENSG00000236333	TRHDE-AS1	22	72647287	4.71839	2.37724e-06
wellbeing2019	ENSG00000272909	CTD-2555O16.4	22	64907086	-4.81074	1.50373e-06
wellbeing2019	ENSG00000100632	ERH	22	69846847	5.11402	3.15373e-07
wellbeing2019	ENSG00000126214	KLC1	22	104028232	5.7839	7.2988e-09
wellbeing2019	ENSG00000165379	LRFN5	22	42076772	-4.81101	1.50173e-06
wellbeing2019	ENSG00000260285	RP11-600F24.7	22	103991346	6.05531	1.40145e-09
wellbeing2019	ENSG00000166166	TRMT61A	22	103995520	5.71325	1.1084e-08
wellbeing2019	ENSG00000140564	FURIN	22	91411821	-5.03326	4.82202e-07
wellbeing2019	ENSG00000087258	GNAO1	22	56225301	5.77565	7.66583e-09
wellbeing2019	ENSG00000186765	FSCN2	22	79495421	-7.55301	4.25299e-14
wellbeing2019	ENSG00000225190	PLEKHM1	22	43513265	4.91518	8.86993e-07
wellbeing2019	ENSG00000041353	RAB27B	22	52385090	6.89333	5.45024e-12
wellbeing2019	ENSG00000196628	TCF4	22	52889561	-6.89275	5.47234e-12
wellbeing2019	ENSG00000105176	URI1	22	30414550	4.62307	3.78094e-06
wellbeing2019	ENSG00000131848	ZSCAN5A	22	56732680	-5.17153	2.32185e-07
wellbeing2019	ENSG00000124198	ARFGEF2	22	47538426	-4.95813	7.11759e-07
wellbeing2019	ENSG00000101017	CD40	22	44746910	-5.66623	1.4597e-08
wellbeing2019	ENSG00000124207	CSE1L	22	47662848	-6.77094	1.27946e-11
wellbeing2019	ENSG00000179935	LINC00652	22	18768294	4.92543	8.41755e-07
wellbeing2019	ENSG00000124140	SLC12A5	22	44650355	6.50727	7.65268e-11
wellbeing2019	ENSG00000124214	STAU1	22	47729877	-5.58017	2.40283e-08
wellbeing2019	ENSG00000100403	ZC3H7B	22	41697525	5.95737	2.56325e-09
Insomnia2019	ENSG00000164078	MST1R	22	49924434	4.63376	3.59087e-06
Insomnia2019	ENSG00000271824	AC009014.3	22	135527155	-4.63904	3.50029e-06
Insomnia2019	ENSG00000112659	CUL9	22	43149912	-4.88063	1.05746e-06
Insomnia2019	ENSG00000187772	LIN28B	22	105404922	-6.13833	8.33917e-10
Insomnia2019	ENSG00000106554	CHCHD3	22	132469628	-4.71219	2.45072e-06
Insomnia2019	ENSG00000164938	TP53INP1	22	95938199	4.87774	1.07307e-06
Insomnia2019	ENSG00000179292	TMEM151A	22	66059340	-5.36449	8.118e-08
Insomnia2019	ENSG00000186834	HEXIM1	22	43224683	-6.90236	5.11456e-12
Insomnia2019	ENSG00000136448	NMT1	22	43128977	5.13971	2.75165e-07
IQ2018	ENSG00000137944	CCBL2	22	89401455	4.63935	3.49501e-06
IQ2018	ENSG00000174151	CYB561D1	22	110036673	-4.70819	2.49929e-06
IQ2018	ENSG00000204060	FOXO6	22	41827593	-6.32399	2.54891e-10
IQ2018	ENSG00000259030	FPGT-TNNI3K	22	74663918	-4.99572	5.86165e-07
IQ2018	ENSG00000168765	GSTM4	22	110198702	-4.87511	1.08751e-06
IQ2018	ENSG00000218510	LINC00339	22	22351680	4.75964	1.93941e-06
IQ2018	ENSG00000162517	PEF1	22	32095462	5.32288	1.0214e-07
IQ2018	ENSG00000143545	RAB13	22	153954126	-5.56986	2.54947e-08
IQ2018	ENSG00000196154	S100A4	22	153516088	-4.74825	2.05184e-06
IQ2018	ENSG00000253304	TMEM200B	22	29445939	-4.87272	1.10073e-06
IQ2018	ENSG00000162552	WNT4	22	22443797	-5.01656	5.26056e-07
IQ2018	ENSG00000144218	AFF3	22	100162322	5.06096	4.17145e-07
IQ2018	ENSG00000115526	CHST10	22	101008326	6.52722	6.69998e-11
IQ2018	ENSG00000178662	CSRNP3	22	166326156	4.80105	1.57836e-06
IQ2018	ENSG00000135617	PRADC1	22	73455133	4.8916	1.0002e-06
IQ2018	ENSG00000145020	AMT	22	49454210	4.62366	3.77035e-06
IQ2018	ENSG00000226913	BSN-AS2	22	49586738	6.49703	8.1921e-11
IQ2018	ENSG00000168036	CTNNB1	22	41280623	4.98017	6.35297e-07
IQ2018	ENSG00000178149	DALRD3	22	49052920	4.96847	6.74841e-07
IQ2018	ENSG00000173540	GMPPB	22	49754276	-7.17531	7.21442e-13
IQ2018	ENSG00000163938	GNL3	22	52715171	-5.72254	1.04943e-08
IQ2018	ENSG00000233276	GPX1	22	49394608	-6.73317	1.66009e-11
IQ2018	ENSG00000055955	ITIH4	22	52846990	4.66752	3.04852e-06
IQ2018	ENSG00000164077	MON1A	22	49946301	7.76319	8.28213e-15
IQ2018	ENSG00000174579	MSL2	22	135867763	5.25588	1.47316e-07
IQ2018	ENSG00000164078	MST1R	22	49924434	-7.90407	2.69951e-15
IQ2018	ENSG00000173531	MST1	22	49721379	5.15965	2.47406e-07
IQ2018	ENSG00000114904	NEK4	22	52744799	-5.91579	3.30295e-09
IQ2018	ENSG00000197885	NKIRAS1	22	23933554	-5.07651	3.84436e-07
IQ2018	ENSG00000181322	NME9	22	137980278	-5.0175	5.23493e-07
IQ2018	ENSG00000163939	PBRM1	22	52579367	6.40199	1.53365e-10
IQ2018	ENSG00000114302	PRKAR2A	22	48782029	-6.49012	8.57682e-11
IQ2018	ENSG00000003756	RBM5	22	50126340	-4.78382	1.71992e-06
IQ2018	ENSG00000004534	RBM6	22	49977439	9.05293	1.39184e-19
IQ2018	ENSG00000164068	RNF123	22	49726931	-9.39954	5.4802e-21
IQ2018	ENSG00000243696	RP5-966M1.6	22	52847297	4.85978	1.17517e-06
IQ2018	ENSG00000001617	SEMA3F	22	50192477	6.93304	4.11896e-12
IQ2018	ENSG00000225697	SLC26A6	22	48663155	5.32927	9.86096e-08
IQ2018	ENSG00000188338	SLC38A3	22	50242678	5.04437	4.55009e-07
IQ2018	ENSG00000114902	SPCS1	22	52738970	5.66065	1.50805e-08
IQ2018	ENSG00000213533	TMEM110	22	52870234	4.93181	8.14723e-07
IQ2018	ENSG00000172667	ZMAT3	22	178735010	4.70773	2.50487e-06
IQ2018	ENSG00000186446	ZNF501	22	44771087	4.86768	1.12913e-06
IQ2018	ENSG00000196653	ZNF502	22	44754134	4.91782	8.75117e-07
IQ2018	ENSG00000163257	DCAF16	22	17802277	7.07608	1.48292e-12
IQ2018	ENSG00000059691	PET112	22	152591655	6.18977	6.02518e-10
IQ2018	ENSG00000168769	TET2	22	106067449	-7.4559	8.92579e-14
IQ2018	ENSG00000181751	C5orf30	22	102594402	-4.9819	6.29614e-07
IQ2018	ENSG00000120306	CYSTM1	22	139554226	5.87004	4.35694e-09
IQ2018	ENSG00000256453	DND1	22	140050378	5.44252	5.25319e-08
IQ2018	ENSG00000112855	HARS2	22	140071010	-5.5467	2.91111e-08
IQ2018	ENSG00000245526	LINC00461	22	87803362	5.20458	1.94439e-07
IQ2018	ENSG00000131495	NDUFA2	22	140018324	6.03467	1.59287e-09
IQ2018	ENSG00000204969	PCDHA2	22	140174549	-5.81687	5.9959e-09
IQ2018	ENSG00000204962	PCDHA8	22	140220906	-5.53325	3.14348e-08
IQ2018	ENSG00000196923	PDLIM7	22	176910394	5.51679	3.4525e-08
IQ2018	ENSG00000113119	TMCO6	22	140019011	-4.77173	1.82651e-06
IQ2018	ENSG00000120314	WDR55	22	140044260	-4.63654	3.54294e-06
IQ2018	ENSG00000146007	ZMAT2	22	140078264	-6.56195	5.31085e-11
IQ2018	ENSG00000118689	FOXO3	22	108881037	-5.82795	5.61122e-09
IQ2018	ENSG00000271860	RP11-436D23.1	22	98264584	-5.03435	4.79484e-07
IQ2018	ENSG00000183166	CALN1	22	71244475	5.43675	5.42613e-08
IQ2018	ENSG00000135164	DMTF1	22	86781676	4.69517	2.66385e-06
IQ2018	ENSG00000128594	LRRC4	22	127667123	5.48022	4.24796e-08
IQ2018	ENSG00000214106	PAXIP1-AS2	22	154720207	-4.82033	1.4332e-06
IQ2018	ENSG00000272760	RP11-5C23.1	22	154742935	-4.77953	1.75706e-06
IQ2018	ENSG00000197157	SND1	22	127292233	-6.18123	6.36039e-10
IQ2018	ENSG00000122515	ZMIZ2	22	44788179	-4.92069	8.62413e-07
IQ2018	ENSG00000181220	ZNF746	22	149169884	4.69862	2.61925e-06
IQ2018	ENSG00000255182	CTD-2517M22.14	22	145721000	4.83457	1.33432e-06
IQ2018	ENSG00000272010	CTD-3025N20.3	22	66504084	5.02334	5.07808e-07
IQ2018	ENSG00000167702	KIFC2	22	145691425	-4.97601	6.49079e-07
IQ2018	ENSG00000160959	LRRC14	22	145743375	5.11374	3.15845e-07
IQ2018	ENSG00000179526	SHARPIN	22	145153535	-4.94027	7.8013e-07
IQ2018	ENSG00000081377	CDC14B	22	99252522	-5.38715	7.15847e-08
IQ2018	ENSG00000107872	FBXL15	22	104178945	7.87475	3.41437e-15
IQ2018	ENSG00000154478	GPR26	22	125425870	-5.47279	4.43013e-08
IQ2018	ENSG00000107833	NPM3	22	103541081	-6.818	9.2318e-12
IQ2018	ENSG00000148572	NRBF2	22	64893049	-5.3307	9.7834e-08
IQ2018	ENSG00000175470	PPP2R2D	22	133747954	5.3893	7.07324e-08
IQ2018	ENSG00000172247	C1QTNF4	22	47611215	5.39021	7.03767e-08
IQ2018	ENSG00000149187	CELF1	22	47508325	4.78548	1.70581e-06
IQ2018	ENSG00000109919	MTCH2	22	47638866	-4.94406	7.65111e-07
IQ2018	ENSG00000173511	VEGFB	22	64002009	-5.01549	5.28981e-07
IQ2018	ENSG00000150967	ABCB9	22	123405497	6.44872	1.128e-10
IQ2018	ENSG00000134287	ARF3	22	49329505	-6.29464	3.08111e-10
IQ2018	ENSG00000110880	CORO1C	22	109038884	-4.64547	3.393e-06
IQ2018	ENSG00000111325	OGFOD2	22	123459126	5.47182	4.45433e-08
IQ2018	ENSG00000181929	PRKAG1	22	49396056	4.86372	1.152e-06
IQ2018	ENSG00000167550	RHEBL1	22	49458467	5.53456	3.12015e-08
IQ2018	ENSG00000197728	RPS26	22	56435636	5.14644	2.65477e-07
IQ2018	ENSG00000166896	XRCC6BP1	22	58335323	4.92974	8.23387e-07
IQ2018	ENSG00000260285	RP11-600F24.7	22	103991346	5.27907	1.29843e-07
IQ2018	ENSG00000269940	RP11-73M18.7	22	104160896	4.62419	3.76066e-06
IQ2018	ENSG00000269958	RP11-73M18.8	22	104162689	5.61762	1.93601e-08
IQ2018	ENSG00000166166	TRMT61A	22	103995520	6.51627	7.20763e-11
IQ2018	ENSG00000126215	XRCC3	22	104163945	5.01677	5.25486e-07
IQ2018	ENSG00000140323	DISP2	22	40650435	-4.98804	6.0994e-07
IQ2018	ENSG00000245849	RAD51-AS1	22	40978921	4.74764	2.05805e-06
IQ2018	ENSG00000104112	SCG3	22	51973549	-4.89402	9.87984e-07
IQ2018	ENSG00000196296	ATP2A1	22	28889725	-10.1953	2.082e-24
IQ2018	ENSG00000176476	CCDC101	22	28565235	7.14441	9.03809e-13
IQ2018	ENSG00000150394	CDH8	22	61681145	5.55382	2.79494e-08
IQ2018	ENSG00000140829	DHX38	22	72127460	-6.52384	6.85279e-11
IQ2018	ENSG00000205609	EIF3CL	22	28390899	-6.51336	7.34866e-11
IQ2018	ENSG00000184110	EIF3C	22	28699878	-7.53746	4.79227e-14
IQ2018	ENSG00000213658	LAT	22	28996146	-5.9006	3.62193e-09
IQ2018	ENSG00000176953	NFATC2IP	22	28962127	-6.08519	1.16355e-09
IQ2018	ENSG00000198156	NPIPB6	22	28353875	-8.45908	2.695e-17
IQ2018	ENSG00000196993	NPIPB9	22	28763107	-7.82476	5.08614e-15
IQ2018	ENSG00000177548	RABEP2	22	28915741	-7.6788	1.60589e-14
IQ2018	ENSG00000103479	RBL2	22	53467888	-7.5532	4.24695e-14
IQ2018	ENSG00000240634	RP11-1348G14.1	22	28825300	5.82149	5.83236e-09
IQ2018	ENSG00000251417	RP11-1348G14.4	22	28814096	8.37099	5.71353e-17
IQ2018	ENSG00000261067	RP11-264B17.3	22	28986124	-6.86655	6.5775e-12
IQ2018	ENSG00000246465	RP11-57A19.2	22	28296205	5.33773	9.41157e-08
IQ2018	ENSG00000178188	SH2B1	22	28857920	9.67217	3.95887e-22
IQ2018	ENSG00000196502	SULT1A1	22	28616902	7.31933	2.4921e-13
IQ2018	ENSG00000197165	SULT1A2	22	28603263	-7.18618	6.66314e-13
IQ2018	ENSG00000178952	TUFM	22	28853731	-8.56854	1.04802e-17
IQ2018	ENSG00000264070	DND1P1	22	43663236	-4.63581	3.55538e-06
IQ2018	ENSG00000108587	GOSR1	22	28804379	5.03088	4.88231e-07
IQ2018	ENSG00000214401	KANSL1-AS1	22	44270941	-5.04086	4.63437e-07
IQ2018	ENSG00000214425	LRRC37A4P	22	43578684	4.94662	7.55135e-07
IQ2018	ENSG00000073969	NSF	22	44668034	4.799	1.5946e-06
IQ2018	ENSG00000099308	MAST3	22	18208602	5.6226	1.881e-08
IQ2018	ENSG00000124198	ARFGEF2	22	47538426	-5.90453	3.53649e-09
IQ2018	ENSG00000124207	CSE1L	22	47662848	-8.92438	4.48188e-19
IQ2018	ENSG00000124214	STAU1	22	47729877	-7.6604	1.85352e-14
IQ2018	ENSG00000185658	BRWD1	22	40556101	-4.62758	3.69962e-06
IQ2018	ENSG00000100197	CYP2D6	22	42522500	4.88377	1.04075e-06
IQ2018	ENSG00000237977	EIF4HP2	22	31298205	-5.29326	1.20158e-07
IQ2018	ENSG00000100395	L3MBTL2	22	41601208	-4.90105	9.53256e-07
IQ2018	ENSG00000128268	MGAT3	22	39853348	5.76028	8.39735e-09
IQ2018	ENSG00000198951	NAGA	22	42454357	-5.39124	6.99734e-08
IQ2018	ENSG00000100106	TRIOBP	22	38093010	4.67371	2.9581e-06
IQ2017	ENSG00000198156	NPIPB6	22	28353875	-4.91063	9.07821e-07
IQ2017	ENSG00000124207	CSE1L	22	47662848	-5.77305	7.7851e-09
IQ2017	ENSG00000124214	STAU1	22	47729877	-4.72204	2.33491e-06
IQ2017	ENSG00000100197	CYP2D6	22	42522500	5.60701	2.05852e-08
IQ2017	ENSG00000177096	FAM109B	22	42470254	-5.09074	3.56677e-07
IQ2017	ENSG00000198951	NAGA	22	42454357	-6.11234	9.81783e-10
