# Supplementary material for: Cascading epigenomic analysis for identifying disease genes from the regulatory landscape of GWAS variants
Source: PLoS Genet. 2021 Nov 22;17(11):e1009918. doi: 10.1371/journal.pgen.1009918 (PMC8648125; doi:10.1371/journal.pgen.1009918)
Supplement: S5 Table — (XLSX) [file pgen.1009918.s005.xlsx]

## Sheet: CEWAS
S5 Table. Gene set enrichment
gwas	category	pathway	p
SCZ2018	CNS	abnormal excitatory postsynaptic currents	6.9521e-09
SCZ2018	CNS	abnormal CNS synaptic transmission	4.05318e-06
SCZ2018	CNS	abnormal miniature excitatory postsynaptic currents	6.70911e-06
SCZ2018	CNS	abnormal corpus callosum morphology	7.97782e-05
SCZ2018	CNS	abnormal cerebral cortex pyramidal cell morphology	0.00041107
SCZ2018	CNS	abnormal glial cell morphology	0.000571258
SCZ2018	CNS	abnormal cerebral cortex morphology	0.000766208
SCZ2018	CNS	abnormal social/conspecific interaction	0.000821669
SCZ2018	CNS	abnormal neuronal migration	0.000845776
SCZ2018	CNS	abnormal lateral ventricle morphology	0.0010203
SCZ2018	CNS	abnormal neuronal precursor cell number	0.00152927
SCZ2018	CNS	abnormal nervous system morphology	0.00179185
SCZ2018	CNS	abnormal telencephalon morphology	0.00206802
SCZ2018	CNS	abnormal social investigation	0.00364412
SCZ2018	CNS	abnormal long term potentiation	0.00486758
SCZ2018	CNS	seizures	0.00492091
SCZ2018	CNS	abnormal cerebellum development	0.00558147
SCZ2018	CNS	abnormal neural plate morphology	0.00668978
SCZ2018	CNS	abnormal sexual interaction	0.00696411
SCZ2018	CNS	abnormal brain development	0.0071094
SCZ2018	CNS	abnormal synapse morphology	0.00769756
SCZ2018	CNS	abnormal neuron apoptosis	0.00795475
SCZ2018	CNS	abnormal synaptic transmission	0.00842077
SCZ2018	CNS	abnormal postnatal subventricular zone morphology	0.00889452
SCZ2018	CNS	abnormal excitatory postsynaptic potential	0.00989254
SCZ2018	CNS	abnormal oligodendrocyte morphology	0.0116136
SCZ2018	CNS	abnormal prepulse inhibition	0.0123007
SCZ2018	CNS	abnormal axon morphology	0.0131431
SCZ2018	CNS	abnormal telencephalon development	0.024171
SCZ2018	CNS	abnormal sensory capabilities/reflexes/nociception	0.0285404
SCZ2018	CNS	abnormal basal ganglion morphology	0.029904
SCZ2018	CNS	thin cerebral cortex	0.0354283
SCZ2018	CNS	abnormal nervous system electrophysiology	0.0377523
SCZ2018	CNS	abnormal neurite morphology	0.0406501
SCZ2018	CNS	abnormal neuron morphology	0.0429059
SCZ2018	CNS	abnormal thalamus morphology	0.047133
SCZ2018	CNS	abnormal hypothalamus morphology	0.0565716
SCZ2018	CNS	abnormal myelination	0.069174
SCZ2018	CNS	abnormal motor capabilities/coordination/movement	0.0711441
SCZ2018	CNS	abnormal diencephalon morphology	0.104529
SCZ2018	CNS	abnormal midbrain morphology	0.115514
SCZ2018	CNS	abnormal emotion/affect behavior	0.12091
SCZ2018	CNS	abnormal forebrain development	0.146847
SCZ2018	CNS	abnormal dopaminergic neuron morphology	0.14846
SCZ2018	CNS	abnormal nerve conduction	0.154141
SCZ2018	CNS	abnormal action potential	0.166092
SCZ2018	CNS	abnormal neuron physiology	0.171737
SCZ2018	CNS	abnormal hippocampus morphology	0.173055
SCZ2018	CNS	abnormal hindbrain morphology	0.197375
SCZ2018	CNS	abnormal spatial working memory	0.202601
SCZ2018	CNS	abnormal CNS glial cell morphology	0.20814
SCZ2018	CNS	abnormal learning/memory/conditioning	0.209644
SCZ2018	CNS	abnormal synaptic plasticity	0.228213
SCZ2018	CNS	abnormal forebrain morphology	0.24519
SCZ2018	CNS	abnormal glial cell physiology	0.264257
SCZ2018	CNS	abnormal axon extension	0.264819
SCZ2018	CNS	abnormal brain ventricle morphology	0.276562
SCZ2018	CNS	abnormal nervous system tract morphology	0.317718
SCZ2018	CNS	abnormal behavioral response to xenobiotic	0.321793
SCZ2018	CNS	abnormal embryonic/fetal subventricular zone morphology	0.345237
SCZ2018	CNS	abnormal neuron differentiation	0.373582
SCZ2018	CNS	fatigue	0.403141
SCZ2018	CNS	abnormal cued conditioning behavior	0.419662
SCZ2018	CNS	abnormal astrocyte morphology	0.424384
SCZ2018	CNS	abnormal associative learning	0.428965
SCZ2018	CNS	abnormal sleep behavior	0.434283
SCZ2018	CNS	abnormal spatial learning	0.444118
SCZ2018	CNS	abnormal brain morphology	0.454972
SCZ2018	CNS	abnormal nervous system development	0.489185
SCZ2018	CNS	abnormal hindbrain development	0.499076
SCZ2018	CNS	abnormal object recognition memory	0.579261
SCZ2018	CNS	abnormal motor learning	0.600813
SCZ2018	CNS	abnormal neocortex morphology	0.624664
SCZ2018	CNS	abnormal contextual conditioning behavior	0.642771
SCZ2018	CNS	abnormal dendrite morphology	0.675598
SCZ2018	CNS	abnormal stratification in cerebral cortex	0.68096
SCZ2018	CNS	abnormal brain white matter morphology	0.700566
SCZ2018	CNS	abnormal spinal cord morphology	0.73233
SCZ2018	CNS	abnormal inhibitory postsynaptic currents	0.758634
SCZ2018	CNS	abnormal brainstem morphology	0.769094
SCZ2018	CNS	abnormal depression-related behavior	0.779997
SCZ2018	CNS	abnormal neuron proliferation	0.794269
SCZ2018	CNS	abnormal third ventricle morphology	0.832509
SCZ2018	CNS	abnormal innervation	0.84094
SCZ2018	CNS	abnormal microglial cell morphology	0.850476
SCZ2018	CNS	abnormal response to new environment	0.866445
SCZ2018	CNS	abnormal brain vasculature morphology	0.890808
SCZ2018	CNS	abnormal axon guidance	0.939716
SCZ2018	CNS	abnormal spatial reference memory	0.984096
SCZ2014	CNS	abnormal excitatory postsynaptic currents	1.40139e-08
SCZ2014	CNS	abnormal CNS synaptic transmission	1.34731e-07
SCZ2014	CNS	abnormal neuronal precursor cell number	1.06451e-06
SCZ2014	CNS	abnormal miniature excitatory postsynaptic currents	2.19364e-06
SCZ2014	CNS	abnormal cerebral cortex pyramidal cell morphology	0.000343948
SCZ2014	CNS	abnormal lateral ventricle morphology	0.00034738
SCZ2014	CNS	abnormal telencephalon development	0.0006328
SCZ2014	CNS	abnormal social/conspecific interaction	0.000669359
SCZ2014	CNS	abnormal glial cell morphology	0.000972852
SCZ2014	CNS	thin cerebral cortex	0.00175054
SCZ2014	CNS	abnormal cerebral cortex morphology	0.0018397
SCZ2014	CNS	abnormal long term potentiation	0.00222582
SCZ2014	CNS	abnormal hindbrain morphology	0.00302046
SCZ2014	CNS	abnormal axon morphology	0.00392327
SCZ2014	CNS	abnormal dopaminergic neuron morphology	0.00419512
SCZ2014	CNS	abnormal neuron apoptosis	0.00444006
SCZ2014	CNS	abnormal nervous system morphology	0.00480787
SCZ2014	CNS	abnormal neuron morphology	0.00566103
SCZ2014	CNS	abnormal emotion/affect behavior	0.00574998
SCZ2014	CNS	abnormal corpus callosum morphology	0.00789988
SCZ2014	CNS	abnormal prepulse inhibition	0.0088248
SCZ2014	CNS	abnormal cerebellum development	0.0118787
SCZ2014	CNS	abnormal telencephalon morphology	0.0119985
SCZ2014	CNS	abnormal brain ventricle morphology	0.0133029
SCZ2014	CNS	abnormal neuronal migration	0.0149558
SCZ2014	CNS	abnormal basal ganglion morphology	0.0181887
SCZ2014	CNS	seizures	0.021509
SCZ2014	CNS	abnormal postnatal subventricular zone morphology	0.0308179
SCZ2014	CNS	abnormal social investigation	0.0352271
SCZ2014	CNS	abnormal midbrain morphology	0.035286
SCZ2014	CNS	abnormal forebrain development	0.0394294
SCZ2014	CNS	abnormal sensory capabilities/reflexes/nociception	0.0572379
SCZ2014	CNS	abnormal hypothalamus morphology	0.05997
SCZ2014	CNS	abnormal thalamus morphology	0.0632087
SCZ2014	CNS	abnormal nervous system electrophysiology	0.0651278
SCZ2014	CNS	abnormal CNS glial cell morphology	0.0657467
SCZ2014	CNS	abnormal synaptic transmission	0.0736732
SCZ2014	CNS	abnormal action potential	0.0955932
SCZ2014	CNS	abnormal neural plate morphology	0.0986168
SCZ2014	CNS	abnormal neurite morphology	0.128118
SCZ2014	CNS	abnormal brain development	0.158944
SCZ2014	CNS	abnormal spatial working memory	0.17616
SCZ2014	CNS	abnormal synapse morphology	0.179909
SCZ2014	CNS	abnormal associative learning	0.185753
SCZ2014	CNS	abnormal learning/memory/conditioning	0.207075
SCZ2014	CNS	abnormal neuron physiology	0.226439
SCZ2014	CNS	abnormal diencephalon morphology	0.241988
SCZ2014	CNS	abnormal motor capabilities/coordination/movement	0.266038
SCZ2014	CNS	abnormal neuron differentiation	0.273743
SCZ2014	CNS	abnormal brain white matter morphology	0.27554
SCZ2014	CNS	abnormal synaptic plasticity	0.276947
SCZ2014	CNS	abnormal spatial learning	0.284338
SCZ2014	CNS	abnormal forebrain morphology	0.305732
SCZ2014	CNS	abnormal third ventricle morphology	0.332684
SCZ2014	CNS	abnormal oligodendrocyte morphology	0.333506
SCZ2014	CNS	abnormal hippocampus morphology	0.368896
SCZ2014	CNS	abnormal excitatory postsynaptic potential	0.374877
SCZ2014	CNS	abnormal motor learning	0.376784
SCZ2014	CNS	abnormal cued conditioning behavior	0.39365
SCZ2014	CNS	abnormal axon extension	0.427816
SCZ2014	CNS	abnormal spatial reference memory	0.471671
SCZ2014	CNS	abnormal nervous system development	0.509096
SCZ2014	CNS	abnormal sleep behavior	0.559014
SCZ2014	CNS	abnormal neocortex morphology	0.563132
SCZ2014	CNS	abnormal dendrite morphology	0.569473
SCZ2014	CNS	abnormal contextual conditioning behavior	0.587766
SCZ2014	CNS	abnormal spinal cord morphology	0.620371
SCZ2014	CNS	abnormal neuron proliferation	0.623686
SCZ2014	CNS	abnormal behavioral response to xenobiotic	0.689518
SCZ2014	CNS	abnormal inhibitory postsynaptic currents	0.692716
SCZ2014	CNS	abnormal innervation	0.716604
SCZ2014	CNS	abnormal depression-related behavior	0.75364
SCZ2014	CNS	abnormal stratification in cerebral cortex	0.753676
SCZ2014	CNS	abnormal myelination	0.756492
SCZ2014	CNS	fatigue	0.776204
SCZ2014	CNS	abnormal brain vasculature morphology	0.791846
SCZ2014	CNS	abnormal nervous system tract morphology	0.798087
SCZ2014	CNS	abnormal embryonic/fetal subventricular zone morphology	0.821616
SCZ2014	CNS	abnormal nerve conduction	0.841881
SCZ2014	CNS	abnormal hindbrain development	0.842246
SCZ2014	CNS	abnormal axon guidance	0.850779
SCZ2014	CNS	abnormal brain morphology	0.870891
SCZ2014	CNS	abnormal object recognition memory	0.876039
SCZ2014	CNS	abnormal glial cell physiology	0.877998
SCZ2014	CNS	abnormal brainstem morphology	0.888497
SCZ2014	CNS	abnormal response to new environment	0.924858
SCZ2014	CNS	abnormal sexual interaction	0.944898
SCZ2014	CNS	abnormal astrocyte morphology	0.94588
SCZ2014	CNS	abnormal microglial cell morphology	0.989942
BIP2019	CNS	abnormal excitatory postsynaptic currents	2.85222e-09
BIP2019	CNS	abnormal spatial learning	3.73363e-08
BIP2019	CNS	abnormal excitatory postsynaptic potential	9.00701e-08
BIP2019	CNS	abnormal contextual conditioning behavior	1.12075e-07
BIP2019	CNS	abnormal learning/memory/conditioning	9.9286e-06
BIP2019	CNS	abnormal spatial reference memory	6.27185e-05
BIP2019	CNS	abnormal spinal cord morphology	8.82724e-05
BIP2019	CNS	abnormal nervous system electrophysiology	0.000350976
BIP2019	CNS	abnormal lateral ventricle morphology	0.000495056
BIP2019	CNS	abnormal glial cell morphology	0.000514398
BIP2019	CNS	abnormal inhibitory postsynaptic currents	0.000671926
BIP2019	CNS	abnormal behavioral response to xenobiotic	0.000964758
BIP2019	CNS	abnormal sensory capabilities/reflexes/nociception	0.00149652
BIP2019	CNS	abnormal cued conditioning behavior	0.00169769
BIP2019	CNS	abnormal depression-related behavior	0.00229772
BIP2019	CNS	abnormal prepulse inhibition	0.00259468
BIP2019	CNS	abnormal third ventricle morphology	0.0044113
BIP2019	CNS	abnormal brain morphology	0.006273
BIP2019	CNS	abnormal telencephalon development	0.00641909
BIP2019	CNS	abnormal neocortex morphology	0.0108134
BIP2019	CNS	abnormal nervous system development	0.0146669
BIP2019	CNS	abnormal neuronal precursor cell number	0.0149672
BIP2019	CNS	abnormal brain vasculature morphology	0.0196676
BIP2019	CNS	abnormal neuron morphology	0.0241643
BIP2019	CNS	abnormal hindbrain morphology	0.0276028
BIP2019	CNS	abnormal thalamus morphology	0.0276163
BIP2019	CNS	abnormal response to new environment	0.0319363
BIP2019	CNS	abnormal nerve conduction	0.0325847
BIP2019	CNS	abnormal basal ganglion morphology	0.0466258
BIP2019	CNS	abnormal neuron differentiation	0.0529506
BIP2019	CNS	abnormal forebrain morphology	0.0663952
BIP2019	CNS	abnormal astrocyte morphology	0.0709908
BIP2019	CNS	abnormal action potential	0.0773245
BIP2019	CNS	abnormal oligodendrocyte morphology	0.0972666
BIP2019	CNS	abnormal glial cell physiology	0.10574
BIP2019	CNS	abnormal object recognition memory	0.112322
BIP2019	CNS	abnormal axon guidance	0.116534
BIP2019	CNS	abnormal axon extension	0.119337
BIP2019	CNS	abnormal stratification in cerebral cortex	0.120622
BIP2019	CNS	abnormal innervation	0.125962
BIP2019	CNS	abnormal social investigation	0.135698
BIP2019	CNS	abnormal associative learning	0.143471
BIP2019	CNS	abnormal emotion/affect behavior	0.145485
BIP2019	CNS	abnormal axon morphology	0.146786
BIP2019	CNS	abnormal brain development	0.158326
BIP2019	CNS	abnormal hindbrain development	0.166674
BIP2019	CNS	abnormal brainstem morphology	0.174582
BIP2019	CNS	abnormal forebrain development	0.178397
BIP2019	CNS	abnormal sleep behavior	0.208202
BIP2019	CNS	abnormal myelination	0.22429
BIP2019	CNS	abnormal midbrain morphology	0.231853
BIP2019	CNS	abnormal cerebellum development	0.233257
BIP2019	CNS	abnormal hypothalamus morphology	0.241139
BIP2019	CNS	fatigue	0.259213
BIP2019	CNS	abnormal microglial cell morphology	0.260184
BIP2019	CNS	abnormal telencephalon morphology	0.313397
BIP2019	CNS	abnormal neuron proliferation	0.3379
BIP2019	CNS	abnormal hippocampus morphology	0.362722
BIP2019	CNS	abnormal neurite morphology	0.369979
BIP2019	CNS	abnormal synaptic plasticity	0.388946
BIP2019	CNS	abnormal nervous system tract morphology	0.418757
BIP2019	CNS	abnormal corpus callosum morphology	0.44735
BIP2019	CNS	abnormal motor learning	0.513626
BIP2019	CNS	abnormal neuron physiology	0.52805
BIP2019	CNS	seizures	0.535996
BIP2019	CNS	abnormal brain white matter morphology	0.54554
BIP2019	CNS	abnormal motor capabilities/coordination/movement	0.552244
BIP2019	CNS	abnormal cerebral cortex morphology	0.599318
BIP2019	CNS	abnormal CNS synaptic transmission	0.600213
BIP2019	CNS	abnormal dendrite morphology	0.608573
BIP2019	CNS	abnormal cerebral cortex pyramidal cell morphology	0.628473
BIP2019	CNS	abnormal long term potentiation	0.631373
BIP2019	CNS	abnormal synapse morphology	0.648023
BIP2019	CNS	abnormal diencephalon morphology	0.655867
BIP2019	CNS	abnormal neuron apoptosis	0.658381
BIP2019	CNS	abnormal embryonic/fetal subventricular zone morphology	0.683239
BIP2019	CNS	abnormal nervous system morphology	0.684157
BIP2019	CNS	abnormal neuronal migration	0.698354
BIP2019	CNS	abnormal synaptic transmission	0.740483
BIP2019	CNS	abnormal social/conspecific interaction	0.765721
BIP2019	CNS	thin cerebral cortex	0.800995
BIP2019	CNS	abnormal spatial working memory	0.810432
BIP2019	CNS	abnormal miniature excitatory postsynaptic currents	0.842817
BIP2019	CNS	abnormal brain ventricle morphology	0.873866
BIP2019	CNS	abnormal dopaminergic neuron morphology	0.874135
BIP2019	CNS	abnormal postnatal subventricular zone morphology	0.886951
BIP2019	CNS	abnormal neural plate morphology	0.938569
BIP2019	CNS	abnormal sexual interaction	0.939207
BIP2019	CNS	abnormal CNS glial cell morphology	0.977508
AD2019	CNS	abnormal neocortex morphology	1.03126e-06
AD2019	CNS	abnormal axon morphology	1.34104e-06
AD2019	CNS	abnormal thalamus morphology	1.65378e-05
AD2019	CNS	abnormal astrocyte morphology	0.00022361
AD2019	CNS	abnormal myelination	0.000846076
AD2019	CNS	abnormal sexual interaction	0.000984847
AD2019	CNS	abnormal brain development	0.0017506
AD2019	CNS	abnormal spatial working memory	0.00201338
AD2019	CNS	abnormal brainstem morphology	0.00221429
AD2019	CNS	abnormal contextual conditioning behavior	0.00307954
AD2019	CNS	abnormal associative learning	0.00353049
AD2019	CNS	abnormal nervous system electrophysiology	0.00375727
AD2019	CNS	abnormal depression-related behavior	0.00387454
AD2019	CNS	abnormal CNS synaptic transmission	0.0047007
AD2019	CNS	abnormal neurite morphology	0.00480519
AD2019	CNS	abnormal nervous system tract morphology	0.00702459
AD2019	CNS	abnormal forebrain development	0.00809936
AD2019	CNS	abnormal prepulse inhibition	0.00911238
AD2019	CNS	abnormal synapse morphology	0.0105716
AD2019	CNS	abnormal microglial cell morphology	0.0114411
AD2019	CNS	abnormal cerebellum development	0.0114505
AD2019	CNS	abnormal dopaminergic neuron morphology	0.0135996
AD2019	CNS	abnormal nervous system morphology	0.0140833
AD2019	CNS	abnormal glial cell morphology	0.0155279
AD2019	CNS	abnormal oligodendrocyte morphology	0.0177948
AD2019	CNS	abnormal midbrain morphology	0.0179607
AD2019	CNS	abnormal axon guidance	0.0245558
AD2019	CNS	abnormal inhibitory postsynaptic currents	0.0261281
AD2019	CNS	abnormal lateral ventricle morphology	0.0292639
AD2019	CNS	abnormal neuron physiology	0.031457
AD2019	CNS	abnormal axon extension	0.0348815
AD2019	CNS	abnormal CNS glial cell morphology	0.0387435
AD2019	CNS	abnormal action potential	0.0411417
AD2019	CNS	abnormal synaptic plasticity	0.0562786
AD2019	CNS	abnormal brain vasculature morphology	0.0608538
AD2019	CNS	seizures	0.0715254
AD2019	CNS	abnormal emotion/affect behavior	0.0718354
AD2019	CNS	abnormal brain ventricle morphology	0.0742571
AD2019	CNS	abnormal hypothalamus morphology	0.075032
AD2019	CNS	abnormal behavioral response to xenobiotic	0.0754364
AD2019	CNS	abnormal neuron differentiation	0.0780051
AD2019	CNS	abnormal innervation	0.082378
AD2019	CNS	abnormal cerebral cortex pyramidal cell morphology	0.0901163
AD2019	CNS	abnormal basal ganglion morphology	0.0905312
AD2019	CNS	abnormal spinal cord morphology	0.0946315
AD2019	CNS	abnormal forebrain morphology	0.103218
AD2019	CNS	abnormal telencephalon development	0.108349
AD2019	CNS	abnormal sleep behavior	0.136386
AD2019	CNS	abnormal neuron morphology	0.155052
AD2019	CNS	abnormal motor learning	0.157961
AD2019	CNS	abnormal motor capabilities/coordination/movement	0.163138
AD2019	CNS	abnormal telencephalon morphology	0.173424
AD2019	CNS	abnormal neural plate morphology	0.174096
AD2019	CNS	abnormal miniature excitatory postsynaptic currents	0.185404
AD2019	CNS	abnormal learning/memory/conditioning	0.209896
AD2019	CNS	abnormal neuronal migration	0.239513
AD2019	CNS	abnormal hindbrain development	0.27964
AD2019	CNS	abnormal long term potentiation	0.314626
AD2019	CNS	abnormal dendrite morphology	0.3228
AD2019	CNS	abnormal hindbrain morphology	0.328798
AD2019	CNS	abnormal object recognition memory	0.336797
AD2019	CNS	abnormal corpus callosum morphology	0.341854
AD2019	CNS	abnormal diencephalon morphology	0.388097
AD2019	CNS	abnormal hippocampus morphology	0.391257
AD2019	CNS	fatigue	0.396835
AD2019	CNS	abnormal neuron apoptosis	0.396893
AD2019	CNS	abnormal excitatory postsynaptic potential	0.449431
AD2019	CNS	abnormal brain white matter morphology	0.4662
AD2019	CNS	abnormal excitatory postsynaptic currents	0.480869
AD2019	CNS	abnormal glial cell physiology	0.501034
AD2019	CNS	abnormal third ventricle morphology	0.520549
AD2019	CNS	abnormal brain morphology	0.567199
AD2019	CNS	abnormal nerve conduction	0.573483
AD2019	CNS	abnormal neuronal precursor cell number	0.645345
AD2019	CNS	abnormal social/conspecific interaction	0.66517
AD2019	CNS	abnormal spatial learning	0.677482
AD2019	CNS	abnormal nervous system development	0.687685
AD2019	CNS	abnormal cued conditioning behavior	0.692587
AD2019	CNS	abnormal embryonic/fetal subventricular zone morphology	0.694793
AD2019	CNS	abnormal postnatal subventricular zone morphology	0.728552
AD2019	CNS	abnormal response to new environment	0.750439
AD2019	CNS	thin cerebral cortex	0.753817
AD2019	CNS	abnormal cerebral cortex morphology	0.804956
AD2019	CNS	abnormal stratification in cerebral cortex	0.884671
AD2019	CNS	abnormal spatial reference memory	0.889333
AD2019	CNS	abnormal sensory capabilities/reflexes/nociception	0.91735
AD2019	CNS	abnormal synaptic transmission	0.932631
AD2019	CNS	abnormal social investigation	0.955426
AD2019	CNS	abnormal neuron proliferation	0.987778
AD2018	CNS	abnormal neocortex morphology	1.05031e-10
AD2018	CNS	abnormal contextual conditioning behavior	3.65774e-08
AD2018	CNS	abnormal nervous system electrophysiology	5.63263e-06
AD2018	CNS	abnormal dopaminergic neuron morphology	6.61788e-06
AD2018	CNS	abnormal axon morphology	4.96294e-05
AD2018	CNS	abnormal synapse morphology	0.00012124
AD2018	CNS	abnormal synaptic plasticity	0.000139643
AD2018	CNS	abnormal prepulse inhibition	0.00028357
AD2018	CNS	abnormal microglial cell morphology	0.000578544
AD2018	CNS	abnormal astrocyte morphology	0.000633883
AD2018	CNS	abnormal brain development	0.00119225
AD2018	CNS	abnormal spatial learning	0.00156609
AD2018	CNS	abnormal spatial working memory	0.0017339
AD2018	CNS	abnormal forebrain development	0.00226418
AD2018	CNS	abnormal thalamus morphology	0.00307787
AD2018	CNS	abnormal nervous system morphology	0.00359116
AD2018	CNS	abnormal axon extension	0.0058632
AD2018	CNS	abnormal brainstem morphology	0.00713281
AD2018	CNS	seizures	0.00965203
AD2018	CNS	abnormal learning/memory/conditioning	0.010973
AD2018	CNS	abnormal excitatory postsynaptic potential	0.0117348
AD2018	CNS	abnormal telencephalon development	0.0123381
AD2018	CNS	abnormal neurite morphology	0.0155038
AD2018	CNS	abnormal action potential	0.0156881
AD2018	CNS	abnormal associative learning	0.0189432
AD2018	CNS	abnormal hypothalamus morphology	0.0198415
AD2018	CNS	abnormal behavioral response to xenobiotic	0.0232831
AD2018	CNS	abnormal sexual interaction	0.032451
AD2018	CNS	abnormal postnatal subventricular zone morphology	0.0370084
AD2018	CNS	abnormal brain white matter morphology	0.0383166
AD2018	CNS	abnormal depression-related behavior	0.0408735
AD2018	CNS	abnormal neuron apoptosis	0.0443304
AD2018	CNS	abnormal neuron differentiation	0.0537207
AD2018	CNS	abnormal oligodendrocyte morphology	0.0581945
AD2018	CNS	abnormal midbrain morphology	0.0586617
AD2018	CNS	abnormal CNS glial cell morphology	0.0800936
AD2018	CNS	abnormal neuron proliferation	0.0858154
AD2018	CNS	abnormal sleep behavior	0.0928002
AD2018	CNS	abnormal cerebral cortex pyramidal cell morphology	0.0939244
AD2018	CNS	abnormal motor learning	0.115769
AD2018	CNS	abnormal nervous system tract morphology	0.119274
AD2018	CNS	abnormal cued conditioning behavior	0.128343
AD2018	CNS	abnormal myelination	0.129774
AD2018	CNS	abnormal glial cell morphology	0.145868
AD2018	CNS	abnormal social investigation	0.149355
AD2018	CNS	abnormal excitatory postsynaptic currents	0.153324
AD2018	CNS	abnormal hippocampus morphology	0.162939
AD2018	CNS	abnormal axon guidance	0.16354
AD2018	CNS	abnormal neuron morphology	0.193064
AD2018	CNS	abnormal lateral ventricle morphology	0.200796
AD2018	CNS	abnormal neuronal migration	0.206743
AD2018	CNS	abnormal inhibitory postsynaptic currents	0.208062
AD2018	CNS	abnormal social/conspecific interaction	0.226512
AD2018	CNS	abnormal basal ganglion morphology	0.233546
AD2018	CNS	abnormal innervation	0.253752
AD2018	CNS	abnormal brain vasculature morphology	0.255817
AD2018	CNS	fatigue	0.279079
AD2018	CNS	abnormal CNS synaptic transmission	0.285467
AD2018	CNS	thin cerebral cortex	0.289669
AD2018	CNS	abnormal motor capabilities/coordination/movement	0.319987
AD2018	CNS	abnormal neuron physiology	0.323734
AD2018	CNS	abnormal long term potentiation	0.330188
AD2018	CNS	abnormal stratification in cerebral cortex	0.411406
AD2018	CNS	abnormal corpus callosum morphology	0.440199
AD2018	CNS	abnormal spinal cord morphology	0.450577
AD2018	CNS	abnormal hindbrain development	0.458452
AD2018	CNS	abnormal response to new environment	0.466631
AD2018	CNS	abnormal dendrite morphology	0.479883
AD2018	CNS	abnormal neuronal precursor cell number	0.500657
AD2018	CNS	abnormal nerve conduction	0.514028
AD2018	CNS	abnormal hindbrain morphology	0.527571
AD2018	CNS	abnormal cerebral cortex morphology	0.528413
AD2018	CNS	abnormal glial cell physiology	0.536361
AD2018	CNS	abnormal brain ventricle morphology	0.559354
AD2018	CNS	abnormal miniature excitatory postsynaptic currents	0.580701
AD2018	CNS	abnormal spatial reference memory	0.621684
AD2018	CNS	abnormal forebrain morphology	0.653671
AD2018	CNS	abnormal diencephalon morphology	0.660617
AD2018	CNS	abnormal nervous system development	0.662264
AD2018	CNS	abnormal emotion/affect behavior	0.697079
AD2018	CNS	abnormal embryonic/fetal subventricular zone morphology	0.744789
AD2018	CNS	abnormal third ventricle morphology	0.772763
AD2018	CNS	abnormal object recognition memory	0.796951
AD2018	CNS	abnormal neural plate morphology	0.802638
AD2018	CNS	abnormal cerebellum development	0.827835
AD2018	CNS	abnormal sensory capabilities/reflexes/nociception	0.857087
AD2018	CNS	abnormal brain morphology	0.869608
AD2018	CNS	abnormal synaptic transmission	0.944441
AD2018	CNS	abnormal telencephalon morphology	0.945731
AD2013	CNS	abnormal brain white matter morphology	1.67012e-13
AD2013	CNS	abnormal excitatory postsynaptic potential	3.60834e-07
AD2013	CNS	abnormal lateral ventricle morphology	4.86057e-07
AD2013	CNS	abnormal excitatory postsynaptic currents	5.67033e-05
AD2013	CNS	abnormal forebrain development	8.88147e-05
AD2013	CNS	abnormal hippocampus morphology	0.000246115
AD2013	CNS	abnormal action potential	0.000345347
AD2013	CNS	abnormal neocortex morphology	0.00035734
AD2013	CNS	abnormal innervation	0.000967569
AD2013	CNS	abnormal long term potentiation	0.00146269
AD2013	CNS	abnormal nervous system morphology	0.00156256
AD2013	CNS	abnormal neurite morphology	0.00162736
AD2013	CNS	abnormal dopaminergic neuron morphology	0.00194262
AD2013	CNS	abnormal learning/memory/conditioning	0.00201092
AD2013	CNS	abnormal motor capabilities/coordination/movement	0.00258159
AD2013	CNS	abnormal sensory capabilities/reflexes/nociception	0.00294155
AD2013	CNS	abnormal glial cell morphology	0.00503171
AD2013	CNS	abnormal cued conditioning behavior	0.00603232
AD2013	CNS	abnormal neuron differentiation	0.00636359
AD2013	CNS	fatigue	0.00737859
AD2013	CNS	abnormal microglial cell morphology	0.0100301
AD2013	CNS	abnormal axon extension	0.0111947
AD2013	CNS	abnormal neuronal migration	0.014885
AD2013	CNS	abnormal neuronal precursor cell number	0.0151646
AD2013	CNS	abnormal prepulse inhibition	0.0200805
AD2013	CNS	abnormal miniature excitatory postsynaptic currents	0.0239638
AD2013	CNS	abnormal nervous system electrophysiology	0.0244491
AD2013	CNS	abnormal hypothalamus morphology	0.0256806
AD2013	CNS	abnormal response to new environment	0.0268262
AD2013	CNS	abnormal social investigation	0.0358461
AD2013	CNS	abnormal brain ventricle morphology	0.0473458
AD2013	CNS	abnormal telencephalon morphology	0.0481233
AD2013	CNS	abnormal diencephalon morphology	0.0520027
AD2013	CNS	abnormal postnatal subventricular zone morphology	0.053349
AD2013	CNS	seizures	0.054572
AD2013	CNS	abnormal depression-related behavior	0.0576125
AD2013	CNS	abnormal object recognition memory	0.058869
AD2013	CNS	abnormal CNS synaptic transmission	0.0760077
AD2013	CNS	abnormal synapse morphology	0.0832885
AD2013	CNS	abnormal telencephalon development	0.0892657
AD2013	CNS	abnormal neural plate morphology	0.100559
AD2013	CNS	thin cerebral cortex	0.106163
AD2013	CNS	abnormal sexual interaction	0.106299
AD2013	CNS	abnormal axon guidance	0.108834
AD2013	CNS	abnormal cerebral cortex pyramidal cell morphology	0.123713
AD2013	CNS	abnormal CNS glial cell morphology	0.127291
AD2013	CNS	abnormal synaptic plasticity	0.133961
AD2013	CNS	abnormal hindbrain development	0.150382
AD2013	CNS	abnormal spinal cord morphology	0.156106
AD2013	CNS	abnormal associative learning	0.156293
AD2013	CNS	abnormal astrocyte morphology	0.182073
AD2013	CNS	abnormal thalamus morphology	0.197664
AD2013	CNS	abnormal third ventricle morphology	0.213439
AD2013	CNS	abnormal neuron morphology	0.229994
AD2013	CNS	abnormal spatial learning	0.240289
AD2013	CNS	abnormal stratification in cerebral cortex	0.243194
AD2013	CNS	abnormal axon morphology	0.282691
AD2013	CNS	abnormal neuron apoptosis	0.293084
AD2013	CNS	abnormal spatial reference memory	0.307334
AD2013	CNS	abnormal brainstem morphology	0.385747
AD2013	CNS	abnormal brain vasculature morphology	0.397414
AD2013	CNS	abnormal myelination	0.426782
AD2013	CNS	abnormal corpus callosum morphology	0.453123
AD2013	CNS	abnormal embryonic/fetal subventricular zone morphology	0.46519
AD2013	CNS	abnormal sleep behavior	0.51827
AD2013	CNS	abnormal glial cell physiology	0.524041
AD2013	CNS	abnormal cerebral cortex morphology	0.535899
AD2013	CNS	abnormal nervous system tract morphology	0.541515
AD2013	CNS	abnormal social/conspecific interaction	0.547241
AD2013	CNS	abnormal dendrite morphology	0.547462
AD2013	CNS	abnormal spatial working memory	0.560557
AD2013	CNS	abnormal hindbrain morphology	0.592632
AD2013	CNS	abnormal emotion/affect behavior	0.594227
AD2013	CNS	abnormal brain development	0.601941
AD2013	CNS	abnormal nervous system development	0.63282
AD2013	CNS	abnormal basal ganglion morphology	0.634935
AD2013	CNS	abnormal neuron physiology	0.673851
AD2013	CNS	abnormal forebrain morphology	0.690527
AD2013	CNS	abnormal cerebellum development	0.753822
AD2013	CNS	abnormal contextual conditioning behavior	0.775534
AD2013	CNS	abnormal nerve conduction	0.79515
AD2013	CNS	abnormal brain morphology	0.817145
AD2013	CNS	abnormal inhibitory postsynaptic currents	0.83935
AD2013	CNS	abnormal midbrain morphology	0.842361
AD2013	CNS	abnormal behavioral response to xenobiotic	0.86038
AD2013	CNS	abnormal synaptic transmission	0.886459
AD2013	CNS	abnormal motor learning	0.899926
AD2013	CNS	abnormal neuron proliferation	0.933286
AD2013	CNS	abnormal oligodendrocyte morphology	0.935532
PD2019	CNS	abnormal object recognition memory	7.57044e-12
PD2019	CNS	abnormal synaptic transmission	1.97729e-10
PD2019	CNS	abnormal brain morphology	1.23771e-07
PD2019	CNS	abnormal corpus callosum morphology	1.73046e-07
PD2019	CNS	abnormal synapse morphology	2.34138e-06
PD2019	CNS	abnormal forebrain development	1.49379e-05
PD2019	CNS	abnormal brain ventricle morphology	4.57418e-05
PD2019	CNS	abnormal midbrain morphology	8.38407e-05
PD2019	CNS	abnormal axon extension	0.000233624
PD2019	CNS	abnormal spatial working memory	0.000339833
PD2019	CNS	abnormal spatial learning	0.000609976
PD2019	CNS	abnormal embryonic/fetal subventricular zone morphology	0.00166939
PD2019	CNS	abnormal telencephalon morphology	0.001678
PD2019	CNS	abnormal stratification in cerebral cortex	0.0018832
PD2019	CNS	abnormal brain vasculature morphology	0.0020252
PD2019	CNS	abnormal contextual conditioning behavior	0.00262274
PD2019	CNS	abnormal emotion/affect behavior	0.00413525
PD2019	CNS	abnormal thalamus morphology	0.00417398
PD2019	CNS	abnormal nervous system tract morphology	0.00454517
PD2019	CNS	abnormal lateral ventricle morphology	0.00540118
PD2019	CNS	abnormal spinal cord morphology	0.00610968
PD2019	CNS	abnormal innervation	0.00847995
PD2019	CNS	abnormal CNS synaptic transmission	0.00896129
PD2019	CNS	abnormal spatial reference memory	0.016765
PD2019	CNS	abnormal brain white matter morphology	0.0171339
PD2019	CNS	abnormal neuron physiology	0.0177949
PD2019	CNS	abnormal response to new environment	0.0182517
PD2019	CNS	abnormal action potential	0.0191208
PD2019	CNS	abnormal sensory capabilities/reflexes/nociception	0.0200351
PD2019	CNS	abnormal astrocyte morphology	0.025471
PD2019	CNS	abnormal sleep behavior	0.0354156
PD2019	CNS	abnormal cued conditioning behavior	0.0367288
PD2019	CNS	abnormal diencephalon morphology	0.073853
PD2019	CNS	abnormal basal ganglion morphology	0.0750185
PD2019	CNS	abnormal hindbrain morphology	0.0770436
PD2019	CNS	thin cerebral cortex	0.0794646
PD2019	CNS	abnormal nerve conduction	0.0834929
PD2019	CNS	abnormal forebrain morphology	0.0911637
PD2019	CNS	seizures	0.0969504
PD2019	CNS	abnormal nervous system development	0.111922
PD2019	CNS	abnormal hindbrain development	0.112468
PD2019	CNS	abnormal cerebellum development	0.114046
PD2019	CNS	abnormal neuronal precursor cell number	0.127632
PD2019	CNS	abnormal inhibitory postsynaptic currents	0.136684
PD2019	CNS	abnormal neural plate morphology	0.153379
PD2019	CNS	abnormal associative learning	0.153708
PD2019	CNS	abnormal CNS glial cell morphology	0.155295
PD2019	CNS	abnormal third ventricle morphology	0.167416
PD2019	CNS	abnormal neuron morphology	0.174796
PD2019	CNS	abnormal hippocampus morphology	0.184757
PD2019	CNS	abnormal long term potentiation	0.219516
PD2019	CNS	abnormal neurite morphology	0.224372
PD2019	CNS	abnormal excitatory postsynaptic currents	0.236608
PD2019	CNS	abnormal motor capabilities/coordination/movement	0.252457
PD2019	CNS	abnormal microglial cell morphology	0.264031
PD2019	CNS	abnormal nervous system electrophysiology	0.264732
PD2019	CNS	abnormal neuronal migration	0.265144
PD2019	CNS	abnormal brainstem morphology	0.316722
PD2019	CNS	abnormal glial cell morphology	0.319109
PD2019	CNS	abnormal oligodendrocyte morphology	0.339687
PD2019	CNS	abnormal motor learning	0.345527
PD2019	CNS	abnormal dendrite morphology	0.382201
PD2019	CNS	abnormal miniature excitatory postsynaptic currents	0.395051
PD2019	CNS	abnormal axon guidance	0.423087
PD2019	CNS	abnormal sexual interaction	0.486609
PD2019	CNS	abnormal hypothalamus morphology	0.508449
PD2019	CNS	abnormal neuron differentiation	0.517705
PD2019	CNS	abnormal depression-related behavior	0.529542
PD2019	CNS	abnormal social/conspecific interaction	0.545475
PD2019	CNS	abnormal axon morphology	0.54762
PD2019	CNS	fatigue	0.549577
PD2019	CNS	abnormal behavioral response to xenobiotic	0.599128
PD2019	CNS	abnormal glial cell physiology	0.601778
PD2019	CNS	abnormal dopaminergic neuron morphology	0.666229
PD2019	CNS	abnormal postnatal subventricular zone morphology	0.672774
PD2019	CNS	abnormal myelination	0.68291
PD2019	CNS	abnormal neocortex morphology	0.713331
PD2019	CNS	abnormal learning/memory/conditioning	0.720857
PD2019	CNS	abnormal telencephalon development	0.725236
PD2019	CNS	abnormal neuron proliferation	0.758443
PD2019	CNS	abnormal synaptic plasticity	0.789977
PD2019	CNS	abnormal prepulse inhibition	0.822133
PD2019	CNS	abnormal cerebral cortex pyramidal cell morphology	0.831273
PD2019	CNS	abnormal cerebral cortex morphology	0.849059
PD2019	CNS	abnormal social investigation	0.860718
PD2019	CNS	abnormal neuron apoptosis	0.919216
PD2019	CNS	abnormal nervous system morphology	0.937158
PD2019	CNS	abnormal brain development	0.942166
PD2019	CNS	abnormal excitatory postsynaptic potential	0.966526
ALS2018	CNS	abnormal nervous system tract morphology	3.45574e-10
ALS2018	CNS	abnormal spatial working memory	2.02147e-06
ALS2018	CNS	abnormal cued conditioning behavior	7.31767e-06
ALS2018	CNS	abnormal neocortex morphology	2.21789e-05
ALS2018	CNS	abnormal brain vasculature morphology	2.66147e-05
ALS2018	CNS	abnormal emotion/affect behavior	5.73871e-05
ALS2018	CNS	abnormal nerve conduction	8.31565e-05
ALS2018	CNS	abnormal third ventricle morphology	0.000134358
ALS2018	CNS	abnormal glial cell physiology	0.000149757
ALS2018	CNS	abnormal contextual conditioning behavior	0.00035333
ALS2018	CNS	abnormal axon morphology	0.000360958
ALS2018	CNS	abnormal CNS synaptic transmission	0.000567053
ALS2018	CNS	abnormal excitatory postsynaptic potential	0.000762476
ALS2018	CNS	abnormal brain morphology	0.000916496
ALS2018	CNS	abnormal brain development	0.00180112
ALS2018	CNS	abnormal neuronal precursor cell number	0.00216359
ALS2018	CNS	abnormal sleep behavior	0.00322846
ALS2018	CNS	abnormal neuronal migration	0.00344454
ALS2018	CNS	abnormal learning/memory/conditioning	0.00654115
ALS2018	CNS	fatigue	0.00850198
ALS2018	CNS	abnormal hindbrain development	0.0114912
ALS2018	CNS	abnormal myelination	0.013759
ALS2018	CNS	abnormal axon guidance	0.0179292
ALS2018	CNS	abnormal brainstem morphology	0.0182677
ALS2018	CNS	abnormal response to new environment	0.0211977
ALS2018	CNS	abnormal neuron morphology	0.0234937
ALS2018	CNS	abnormal social investigation	0.0245025
ALS2018	CNS	abnormal brain white matter morphology	0.0249831
ALS2018	CNS	abnormal basal ganglion morphology	0.0386717
ALS2018	CNS	abnormal sensory capabilities/reflexes/nociception	0.0389846
ALS2018	CNS	abnormal dopaminergic neuron morphology	0.0513123
ALS2018	CNS	abnormal neuron physiology	0.058857
ALS2018	CNS	abnormal forebrain morphology	0.0678916
ALS2018	CNS	abnormal nervous system morphology	0.0783147
ALS2018	CNS	abnormal dendrite morphology	0.0784674
ALS2018	CNS	abnormal neuron proliferation	0.0805094
ALS2018	CNS	abnormal object recognition memory	0.0843285
ALS2018	CNS	abnormal postnatal subventricular zone morphology	0.11058
ALS2018	CNS	abnormal midbrain morphology	0.119042
ALS2018	CNS	abnormal sexual interaction	0.121333
ALS2018	CNS	thin cerebral cortex	0.122658
ALS2018	CNS	abnormal associative learning	0.125387
ALS2018	CNS	abnormal CNS glial cell morphology	0.15648
ALS2018	CNS	abnormal neurite morphology	0.17846
ALS2018	CNS	abnormal cerebral cortex pyramidal cell morphology	0.182296
ALS2018	CNS	abnormal embryonic/fetal subventricular zone morphology	0.200395
ALS2018	CNS	seizures	0.208923
ALS2018	CNS	abnormal cerebral cortex morphology	0.211264
ALS2018	CNS	abnormal nervous system electrophysiology	0.223219
ALS2018	CNS	abnormal microglial cell morphology	0.232894
ALS2018	CNS	abnormal brain ventricle morphology	0.234016
ALS2018	CNS	abnormal spatial reference memory	0.284004
ALS2018	CNS	abnormal miniature excitatory postsynaptic currents	0.291706
ALS2018	CNS	abnormal excitatory postsynaptic currents	0.294949
ALS2018	CNS	abnormal spinal cord morphology	0.308252
ALS2018	CNS	abnormal motor capabilities/coordination/movement	0.324225
ALS2018	CNS	abnormal nervous system development	0.33715
ALS2018	CNS	abnormal cerebellum development	0.344491
ALS2018	CNS	abnormal behavioral response to xenobiotic	0.363712
ALS2018	CNS	abnormal long term potentiation	0.368885
ALS2018	CNS	abnormal corpus callosum morphology	0.370784
ALS2018	CNS	abnormal telencephalon development	0.385052
ALS2018	CNS	abnormal synaptic transmission	0.422901
ALS2018	CNS	abnormal synapse morphology	0.42925
ALS2018	CNS	abnormal thalamus morphology	0.46801
ALS2018	CNS	abnormal motor learning	0.48431
ALS2018	CNS	abnormal telencephalon morphology	0.484399
ALS2018	CNS	abnormal diencephalon morphology	0.487191
ALS2018	CNS	abnormal glial cell morphology	0.518833
ALS2018	CNS	abnormal synaptic plasticity	0.528925
ALS2018	CNS	abnormal stratification in cerebral cortex	0.534236
ALS2018	CNS	abnormal forebrain development	0.536135
ALS2018	CNS	abnormal prepulse inhibition	0.562018
ALS2018	CNS	abnormal spatial learning	0.593577
ALS2018	CNS	abnormal oligodendrocyte morphology	0.620316
ALS2018	CNS	abnormal neuron apoptosis	0.652508
ALS2018	CNS	abnormal neuron differentiation	0.658182
ALS2018	CNS	abnormal action potential	0.658436
ALS2018	CNS	abnormal hindbrain morphology	0.691912
ALS2018	CNS	abnormal neural plate morphology	0.715245
ALS2018	CNS	abnormal innervation	0.775365
ALS2018	CNS	abnormal social/conspecific interaction	0.857122
ALS2018	CNS	abnormal lateral ventricle morphology	0.872636
ALS2018	CNS	abnormal astrocyte morphology	0.907756
ALS2018	CNS	abnormal hippocampus morphology	0.91441
ALS2018	CNS	abnormal inhibitory postsynaptic currents	0.917174
ALS2018	CNS	abnormal depression-related behavior	0.921638
ALS2018	CNS	abnormal axon extension	0.962107
ALS2018	CNS	abnormal hypothalamus morphology	0.967634
DEP2019	CNS	abnormal spatial reference memory	2.68419e-12
DEP2019	CNS	abnormal axon guidance	7.08459e-07
DEP2019	CNS	abnormal spatial learning	1.33051e-06
DEP2019	CNS	abnormal microglial cell morphology	3.88713e-06
DEP2019	CNS	abnormal behavioral response to xenobiotic	4.87388e-06
DEP2019	CNS	abnormal nervous system development	1.11908e-05
DEP2019	CNS	abnormal embryonic/fetal subventricular zone morphology	3.96461e-05
DEP2019	CNS	abnormal glial cell morphology	4.26536e-05
DEP2019	CNS	abnormal nervous system tract morphology	5.59586e-05
DEP2019	CNS	abnormal prepulse inhibition	0.000199547
DEP2019	CNS	abnormal diencephalon morphology	0.0003312
DEP2019	CNS	abnormal object recognition memory	0.000364668
DEP2019	CNS	abnormal cued conditioning behavior	0.000418071
DEP2019	CNS	abnormal cerebellum development	0.000525103
DEP2019	CNS	abnormal innervation	0.000740535
DEP2019	CNS	abnormal neuronal precursor cell number	0.00105219
DEP2019	CNS	abnormal axon morphology	0.00135579
DEP2019	CNS	abnormal brain development	0.00151552
DEP2019	CNS	abnormal astrocyte morphology	0.00176442
DEP2019	CNS	abnormal associative learning	0.00222287
DEP2019	CNS	abnormal contextual conditioning behavior	0.00291535
DEP2019	CNS	abnormal social/conspecific interaction	0.00310029
DEP2019	CNS	abnormal neuronal migration	0.0118711
DEP2019	CNS	abnormal brain morphology	0.0120497
DEP2019	CNS	abnormal depression-related behavior	0.015062
DEP2019	CNS	abnormal nervous system electrophysiology	0.016288
DEP2019	CNS	abnormal CNS synaptic transmission	0.0262253
DEP2019	CNS	abnormal glial cell physiology	0.0298359
DEP2019	CNS	abnormal axon extension	0.0302959
DEP2019	CNS	abnormal neurite morphology	0.0305471
DEP2019	CNS	abnormal dendrite morphology	0.0386463
DEP2019	CNS	abnormal third ventricle morphology	0.0479027
DEP2019	CNS	abnormal synapse morphology	0.0485379
DEP2019	CNS	abnormal emotion/affect behavior	0.0518593
DEP2019	CNS	abnormal neuron apoptosis	0.0553864
DEP2019	CNS	abnormal motor capabilities/coordination/movement	0.0564089
DEP2019	CNS	abnormal hindbrain development	0.0592827
DEP2019	CNS	abnormal motor learning	0.0795869
DEP2019	CNS	abnormal social investigation	0.0897042
DEP2019	CNS	abnormal excitatory postsynaptic currents	0.100714
DEP2019	CNS	abnormal learning/memory/conditioning	0.107169
DEP2019	CNS	abnormal myelination	0.121885
DEP2019	CNS	abnormal sexual interaction	0.122063
DEP2019	CNS	abnormal postnatal subventricular zone morphology	0.131244
DEP2019	CNS	abnormal nerve conduction	0.137931
DEP2019	CNS	abnormal brainstem morphology	0.141003
DEP2019	CNS	abnormal hippocampus morphology	0.141478
DEP2019	CNS	thin cerebral cortex	0.146978
DEP2019	CNS	abnormal telencephalon development	0.160546
DEP2019	CNS	abnormal oligodendrocyte morphology	0.163501
DEP2019	CNS	seizures	0.16366
DEP2019	CNS	abnormal dopaminergic neuron morphology	0.168831
DEP2019	CNS	abnormal cerebral cortex pyramidal cell morphology	0.192691
DEP2019	CNS	abnormal stratification in cerebral cortex	0.195381
DEP2019	CNS	abnormal hypothalamus morphology	0.206406
DEP2019	CNS	abnormal brain vasculature morphology	0.248611
DEP2019	CNS	abnormal neuron physiology	0.248652
DEP2019	CNS	abnormal synaptic plasticity	0.249629
DEP2019	CNS	abnormal CNS glial cell morphology	0.308707
DEP2019	CNS	abnormal miniature excitatory postsynaptic currents	0.323709
DEP2019	CNS	abnormal neuron morphology	0.336193
DEP2019	CNS	abnormal forebrain morphology	0.38031
DEP2019	CNS	abnormal hindbrain morphology	0.4705
DEP2019	CNS	abnormal neuron proliferation	0.53064
DEP2019	CNS	abnormal spinal cord morphology	0.544011
DEP2019	CNS	abnormal long term potentiation	0.59472
DEP2019	CNS	abnormal basal ganglion morphology	0.596759
DEP2019	CNS	fatigue	0.613767
DEP2019	CNS	abnormal neocortex morphology	0.614693
DEP2019	CNS	abnormal sleep behavior	0.646064
DEP2019	CNS	abnormal inhibitory postsynaptic currents	0.650245
DEP2019	CNS	abnormal action potential	0.659292
DEP2019	CNS	abnormal spatial working memory	0.668379
DEP2019	CNS	abnormal brain white matter morphology	0.671172
DEP2019	CNS	abnormal telencephalon morphology	0.680608
DEP2019	CNS	abnormal cerebral cortex morphology	0.6816
DEP2019	CNS	abnormal synaptic transmission	0.689092
DEP2019	CNS	abnormal brain ventricle morphology	0.697869
DEP2019	CNS	abnormal response to new environment	0.698623
DEP2019	CNS	abnormal neuron differentiation	0.772924
DEP2019	CNS	abnormal forebrain development	0.779507
DEP2019	CNS	abnormal corpus callosum morphology	0.801612
DEP2019	CNS	abnormal lateral ventricle morphology	0.81693
DEP2019	CNS	abnormal thalamus morphology	0.830402
DEP2019	CNS	abnormal neural plate morphology	0.831568
DEP2019	CNS	abnormal excitatory postsynaptic potential	0.91386
DEP2019	CNS	abnormal sensory capabilities/reflexes/nociception	0.924938
DEP2019	CNS	abnormal midbrain morphology	0.949631
DEP2019	CNS	abnormal nervous system morphology	0.979844
MDD2019	CNS	abnormal spatial reference memory	2.04187e-10
MDD2019	CNS	abnormal brain development	1.3639e-08
MDD2019	CNS	abnormal stratification in cerebral cortex	1.13242e-06
MDD2019	CNS	abnormal diencephalon morphology	3.74402e-06
MDD2019	CNS	abnormal hippocampus morphology	2.79006e-05
MDD2019	CNS	abnormal associative learning	2.82959e-05
MDD2019	CNS	abnormal synapse morphology	6.73579e-05
MDD2019	CNS	abnormal axon extension	0.000173371
MDD2019	CNS	abnormal axon morphology	0.000299579
MDD2019	CNS	abnormal innervation	0.000352342
MDD2019	CNS	abnormal learning/memory/conditioning	0.000592119
MDD2019	CNS	abnormal behavioral response to xenobiotic	0.000800464
MDD2019	CNS	abnormal microglial cell morphology	0.00169105
MDD2019	CNS	abnormal sleep behavior	0.00183176
MDD2019	CNS	abnormal synaptic plasticity	0.00445899
MDD2019	CNS	abnormal miniature excitatory postsynaptic currents	0.00604178
MDD2019	CNS	abnormal nervous system tract morphology	0.00676128
MDD2019	CNS	abnormal spatial learning	0.00691873
MDD2019	CNS	abnormal neuronal migration	0.0106912
MDD2019	CNS	abnormal oligodendrocyte morphology	0.0124521
MDD2019	CNS	abnormal nervous system electrophysiology	0.0134285
MDD2019	CNS	abnormal depression-related behavior	0.0152448
MDD2019	CNS	abnormal forebrain morphology	0.0171169
MDD2019	CNS	abnormal emotion/affect behavior	0.0192793
MDD2019	CNS	abnormal brain morphology	0.0271886
MDD2019	CNS	abnormal neuron apoptosis	0.0321434
MDD2019	CNS	abnormal brainstem morphology	0.0385903
MDD2019	CNS	abnormal axon guidance	0.0416768
MDD2019	CNS	abnormal prepulse inhibition	0.0418572
MDD2019	CNS	abnormal motor learning	0.0477336
MDD2019	CNS	abnormal action potential	0.0481235
MDD2019	CNS	abnormal glial cell physiology	0.0533871
MDD2019	CNS	abnormal astrocyte morphology	0.0675209
MDD2019	CNS	abnormal brain ventricle morphology	0.0696434
MDD2019	CNS	fatigue	0.0868413
MDD2019	CNS	abnormal dopaminergic neuron morphology	0.0925586
MDD2019	CNS	abnormal basal ganglion morphology	0.103945
MDD2019	CNS	abnormal CNS synaptic transmission	0.115216
MDD2019	CNS	abnormal myelination	0.118606
MDD2019	CNS	abnormal corpus callosum morphology	0.124734
MDD2019	CNS	abnormal response to new environment	0.131302
MDD2019	CNS	abnormal hypothalamus morphology	0.148507
MDD2019	CNS	abnormal third ventricle morphology	0.153249
MDD2019	CNS	abnormal hindbrain morphology	0.157685
MDD2019	CNS	abnormal neuron proliferation	0.169039
MDD2019	CNS	abnormal embryonic/fetal subventricular zone morphology	0.169334
MDD2019	CNS	abnormal cued conditioning behavior	0.172724
MDD2019	CNS	abnormal excitatory postsynaptic currents	0.17935
MDD2019	CNS	seizures	0.262973
MDD2019	CNS	abnormal neurite morphology	0.271584
MDD2019	CNS	abnormal cerebral cortex pyramidal cell morphology	0.317859
MDD2019	CNS	abnormal hindbrain development	0.323323
MDD2019	CNS	abnormal neuronal precursor cell number	0.329974
MDD2019	CNS	abnormal object recognition memory	0.333076
MDD2019	CNS	abnormal dendrite morphology	0.374196
MDD2019	CNS	abnormal sexual interaction	0.395512
MDD2019	CNS	abnormal contextual conditioning behavior	0.418612
MDD2019	CNS	abnormal neuron morphology	0.422461
MDD2019	CNS	abnormal neuron physiology	0.434896
MDD2019	CNS	abnormal neuron differentiation	0.479777
MDD2019	CNS	abnormal thalamus morphology	0.514598
MDD2019	CNS	abnormal telencephalon morphology	0.517199
MDD2019	CNS	abnormal brain vasculature morphology	0.529746
MDD2019	CNS	abnormal spinal cord morphology	0.569598
MDD2019	CNS	abnormal brain white matter morphology	0.579491
MDD2019	CNS	abnormal social/conspecific interaction	0.587733
MDD2019	CNS	abnormal glial cell morphology	0.604305
MDD2019	CNS	thin cerebral cortex	0.630218
MDD2019	CNS	abnormal lateral ventricle morphology	0.635329
MDD2019	CNS	abnormal motor capabilities/coordination/movement	0.645546
MDD2019	CNS	abnormal telencephalon development	0.650939
MDD2019	CNS	abnormal nervous system development	0.659781
MDD2019	CNS	abnormal social investigation	0.6606
MDD2019	CNS	abnormal nervous system morphology	0.661898
MDD2019	CNS	abnormal spatial working memory	0.675392
MDD2019	CNS	abnormal neural plate morphology	0.694422
MDD2019	CNS	abnormal CNS glial cell morphology	0.695319
MDD2019	CNS	abnormal forebrain development	0.725391
MDD2019	CNS	abnormal neocortex morphology	0.741063
MDD2019	CNS	abnormal long term potentiation	0.754664
MDD2019	CNS	abnormal inhibitory postsynaptic currents	0.780606
MDD2019	CNS	abnormal nerve conduction	0.790772
MDD2019	CNS	abnormal sensory capabilities/reflexes/nociception	0.802999
MDD2019	CNS	abnormal cerebral cortex morphology	0.856279
MDD2019	CNS	abnormal synaptic transmission	0.88254
MDD2019	CNS	abnormal excitatory postsynaptic potential	0.918507
MDD2019	CNS	abnormal midbrain morphology	0.920717
MDD2019	CNS	abnormal postnatal subventricular zone morphology	0.938337
MDD2019	CNS	abnormal cerebellum development	0.952407
MDD2018	CNS	abnormal neuronal migration	6.15353e-08
MDD2018	CNS	abnormal associative learning	1.14402e-07
MDD2018	CNS	abnormal diencephalon morphology	2.37278e-07
MDD2018	CNS	abnormal innervation	6.04095e-06
MDD2018	CNS	abnormal spatial reference memory	3.79879e-05
MDD2018	CNS	abnormal sensory capabilities/reflexes/nociception	9.00109e-05
MDD2018	CNS	abnormal axon morphology	0.000131386
MDD2018	CNS	abnormal axon guidance	0.000155835
MDD2018	CNS	abnormal object recognition memory	0.000228127
MDD2018	CNS	abnormal motor learning	0.000414052
MDD2018	CNS	abnormal forebrain morphology	0.000594794
MDD2018	CNS	abnormal neuron apoptosis	0.000813194
MDD2018	CNS	abnormal stratification in cerebral cortex	0.00110533
MDD2018	CNS	thin cerebral cortex	0.00173416
MDD2018	CNS	abnormal thalamus morphology	0.00175998
MDD2018	CNS	abnormal miniature excitatory postsynaptic currents	0.00217596
MDD2018	CNS	abnormal synapse morphology	0.00326311
MDD2018	CNS	abnormal brain morphology	0.00332397
MDD2018	CNS	abnormal nervous system morphology	0.00614238
MDD2018	CNS	seizures	0.00698129
MDD2018	CNS	abnormal synaptic plasticity	0.00741457
MDD2018	CNS	abnormal axon extension	0.00749113
MDD2018	CNS	abnormal glial cell physiology	0.00762318
MDD2018	CNS	abnormal telencephalon development	0.00844011
MDD2018	CNS	abnormal cued conditioning behavior	0.0152194
MDD2018	CNS	abnormal forebrain development	0.0164627
MDD2018	CNS	abnormal CNS glial cell morphology	0.0267557
MDD2018	CNS	abnormal neuron physiology	0.027654
MDD2018	CNS	abnormal behavioral response to xenobiotic	0.0289039
MDD2018	CNS	abnormal dendrite morphology	0.0300463
MDD2018	CNS	abnormal sexual interaction	0.0306859
MDD2018	CNS	abnormal cerebral cortex morphology	0.0316271
MDD2018	CNS	abnormal learning/memory/conditioning	0.0323564
MDD2018	CNS	abnormal hippocampus morphology	0.0327757
MDD2018	CNS	abnormal neocortex morphology	0.0365082
MDD2018	CNS	abnormal brain vasculature morphology	0.037645
MDD2018	CNS	abnormal cerebral cortex pyramidal cell morphology	0.0440513
MDD2018	CNS	abnormal microglial cell morphology	0.0467604
MDD2018	CNS	abnormal nervous system tract morphology	0.0469163
MDD2018	CNS	abnormal brain development	0.0485737
MDD2018	CNS	abnormal nerve conduction	0.0495914
MDD2018	CNS	abnormal oligodendrocyte morphology	0.0535924
MDD2018	CNS	abnormal nervous system development	0.05407
MDD2018	CNS	abnormal basal ganglion morphology	0.0736938
MDD2018	CNS	abnormal long term potentiation	0.0821292
MDD2018	CNS	abnormal emotion/affect behavior	0.107959
MDD2018	CNS	abnormal spatial learning	0.113216
MDD2018	CNS	abnormal prepulse inhibition	0.155292
MDD2018	CNS	abnormal synaptic transmission	0.172893
MDD2018	CNS	abnormal lateral ventricle morphology	0.181776
MDD2018	CNS	abnormal telencephalon morphology	0.18646
MDD2018	CNS	abnormal neurite morphology	0.222411
MDD2018	CNS	abnormal neuron proliferation	0.239907
MDD2018	CNS	abnormal inhibitory postsynaptic currents	0.258542
MDD2018	CNS	abnormal contextual conditioning behavior	0.264028
MDD2018	CNS	abnormal neuronal precursor cell number	0.275287
MDD2018	CNS	abnormal postnatal subventricular zone morphology	0.317418
MDD2018	CNS	abnormal spatial working memory	0.327611
MDD2018	CNS	abnormal brain ventricle morphology	0.344106
MDD2018	CNS	abnormal social investigation	0.390026
MDD2018	CNS	abnormal glial cell morphology	0.399295
MDD2018	CNS	abnormal nervous system electrophysiology	0.401813
MDD2018	CNS	abnormal brain white matter morphology	0.415622
MDD2018	CNS	abnormal sleep behavior	0.422767
MDD2018	CNS	abnormal motor capabilities/coordination/movement	0.443069
MDD2018	CNS	abnormal cerebellum development	0.443312
MDD2018	CNS	fatigue	0.454169
MDD2018	CNS	abnormal social/conspecific interaction	0.468969
MDD2018	CNS	abnormal myelination	0.470577
MDD2018	CNS	abnormal CNS synaptic transmission	0.503299
MDD2018	CNS	abnormal embryonic/fetal subventricular zone morphology	0.561976
MDD2018	CNS	abnormal corpus callosum morphology	0.598549
MDD2018	CNS	abnormal dopaminergic neuron morphology	0.60099
MDD2018	CNS	abnormal brainstem morphology	0.601198
MDD2018	CNS	abnormal hindbrain morphology	0.611741
MDD2018	CNS	abnormal astrocyte morphology	0.61612
MDD2018	CNS	abnormal excitatory postsynaptic potential	0.638553
MDD2018	CNS	abnormal third ventricle morphology	0.697646
MDD2018	CNS	abnormal midbrain morphology	0.717901
MDD2018	CNS	abnormal hypothalamus morphology	0.748893
MDD2018	CNS	abnormal action potential	0.799748
MDD2018	CNS	abnormal spinal cord morphology	0.87478
MDD2018	CNS	abnormal neural plate morphology	0.930968
MDD2018	CNS	abnormal response to new environment	0.945547
MDD2018	CNS	abnormal neuron morphology	0.952006
MDD2018	CNS	abnormal hindbrain development	0.955483
MDD2018	CNS	abnormal excitatory postsynaptic currents	0.95799
MDD2018	CNS	abnormal neuron differentiation	0.967676
MDD2018	CNS	abnormal depression-related behavior	0.992537
wellbeing2019	CNS	abnormal spatial reference memory	2.27722e-11
wellbeing2019	CNS	abnormal embryonic/fetal subventricular zone morphology	1.63536e-10
wellbeing2019	CNS	abnormal glial cell morphology	2.39415e-07
wellbeing2019	CNS	abnormal diencephalon morphology	3.55397e-07
wellbeing2019	CNS	abnormal behavioral response to xenobiotic	4.17648e-06
wellbeing2019	CNS	abnormal forebrain morphology	0.00012349
wellbeing2019	CNS	abnormal astrocyte morphology	0.000458528
wellbeing2019	CNS	abnormal cued conditioning behavior	0.000564803
wellbeing2019	CNS	abnormal neuron morphology	0.000570558
wellbeing2019	CNS	abnormal thalamus morphology	0.000608871
wellbeing2019	CNS	abnormal excitatory postsynaptic currents	0.000625611
wellbeing2019	CNS	abnormal axon guidance	0.000747228
wellbeing2019	CNS	abnormal myelination	0.000803807
wellbeing2019	CNS	abnormal axon morphology	0.000823131
wellbeing2019	CNS	abnormal object recognition memory	0.00103757
wellbeing2019	CNS	abnormal miniature excitatory postsynaptic currents	0.00104845
wellbeing2019	CNS	abnormal prepulse inhibition	0.00105528
wellbeing2019	CNS	abnormal basal ganglion morphology	0.00124885
wellbeing2019	CNS	abnormal nerve conduction	0.00138165
wellbeing2019	CNS	abnormal learning/memory/conditioning	0.00162476
wellbeing2019	CNS	abnormal cerebellum development	0.00234775
wellbeing2019	CNS	abnormal synaptic transmission	0.00267534
wellbeing2019	CNS	abnormal nervous system electrophysiology	0.00426563
wellbeing2019	CNS	abnormal neuronal migration	0.00649892
wellbeing2019	CNS	abnormal innervation	0.00859746
wellbeing2019	CNS	abnormal corpus callosum morphology	0.00938129
wellbeing2019	CNS	abnormal glial cell physiology	0.0100402
wellbeing2019	CNS	abnormal motor capabilities/coordination/movement	0.0114338
wellbeing2019	CNS	abnormal third ventricle morphology	0.0119593
wellbeing2019	CNS	abnormal nervous system development	0.0123937
wellbeing2019	CNS	abnormal neuronal precursor cell number	0.0136423
wellbeing2019	CNS	abnormal motor learning	0.0180239
wellbeing2019	CNS	abnormal brain white matter morphology	0.0209871
wellbeing2019	CNS	abnormal telencephalon morphology	0.0220574
wellbeing2019	CNS	abnormal axon extension	0.028802
wellbeing2019	CNS	abnormal microglial cell morphology	0.0419061
wellbeing2019	CNS	abnormal cerebral cortex morphology	0.042179
wellbeing2019	CNS	abnormal brain vasculature morphology	0.0653528
wellbeing2019	CNS	abnormal spatial learning	0.0674907
wellbeing2019	CNS	abnormal CNS glial cell morphology	0.0700633
wellbeing2019	CNS	seizures	0.0702641
wellbeing2019	CNS	abnormal postnatal subventricular zone morphology	0.071256
wellbeing2019	CNS	abnormal nervous system tract morphology	0.0918325
wellbeing2019	CNS	abnormal brain development	0.0945002
wellbeing2019	CNS	abnormal sleep behavior	0.109137
wellbeing2019	CNS	abnormal inhibitory postsynaptic currents	0.111052
wellbeing2019	CNS	abnormal neuron differentiation	0.127351
wellbeing2019	CNS	abnormal social/conspecific interaction	0.163686
wellbeing2019	CNS	abnormal depression-related behavior	0.165083
wellbeing2019	CNS	abnormal brain morphology	0.190632
wellbeing2019	CNS	abnormal spinal cord morphology	0.192375
wellbeing2019	CNS	abnormal forebrain development	0.229722
wellbeing2019	CNS	abnormal spatial working memory	0.255648
wellbeing2019	CNS	abnormal synapse morphology	0.271275
wellbeing2019	CNS	abnormal excitatory postsynaptic potential	0.273317
wellbeing2019	CNS	abnormal stratification in cerebral cortex	0.279374
wellbeing2019	CNS	abnormal midbrain morphology	0.288841
wellbeing2019	CNS	abnormal synaptic plasticity	0.300587
wellbeing2019	CNS	abnormal oligodendrocyte morphology	0.333918
wellbeing2019	CNS	abnormal nervous system morphology	0.343118
wellbeing2019	CNS	abnormal sexual interaction	0.359745
wellbeing2019	CNS	abnormal neural plate morphology	0.406449
wellbeing2019	CNS	abnormal neuron physiology	0.4131
wellbeing2019	CNS	abnormal neurite morphology	0.422849
wellbeing2019	CNS	abnormal dendrite morphology	0.465034
wellbeing2019	CNS	abnormal brainstem morphology	0.472701
wellbeing2019	CNS	abnormal telencephalon development	0.476389
wellbeing2019	CNS	abnormal hypothalamus morphology	0.535631
wellbeing2019	CNS	thin cerebral cortex	0.557533
wellbeing2019	CNS	abnormal long term potentiation	0.570029
wellbeing2019	CNS	abnormal lateral ventricle morphology	0.619836
wellbeing2019	CNS	abnormal neuron proliferation	0.644325
wellbeing2019	CNS	abnormal hindbrain development	0.694649
wellbeing2019	CNS	abnormal hindbrain morphology	0.716204
wellbeing2019	CNS	abnormal response to new environment	0.726912
wellbeing2019	CNS	abnormal hippocampus morphology	0.736087
wellbeing2019	CNS	abnormal cerebral cortex pyramidal cell morphology	0.757032
wellbeing2019	CNS	abnormal sensory capabilities/reflexes/nociception	0.757936
wellbeing2019	CNS	abnormal neuron apoptosis	0.786584
wellbeing2019	CNS	abnormal emotion/affect behavior	0.795304
wellbeing2019	CNS	abnormal associative learning	0.83934
wellbeing2019	CNS	abnormal neocortex morphology	0.87061
wellbeing2019	CNS	abnormal action potential	0.87982
wellbeing2019	CNS	abnormal contextual conditioning behavior	0.90974
wellbeing2019	CNS	abnormal social investigation	0.91382
wellbeing2019	CNS	fatigue	0.932768
wellbeing2019	CNS	abnormal brain ventricle morphology	0.939811
wellbeing2019	CNS	abnormal dopaminergic neuron morphology	0.967961
wellbeing2019	CNS	abnormal CNS synaptic transmission	0.971554
Insomnia2019	CNS	abnormal postnatal subventricular zone morphology	1.10512e-13
Insomnia2019	CNS	abnormal corpus callosum morphology	2.00511e-10
Insomnia2019	CNS	abnormal lateral ventricle morphology	2.24022e-09
Insomnia2019	CNS	abnormal neuron differentiation	1.49396e-08
Insomnia2019	CNS	abnormal spatial reference memory	4.69255e-08
Insomnia2019	CNS	abnormal neuronal precursor cell number	1.00791e-06
Insomnia2019	CNS	abnormal brain ventricle morphology	1.09745e-06
Insomnia2019	CNS	abnormal cerebral cortex pyramidal cell morphology	5.96633e-06
Insomnia2019	CNS	abnormal cerebral cortex morphology	5.09102e-05
Insomnia2019	CNS	abnormal hindbrain morphology	0.000108784
Insomnia2019	CNS	abnormal nervous system development	0.000129999
Insomnia2019	CNS	abnormal sensory capabilities/reflexes/nociception	0.00013612
Insomnia2019	CNS	abnormal dopaminergic neuron morphology	0.000326656
Insomnia2019	CNS	abnormal forebrain development	0.00067946
Insomnia2019	CNS	abnormal astrocyte morphology	0.00117355
Insomnia2019	CNS	abnormal neocortex morphology	0.00136508
Insomnia2019	CNS	abnormal excitatory postsynaptic currents	0.00209931
Insomnia2019	CNS	abnormal action potential	0.00225943
Insomnia2019	CNS	abnormal excitatory postsynaptic potential	0.00276444
Insomnia2019	CNS	abnormal hippocampus morphology	0.00511487
Insomnia2019	CNS	abnormal telencephalon development	0.0067652
Insomnia2019	CNS	abnormal inhibitory postsynaptic currents	0.00934458
Insomnia2019	CNS	abnormal hindbrain development	0.013079
Insomnia2019	CNS	abnormal brain vasculature morphology	0.0173623
Insomnia2019	CNS	abnormal emotion/affect behavior	0.0261845
Insomnia2019	CNS	abnormal diencephalon morphology	0.0282674
Insomnia2019	CNS	abnormal nervous system tract morphology	0.0370265
Insomnia2019	CNS	abnormal neuron proliferation	0.0491685
Insomnia2019	CNS	abnormal stratification in cerebral cortex	0.0771056
Insomnia2019	CNS	abnormal synaptic plasticity	0.0870511
Insomnia2019	CNS	abnormal forebrain morphology	0.0994188
Insomnia2019	CNS	abnormal brain morphology	0.104753
Insomnia2019	CNS	abnormal social investigation	0.110444
Insomnia2019	CNS	abnormal long term potentiation	0.119723
Insomnia2019	CNS	thin cerebral cortex	0.132406
Insomnia2019	CNS	abnormal axon guidance	0.142086
Insomnia2019	CNS	abnormal miniature excitatory postsynaptic currents	0.15939
Insomnia2019	CNS	abnormal social/conspecific interaction	0.164845
Insomnia2019	CNS	abnormal nervous system morphology	0.167744
Insomnia2019	CNS	abnormal spatial learning	0.169557
Insomnia2019	CNS	abnormal axon extension	0.175536
Insomnia2019	CNS	abnormal neuronal migration	0.176394
Insomnia2019	CNS	abnormal contextual conditioning behavior	0.211973
Insomnia2019	CNS	abnormal glial cell morphology	0.215857
Insomnia2019	CNS	abnormal microglial cell morphology	0.21625
Insomnia2019	CNS	abnormal cued conditioning behavior	0.228113
Insomnia2019	CNS	abnormal brain white matter morphology	0.249659
Insomnia2019	CNS	abnormal dendrite morphology	0.255487
Insomnia2019	CNS	abnormal associative learning	0.259916
Insomnia2019	CNS	abnormal motor capabilities/coordination/movement	0.304542
Insomnia2019	CNS	abnormal spatial working memory	0.313076
Insomnia2019	CNS	abnormal spinal cord morphology	0.316849
Insomnia2019	CNS	abnormal sleep behavior	0.346093
Insomnia2019	CNS	seizures	0.35606
Insomnia2019	CNS	abnormal neuron morphology	0.357606
Insomnia2019	CNS	abnormal motor learning	0.361468
Insomnia2019	CNS	abnormal cerebellum development	0.377997
Insomnia2019	CNS	abnormal oligodendrocyte morphology	0.404719
Insomnia2019	CNS	abnormal synapse morphology	0.429096
Insomnia2019	CNS	abnormal brainstem morphology	0.502107
Insomnia2019	CNS	abnormal CNS glial cell morphology	0.502325
Insomnia2019	CNS	abnormal object recognition memory	0.509664
Insomnia2019	CNS	abnormal glial cell physiology	0.525115
Insomnia2019	CNS	abnormal prepulse inhibition	0.536244
Insomnia2019	CNS	abnormal learning/memory/conditioning	0.60615
Insomnia2019	CNS	abnormal hypothalamus morphology	0.611166
Insomnia2019	CNS	abnormal neurite morphology	0.616594
Insomnia2019	CNS	abnormal synaptic transmission	0.616861
Insomnia2019	CNS	abnormal telencephalon morphology	0.641701
Insomnia2019	CNS	abnormal midbrain morphology	0.651705
Insomnia2019	CNS	abnormal nervous system electrophysiology	0.651713
Insomnia2019	CNS	abnormal brain development	0.65497
Insomnia2019	CNS	abnormal axon morphology	0.657657
Insomnia2019	CNS	abnormal depression-related behavior	0.658644
Insomnia2019	CNS	abnormal neuron apoptosis	0.67943
Insomnia2019	CNS	abnormal basal ganglion morphology	0.6884
Insomnia2019	CNS	fatigue	0.713417
Insomnia2019	CNS	abnormal thalamus morphology	0.729501
Insomnia2019	CNS	abnormal behavioral response to xenobiotic	0.786089
Insomnia2019	CNS	abnormal nerve conduction	0.851076
Insomnia2019	CNS	abnormal CNS synaptic transmission	0.861748
Insomnia2019	CNS	abnormal myelination	0.866257
Insomnia2019	CNS	abnormal neuron physiology	0.899064
Insomnia2019	CNS	abnormal third ventricle morphology	0.913381
Insomnia2019	CNS	abnormal neural plate morphology	0.917322
Insomnia2019	CNS	abnormal sexual interaction	0.931608
Insomnia2019	CNS	abnormal embryonic/fetal subventricular zone morphology	0.963808
Insomnia2019	CNS	abnormal innervation	0.973569
Insomnia2019	CNS	abnormal response to new environment	0.983667
Insomnia2017	CNS	abnormal depression-related behavior	1.33904e-07
Insomnia2017	CNS	abnormal spinal cord morphology	2.45028e-06
Insomnia2017	CNS	abnormal hippocampus morphology	5.69821e-06
Insomnia2017	CNS	abnormal synapse morphology	1.78692e-05
Insomnia2017	CNS	abnormal corpus callosum morphology	2.79335e-05
Insomnia2017	CNS	abnormal cerebral cortex pyramidal cell morphology	5.7737e-05
Insomnia2017	CNS	abnormal hypothalamus morphology	7.97127e-05
Insomnia2017	CNS	thin cerebral cortex	0.000102656
Insomnia2017	CNS	abnormal social investigation	0.00032837
Insomnia2017	CNS	abnormal basal ganglion morphology	0.000376807
Insomnia2017	CNS	abnormal forebrain morphology	0.00153359
Insomnia2017	CNS	abnormal brain development	0.00163008
Insomnia2017	CNS	abnormal nervous system tract morphology	0.00187654
Insomnia2017	CNS	abnormal brainstem morphology	0.00192704
Insomnia2017	CNS	abnormal neuron differentiation	0.00300697
Insomnia2017	CNS	abnormal neuronal precursor cell number	0.00428427
Insomnia2017	CNS	abnormal dendrite morphology	0.00439453
Insomnia2017	CNS	abnormal oligodendrocyte morphology	0.00474783
Insomnia2017	CNS	abnormal neurite morphology	0.0054054
Insomnia2017	CNS	abnormal excitatory postsynaptic potential	0.0061487
Insomnia2017	CNS	abnormal inhibitory postsynaptic currents	0.00796836
Insomnia2017	CNS	abnormal hindbrain morphology	0.00996623
Insomnia2017	CNS	abnormal spatial working memory	0.0117934
Insomnia2017	CNS	abnormal telencephalon development	0.0136107
Insomnia2017	CNS	abnormal brain morphology	0.0199977
Insomnia2017	CNS	abnormal prepulse inhibition	0.0240177
Insomnia2017	CNS	abnormal axon morphology	0.0249154
Insomnia2017	CNS	abnormal astrocyte morphology	0.024949
Insomnia2017	CNS	abnormal midbrain morphology	0.025165
Insomnia2017	CNS	abnormal neuron apoptosis	0.0257597
Insomnia2017	CNS	abnormal axon extension	0.0259612
Insomnia2017	CNS	abnormal brain vasculature morphology	0.0269882
Insomnia2017	CNS	abnormal cued conditioning behavior	0.0379243
Insomnia2017	CNS	abnormal object recognition memory	0.0393107
Insomnia2017	CNS	abnormal long term potentiation	0.0438459
Insomnia2017	CNS	abnormal neuron physiology	0.0443527
Insomnia2017	CNS	abnormal cerebral cortex morphology	0.0490235
Insomnia2017	CNS	abnormal neocortex morphology	0.0788008
Insomnia2017	CNS	abnormal synaptic plasticity	0.0794423
Insomnia2017	CNS	abnormal neuronal migration	0.0986449
Insomnia2017	CNS	abnormal diencephalon morphology	0.114092
Insomnia2017	CNS	abnormal motor learning	0.122477
Insomnia2017	CNS	abnormal glial cell morphology	0.132357
Insomnia2017	CNS	abnormal spatial reference memory	0.152913
Insomnia2017	CNS	abnormal innervation	0.185121
Insomnia2017	CNS	abnormal CNS synaptic transmission	0.206597
Insomnia2017	CNS	seizures	0.221217
Insomnia2017	CNS	abnormal nerve conduction	0.226357
Insomnia2017	CNS	abnormal learning/memory/conditioning	0.253063
Insomnia2017	CNS	abnormal microglial cell morphology	0.254796
Insomnia2017	CNS	abnormal spatial learning	0.266355
Insomnia2017	CNS	abnormal nervous system development	0.289297
Insomnia2017	CNS	abnormal axon guidance	0.290934
Insomnia2017	CNS	abnormal sensory capabilities/reflexes/nociception	0.300046
Insomnia2017	CNS	abnormal contextual conditioning behavior	0.316007
Insomnia2017	CNS	abnormal stratification in cerebral cortex	0.373637
Insomnia2017	CNS	abnormal hindbrain development	0.398585
Insomnia2017	CNS	abnormal glial cell physiology	0.399254
Insomnia2017	CNS	abnormal miniature excitatory postsynaptic currents	0.419476
Insomnia2017	CNS	abnormal sleep behavior	0.424196
Insomnia2017	CNS	abnormal telencephalon morphology	0.434731
Insomnia2017	CNS	abnormal excitatory postsynaptic currents	0.451039
Insomnia2017	CNS	abnormal embryonic/fetal subventricular zone morphology	0.47261
Insomnia2017	CNS	abnormal forebrain development	0.483229
Insomnia2017	CNS	abnormal motor capabilities/coordination/movement	0.487921
Insomnia2017	CNS	fatigue	0.490713
Insomnia2017	CNS	abnormal neuron proliferation	0.533781
Insomnia2017	CNS	abnormal cerebellum development	0.54092
Insomnia2017	CNS	abnormal myelination	0.56278
Insomnia2017	CNS	abnormal neuron morphology	0.610343
Insomnia2017	CNS	abnormal sexual interaction	0.624303
Insomnia2017	CNS	abnormal neural plate morphology	0.625777
Insomnia2017	CNS	abnormal associative learning	0.630319
Insomnia2017	CNS	abnormal nervous system electrophysiology	0.637169
Insomnia2017	CNS	abnormal CNS glial cell morphology	0.65304
Insomnia2017	CNS	abnormal thalamus morphology	0.657702
Insomnia2017	CNS	abnormal lateral ventricle morphology	0.685121
Insomnia2017	CNS	abnormal brain white matter morphology	0.718914
Insomnia2017	CNS	abnormal third ventricle morphology	0.807689
Insomnia2017	CNS	abnormal synaptic transmission	0.819221
Insomnia2017	CNS	abnormal action potential	0.849059
Insomnia2017	CNS	abnormal dopaminergic neuron morphology	0.877414
Insomnia2017	CNS	abnormal social/conspecific interaction	0.887909
Insomnia2017	CNS	abnormal behavioral response to xenobiotic	0.892594
Insomnia2017	CNS	abnormal response to new environment	0.912215
Insomnia2017	CNS	abnormal nervous system morphology	0.913272
Insomnia2017	CNS	abnormal emotion/affect behavior	0.964523
Insomnia2017	CNS	abnormal postnatal subventricular zone morphology	0.990166
Insomnia2017	CNS	abnormal brain ventricle morphology	0.997239
IQ2018	CNS	fatigue	3.49557e-10
IQ2018	CNS	abnormal nervous system tract morphology	5.50824e-08
IQ2018	CNS	abnormal glial cell physiology	5.3152e-07
IQ2018	CNS	abnormal sensory capabilities/reflexes/nociception	5.32968e-07
IQ2018	CNS	abnormal glial cell morphology	1.49306e-05
IQ2018	CNS	abnormal hypothalamus morphology	4.22616e-05
IQ2018	CNS	abnormal cerebral cortex morphology	8.8388e-05
IQ2018	CNS	abnormal third ventricle morphology	8.99132e-05
IQ2018	CNS	abnormal postnatal subventricular zone morphology	0.000110761
IQ2018	CNS	abnormal spatial working memory	0.000187433
IQ2018	CNS	abnormal microglial cell morphology	0.000204542
IQ2018	CNS	thin cerebral cortex	0.000395061
IQ2018	CNS	abnormal nervous system morphology	0.000987137
IQ2018	CNS	abnormal hindbrain development	0.00194613
IQ2018	CNS	abnormal neuron physiology	0.00255259
IQ2018	CNS	abnormal neuron proliferation	0.0029846
IQ2018	CNS	abnormal neurite morphology	0.00424636
IQ2018	CNS	abnormal dendrite morphology	0.00451236
IQ2018	CNS	abnormal neuron morphology	0.00685253
IQ2018	CNS	abnormal corpus callosum morphology	0.00767522
IQ2018	CNS	abnormal neuron apoptosis	0.00808639
IQ2018	CNS	abnormal brainstem morphology	0.00850381
IQ2018	CNS	abnormal forebrain morphology	0.0152202
IQ2018	CNS	abnormal prepulse inhibition	0.0160443
IQ2018	CNS	abnormal excitatory postsynaptic potential	0.0172112
IQ2018	CNS	abnormal oligodendrocyte morphology	0.0282726
IQ2018	CNS	abnormal axon morphology	0.0371684
IQ2018	CNS	abnormal brain vasculature morphology	0.0430584
IQ2018	CNS	abnormal social/conspecific interaction	0.0468327
IQ2018	CNS	abnormal sleep behavior	0.0523571
IQ2018	CNS	abnormal object recognition memory	0.0619321
IQ2018	CNS	abnormal excitatory postsynaptic currents	0.0638012
IQ2018	CNS	abnormal telencephalon morphology	0.0686316
IQ2018	CNS	abnormal associative learning	0.0793892
IQ2018	CNS	abnormal brain development	0.0794273
IQ2018	CNS	abnormal dopaminergic neuron morphology	0.0827898
IQ2018	CNS	abnormal synapse morphology	0.0953547
IQ2018	CNS	abnormal sexual interaction	0.0997424
IQ2018	CNS	abnormal CNS synaptic transmission	0.106736
IQ2018	CNS	abnormal lateral ventricle morphology	0.11077
IQ2018	CNS	abnormal basal ganglion morphology	0.124644
IQ2018	CNS	abnormal spinal cord morphology	0.130618
IQ2018	CNS	abnormal social investigation	0.141046
IQ2018	CNS	abnormal neuronal migration	0.16509
IQ2018	CNS	abnormal synaptic transmission	0.166235
IQ2018	CNS	abnormal neural plate morphology	0.185411
IQ2018	CNS	abnormal diencephalon morphology	0.208806
IQ2018	CNS	abnormal neuron differentiation	0.215893
IQ2018	CNS	abnormal embryonic/fetal subventricular zone morphology	0.226422
IQ2018	CNS	abnormal behavioral response to xenobiotic	0.257029
IQ2018	CNS	abnormal brain morphology	0.281336
IQ2018	CNS	abnormal motor learning	0.307602
IQ2018	CNS	abnormal nervous system electrophysiology	0.313327
IQ2018	CNS	abnormal axon extension	0.317215
IQ2018	CNS	abnormal spatial learning	0.342677
IQ2018	CNS	abnormal spatial reference memory	0.364216
IQ2018	CNS	abnormal depression-related behavior	0.371208
IQ2018	CNS	abnormal cerebral cortex pyramidal cell morphology	0.376001
IQ2018	CNS	abnormal inhibitory postsynaptic currents	0.383257
IQ2018	CNS	abnormal axon guidance	0.391352
IQ2018	CNS	abnormal long term potentiation	0.392833
IQ2018	CNS	abnormal synaptic plasticity	0.397096
IQ2018	CNS	abnormal neocortex morphology	0.407342
IQ2018	CNS	abnormal nerve conduction	0.407844
IQ2018	CNS	abnormal innervation	0.453094
IQ2018	CNS	abnormal contextual conditioning behavior	0.468542
IQ2018	CNS	abnormal midbrain morphology	0.488668
IQ2018	CNS	abnormal motor capabilities/coordination/movement	0.551274
IQ2018	CNS	abnormal hippocampus morphology	0.552012
IQ2018	CNS	abnormal thalamus morphology	0.560017
IQ2018	CNS	abnormal learning/memory/conditioning	0.561084
IQ2018	CNS	abnormal stratification in cerebral cortex	0.565537
IQ2018	CNS	abnormal cerebellum development	0.574212
IQ2018	CNS	abnormal astrocyte morphology	0.67597
IQ2018	CNS	abnormal nervous system development	0.678768
IQ2018	CNS	abnormal forebrain development	0.706353
IQ2018	CNS	abnormal brain white matter morphology	0.706531
IQ2018	CNS	abnormal cued conditioning behavior	0.744926
IQ2018	CNS	abnormal CNS glial cell morphology	0.780362
IQ2018	CNS	abnormal neuronal precursor cell number	0.79515
IQ2018	CNS	abnormal hindbrain morphology	0.819199
IQ2018	CNS	abnormal emotion/affect behavior	0.853688
IQ2018	CNS	seizures	0.854048
IQ2018	CNS	abnormal brain ventricle morphology	0.888482
IQ2018	CNS	abnormal response to new environment	0.906366
IQ2018	CNS	abnormal action potential	0.919149
IQ2018	CNS	abnormal miniature excitatory postsynaptic currents	0.959276
IQ2018	CNS	abnormal myelination	0.967331
IQ2018	CNS	abnormal telencephalon development	0.98661
IQ2017	CNS	abnormal object recognition memory	6.09785e-09
IQ2017	CNS	abnormal glial cell morphology	9.84327e-08
IQ2017	CNS	abnormal neuron proliferation	2.34905e-07
IQ2017	CNS	abnormal nervous system tract morphology	1.89691e-06
IQ2017	CNS	abnormal brain development	5.87481e-06
IQ2017	CNS	abnormal neural plate morphology	6.8104e-06
IQ2017	CNS	abnormal cerebellum development	6.94099e-06
IQ2017	CNS	abnormal sensory capabilities/reflexes/nociception	1.67896e-05
IQ2017	CNS	abnormal nervous system morphology	2.91427e-05
IQ2017	CNS	abnormal hindbrain development	2.92282e-05
IQ2017	CNS	abnormal postnatal subventricular zone morphology	4.43633e-05
IQ2017	CNS	abnormal cued conditioning behavior	0.000115695
IQ2017	CNS	abnormal brain ventricle morphology	0.00011807
IQ2017	CNS	abnormal cerebral cortex morphology	0.000219913
IQ2017	CNS	abnormal neuron apoptosis	0.000222405
IQ2017	CNS	abnormal microglial cell morphology	0.00170363
IQ2017	CNS	abnormal hypothalamus morphology	0.0019884
IQ2017	CNS	abnormal motor capabilities/coordination/movement	0.00275241
IQ2017	CNS	abnormal glial cell physiology	0.00276082
IQ2017	CNS	abnormal third ventricle morphology	0.00522505
IQ2017	CNS	abnormal oligodendrocyte morphology	0.00614411
IQ2017	CNS	abnormal CNS glial cell morphology	0.0063456
IQ2017	CNS	abnormal axon extension	0.00873043
IQ2017	CNS	abnormal CNS synaptic transmission	0.0132062
IQ2017	CNS	abnormal forebrain morphology	0.0151839
IQ2017	CNS	abnormal embryonic/fetal subventricular zone morphology	0.0163221
IQ2017	CNS	abnormal response to new environment	0.0199185
IQ2017	CNS	abnormal nervous system electrophysiology	0.0200234
IQ2017	CNS	abnormal neuronal migration	0.0212591
IQ2017	CNS	abnormal synapse morphology	0.0221046
IQ2017	CNS	abnormal midbrain morphology	0.0269863
IQ2017	CNS	abnormal social/conspecific interaction	0.0297762
IQ2017	CNS	abnormal brainstem morphology	0.0302003
IQ2017	CNS	abnormal behavioral response to xenobiotic	0.0382209
IQ2017	CNS	abnormal prepulse inhibition	0.0392909
IQ2017	CNS	abnormal telencephalon morphology	0.0422323
IQ2017	CNS	fatigue	0.0460189
IQ2017	CNS	abnormal neurite morphology	0.0532517
IQ2017	CNS	abnormal motor learning	0.0609081
IQ2017	CNS	abnormal brain vasculature morphology	0.0650866
IQ2017	CNS	abnormal neuron physiology	0.0665776
IQ2017	CNS	abnormal lateral ventricle morphology	0.0750708
IQ2017	CNS	abnormal innervation	0.0798564
IQ2017	CNS	abnormal dopaminergic neuron morphology	0.0800738
IQ2017	CNS	thin cerebral cortex	0.103978
IQ2017	CNS	abnormal sleep behavior	0.144022
IQ2017	CNS	abnormal inhibitory postsynaptic currents	0.20378
IQ2017	CNS	abnormal neuron differentiation	0.213196
IQ2017	CNS	abnormal emotion/affect behavior	0.220368
IQ2017	CNS	abnormal excitatory postsynaptic potential	0.223394
IQ2017	CNS	abnormal thalamus morphology	0.223458
IQ2017	CNS	seizures	0.227242
IQ2017	CNS	abnormal spatial reference memory	0.244237
IQ2017	CNS	abnormal axon morphology	0.247377
IQ2017	CNS	abnormal brain white matter morphology	0.261157
IQ2017	CNS	abnormal corpus callosum morphology	0.28029
IQ2017	CNS	abnormal long term potentiation	0.286025
IQ2017	CNS	abnormal hindbrain morphology	0.301707
IQ2017	CNS	abnormal contextual conditioning behavior	0.328388
IQ2017	CNS	abnormal nervous system development	0.337126
IQ2017	CNS	abnormal action potential	0.348738
IQ2017	CNS	abnormal excitatory postsynaptic currents	0.37483
IQ2017	CNS	abnormal hippocampus morphology	0.379926
IQ2017	CNS	abnormal myelination	0.398227
IQ2017	CNS	abnormal astrocyte morphology	0.43528
IQ2017	CNS	abnormal basal ganglion morphology	0.449441
IQ2017	CNS	abnormal diencephalon morphology	0.49017
IQ2017	CNS	abnormal spatial working memory	0.496722
IQ2017	CNS	abnormal neocortex morphology	0.536421
IQ2017	CNS	abnormal dendrite morphology	0.536894
IQ2017	CNS	abnormal stratification in cerebral cortex	0.553762
IQ2017	CNS	abnormal sexual interaction	0.556163
IQ2017	CNS	abnormal cerebral cortex pyramidal cell morphology	0.559038
IQ2017	CNS	abnormal brain morphology	0.560274
IQ2017	CNS	abnormal social investigation	0.628011
IQ2017	CNS	abnormal spatial learning	0.674545
IQ2017	CNS	abnormal associative learning	0.702864
IQ2017	CNS	abnormal synaptic plasticity	0.767384
IQ2017	CNS	abnormal neuronal precursor cell number	0.776143
IQ2017	CNS	abnormal spinal cord morphology	0.782841
IQ2017	CNS	abnormal nerve conduction	0.795684
IQ2017	CNS	abnormal forebrain development	0.796587
IQ2017	CNS	abnormal depression-related behavior	0.810996
IQ2017	CNS	abnormal telencephalon development	0.846451
IQ2017	CNS	abnormal learning/memory/conditioning	0.874827
IQ2017	CNS	abnormal synaptic transmission	0.881614
IQ2017	CNS	abnormal neuron morphology	0.918481
IQ2017	CNS	abnormal axon guidance	0.964512
IQ2017	CNS	abnormal miniature excitatory postsynaptic currents	0.979856
SCZ2018	GO Biological	GO_REGULATION_OF_CELLULAR_EXTRAVASATION	9.03177e-17
SCZ2018	GO Biological	GO_EPITHELIAL_TUBE_FORMATION	3.21341e-12
SCZ2018	GO Biological	GO_REGULATION_OF_HISTONE_MODIFICATION	8.8706e-12
SCZ2018	GO Biological	GO_TUBE_FORMATION	9.30684e-12
SCZ2018	GO Biological	GO_CELL_DIFFERENTIATION_INVOLVED_IN_METANEPHROS_DEVELOPMENT	2.23374e-11
SCZ2018	GO Biological	GO_POSITIVE_REGULATION_OF_RECEPTOR_MEDIATED_ENDOCYTOSIS	2.38719e-11
SCZ2018	GO Biological	GO_FUCOSYLATION	2.77433e-11
SCZ2018	GO Biological	GO_PYRIMIDINE_NUCLEOTIDE_METABOLIC_PROCESS	4.0634e-11
SCZ2018	GO Biological	GO_NEGATIVE_REGULATION_OF_SMALL_MOLECULE_METABOLIC_PROCESS	9.45155e-11
SCZ2018	GO Biological	GO_POSITIVE_REGULATION_OF_PEPTIDYL_LYSINE_ACETYLATION	1.18956e-10
SCZ2018	GO Biological	GO_NEGATIVE_REGULATION_OF_CELL_CYCLE_G2_M_PHASE_TRANSITION	1.28923e-10
SCZ2018	GO Biological	GO_NEGATIVE_REGULATION_OF_CELL_CYCLE_PHASE_TRANSITION	2.81565e-10
SCZ2018	GO Biological	GO_REGULATION_OF_PEPTIDYL_LYSINE_ACETYLATION	4.29932e-10
SCZ2018	GO Biological	GO_REGULATION_OF_CELL_SHAPE	6.54092e-10
SCZ2018	GO Biological	GO_NEGATIVE_REGULATION_OF_LIPID_BIOSYNTHETIC_PROCESS	8.2042e-10
SCZ2018	GO Biological	GO_POSITIVE_REGULATION_OF_INTERLEUKIN_12_PRODUCTION	8.57251e-10
SCZ2018	GO Biological	GO_PROTEIN_ACETYLATION	1.04243e-09
SCZ2018	GO Biological	GO_INTERFERON_ALPHA_PRODUCTION	1.40682e-09
SCZ2018	GO Biological	GO_MUSCLE_CELL_MIGRATION	1.88771e-09
SCZ2018	GO Biological	GO_REGULATION_OF_PROTEIN_ACETYLATION	3.02127e-09
SCZ2018	GO Biological	GO_SYNAPTIC_VESICLE_RECYCLING	3.86548e-09
SCZ2018	GO Biological	GO_MEMBRANE_BIOGENESIS	4.4858e-09
SCZ2018	GO Biological	GO_RESPONSE_TO_LEUKEMIA_INHIBITORY_FACTOR	7.78921e-09
SCZ2018	GO Biological	GO_SYNAPTIC_TRANSMISSION_GABAERGIC	8.41807e-09
SCZ2018	GO Biological	GO_REGULATION_OF_PLATELET_ACTIVATION	1.00095e-08
SCZ2018	GO Biological	GO_REGULATION_OF_AMPA_RECEPTOR_ACTIVITY	1.04468e-08
SCZ2018	GO Biological	GO_POSITIVE_REGULATION_OF_PROTEIN_ACETYLATION	1.39438e-08
SCZ2018	GO Biological	GO_SYNAPTIC_VESICLE_CYTOSKELETAL_TRANSPORT	1.42683e-08
SCZ2018	GO Biological	GO_POSITIVE_REGULATION_OF_CATION_CHANNEL_ACTIVITY	1.92998e-08
SCZ2018	GO Biological	GO_PYRIMIDINE_CONTAINING_COMPOUND_METABOLIC_PROCESS	2.60397e-08
SCZ2018	GO Biological	GO_POSITIVE_REGULATION_OF_MITOTIC_NUCLEAR_DIVISION	2.82069e-08
SCZ2018	GO Biological	GO_MOVEMENT_IN_ENVIRONMENT_OF_OTHER_ORGANISM_INVOLVED_IN_SYMBIOTIC_INTERACTION	3.4866e-08
SCZ2018	GO Biological	GO_NEURAL_TUBE_FORMATION	3.53712e-08
SCZ2018	GO Biological	GO_POSITIVE_REGULATION_OF_PRI_MIRNA_TRANSCRIPTION_BY_RNA_POLYMERASE_II	3.69633e-08
SCZ2018	GO Biological	GO_N_GLYCAN_PROCESSING	3.89379e-08
SCZ2018	GO Biological	GO_REGULATION_OF_ESTABLISHMENT_OF_PLANAR_POLARITY	4.64512e-08
SCZ2018	GO Biological	GO_INTERLEUKIN_12_PRODUCTION	5.1736e-08
SCZ2018	GO Biological	GO_SYNAPTIC_VESICLE_ENDOCYTOSIS	5.40895e-08
SCZ2018	GO Biological	GO_POSTSYNAPSE_ASSEMBLY	5.49915e-08
SCZ2018	GO Biological	GO_RESPONSE_TO_PH	5.81042e-08
SCZ2018	GO Biological	GO_NIK_NF_KAPPAB_SIGNALING	7.36197e-08
SCZ2018	GO Biological	GO_SYNAPTIC_VESICLE_PRIMING	8.60718e-08
SCZ2018	GO Biological	GO_REGULATION_OF_SMOOTHENED_SIGNALING_PATHWAY	9.86994e-08
SCZ2018	GO Biological	GO_ACYLGLYCEROL_HOMEOSTASIS	9.9752e-08
SCZ2018	GO Biological	GO_REGULATION_OF_STEM_CELL_DIFFERENTIATION	1.15521e-07
SCZ2018	GO Biological	GO_INNATE_IMMUNE_RESPONSE_ACTIVATING_CELL_SURFACE_RECEPTOR_SIGNALING_PATHWAY	1.30575e-07
SCZ2018	GO Biological	GO_DEOXYRIBOSE_PHOSPHATE_CATABOLIC_PROCESS	1.51765e-07
SCZ2018	GO Biological	GO_RECEPTOR_CLUSTERING	1.61608e-07
SCZ2018	GO Biological	GO_HISTONE_MONOUBIQUITINATION	1.6945e-07
SCZ2018	GO Biological	GO_RESPONSE_TO_REACTIVE_OXYGEN_SPECIES	1.94084e-07
SCZ2018	GO Biological	GO_MULTICELLULAR_ORGANISM_GROWTH	1.97789e-07
SCZ2018	GO Biological	GO_NEGATIVE_REGULATION_OF_LIPID_METABOLIC_PROCESS	2.01765e-07
SCZ2018	GO Biological	GO_NEGATIVE_REGULATION_OF_SMOOTHENED_SIGNALING_PATHWAY	2.05812e-07
SCZ2018	GO Biological	GO_CELL_CYCLE_G2_M_PHASE_TRANSITION	2.14689e-07
SCZ2018	GO Biological	GO_BRAIN_MORPHOGENESIS	2.3251e-07
SCZ2018	GO Biological	GO_NEUROTRANSMITTER_RECEPTOR_LOCALIZATION_TO_POSTSYNAPTIC_SPECIALIZATION_MEMBRANE	2.37791e-07
SCZ2018	GO Biological	GO_MYOBLAST_MIGRATION	2.52285e-07
SCZ2018	GO Biological	GO_REGULATION_OF_ANIMAL_ORGAN_MORPHOGENESIS	2.73697e-07
SCZ2018	GO Biological	GO_LABYRINTHINE_LAYER_BLOOD_VESSEL_DEVELOPMENT	2.88359e-07
SCZ2018	GO Biological	GO_REGULATION_OF_SIGNALING_RECEPTOR_ACTIVITY	3.00233e-07
SCZ2018	GO Biological	GO_DNA_METHYLATION	3.04064e-07
SCZ2018	GO Biological	GO_NEGATIVE_REGULATION_OF_CANONICAL_WNT_SIGNALING_PATHWAY	3.23115e-07
SCZ2018	GO Biological	GO_NEGATIVE_REGULATION_OF_NEURON_APOPTOTIC_PROCESS	3.41342e-07
SCZ2018	GO Biological	GO_REGULATION_OF_DNA_TEMPLATED_TRANSCRIPTION_IN_RESPONSE_TO_STRESS	3.46949e-07
SCZ2018	GO Biological	GO_RESPONSE_TO_ANTIBIOTIC	3.675e-07
SCZ2018	GO Biological	GO_CALCIUM_DEPENDENT_CELL_CELL_ADHESION_VIA_PLASMA_MEMBRANE_CELL_ADHESION_MOLECULES	3.71999e-07
SCZ2018	GO Biological	GO_REGULATION_OF_CHROMATIN_ORGANIZATION	4.53998e-07
SCZ2018	GO Biological	GO_CELLULAR_RESPONSE_TO_PH	5.49853e-07
SCZ2018	GO Biological	GO_REGULATION_OF_MORPHOGENESIS_OF_AN_EPITHELIUM	6.9839e-07
SCZ2018	GO Biological	GO_MICROTUBULE_BASED_TRANSPORT	7.03921e-07
SCZ2018	GO Biological	GO_NEGATIVE_REGULATION_OF_WOUND_HEALING	7.32204e-07
SCZ2018	GO Biological	GO_POSITIVE_REGULATION_OF_CYCLASE_ACTIVITY	7.34311e-07
SCZ2018	GO Biological	GO_ANTIGEN_PROCESSING_AND_PRESENTATION_OF_EXOGENOUS_PEPTIDE_ANTIGEN_VIA_MHC_CLASS_I	7.87688e-07
SCZ2018	GO Biological	GO_DNA_METHYLATION_OR_DEMETHYLATION	7.91069e-07
SCZ2018	GO Biological	GO_REGULATION_OF_MUSCLE_HYPERTROPHY	7.9479e-07
SCZ2018	GO Biological	GO_MEMBRANE_LIPID_BIOSYNTHETIC_PROCESS	8.17795e-07
SCZ2018	GO Biological	GO_POSITIVE_REGULATION_OF_PROTEIN_TARGETING_TO_MITOCHONDRION	8.34379e-07
SCZ2018	GO Biological	GO_MITOTIC_SISTER_CHROMATID_COHESION	8.76689e-07
SCZ2018	GO Biological	GO_REGULATION_OF_RESPONSE_TO_DNA_DAMAGE_STIMULUS	9.14845e-07
SCZ2018	GO Biological	GO_REGULATION_OF_GLUTAMATE_RECEPTOR_SIGNALING_PATHWAY	9.22606e-07
SCZ2018	GO Biological	GO_POSITIVE_REGULATION_OF_NEUTROPHIL_MIGRATION	9.39653e-07
SCZ2018	GO Biological	GO_REGULATION_OF_PLATELET_AGGREGATION	9.51728e-07
SCZ2018	GO Biological	GO_HORMONE_CATABOLIC_PROCESS	9.77451e-07
SCZ2018	GO Biological	GO_POSITIVE_REGULATION_OF_ERBB_SIGNALING_PATHWAY	1.24575e-06
SCZ2018	GO Biological	GO_PLACENTA_BLOOD_VESSEL_DEVELOPMENT	1.31245e-06
SCZ2018	GO Biological	GO_POSITIVE_REGULATION_OF_GRANULOCYTE_CHEMOTAXIS	1.46924e-06
SCZ2018	GO Biological	GO_POSITIVE_REGULATION_OF_ENDOCYTOSIS	1.5446e-06
SCZ2018	GO Biological	GO_CALCIUM_ION_TRANSMEMBRANE_IMPORT_INTO_CYTOSOL	1.93707e-06
SCZ2018	GO Biological	GO_NEURON_PROJECTION_GUIDANCE	2.19116e-06
SCZ2018	GO Biological	GO_CYTOPLASMIC_MICROTUBULE_ORGANIZATION	2.22495e-06
SCZ2018	GO Biological	GO_POSITIVE_REGULATION_OF_RESPONSE_TO_BIOTIC_STIMULUS	2.31019e-06
SCZ2018	GO Biological	GO_POSITIVE_REGULATION_OF_INTERFERON_BETA_PRODUCTION	2.34403e-06
SCZ2018	GO Biological	GO_REGULATION_OF_CELL_CYCLE_G2_M_PHASE_TRANSITION	2.39471e-06
SCZ2018	GO Biological	GO_REGULATION_OF_ALPHA_BETA_T_CELL_ACTIVATION	2.51716e-06
SCZ2018	GO Biological	GO_CARDIAC_VENTRICLE_MORPHOGENESIS	2.5786e-06
SCZ2018	GO Biological	GO_REGULATION_OF_CYCLASE_ACTIVITY	2.58953e-06
SCZ2018	GO Biological	GO_MORPHOGENESIS_OF_EMBRYONIC_EPITHELIUM	2.72807e-06
SCZ2018	GO Biological	GO_PEPTIDYL_LYSINE_ACETYLATION	2.74806e-06
SCZ2018	GO Biological	GO_S_ADENOSYLMETHIONINE_METABOLIC_PROCESS	2.84875e-06
SCZ2018	GO Biological	GO_NEGATIVE_REGULATION_OF_MITOTIC_CELL_CYCLE	2.91664e-06
SCZ2018	GO Biological	GO_CELLULAR_RESPONSE_TO_REACTIVE_OXYGEN_SPECIES	3.02481e-06
SCZ2018	GO Biological	GO_CELLULAR_RESPONSE_TO_ANTIBIOTIC	3.02589e-06
SCZ2018	GO Biological	GO_HAIR_FOLLICLE_MATURATION	3.09786e-06
SCZ2018	GO Biological	GO_CYTOSOLIC_CALCIUM_ION_TRANSPORT	3.12576e-06
SCZ2018	GO Biological	GO_REGULATION_OF_CYTOKINESIS	3.12696e-06
SCZ2018	GO Biological	GO_REGULATION_OF_NEUROTRANSMITTER_RECEPTOR_ACTIVITY	3.17075e-06
SCZ2018	GO Biological	GO_EXCITATORY_SYNAPSE_ASSEMBLY	3.20713e-06
SCZ2018	GO Biological	GO_NEGATIVE_REGULATION_OF_WNT_SIGNALING_PATHWAY	3.26405e-06
SCZ2018	GO Biological	GO_REGULATION_OF_TRANSCRIPTION_FROM_RNA_POLYMERASE_II_PROMOTER_IN_RESPONSE_TO_HYPOXIA	3.26875e-06
SCZ2018	GO Biological	GO_NEGATIVE_REGULATION_OF_MYELOID_LEUKOCYTE_DIFFERENTIATION	3.37129e-06
SCZ2018	GO Biological	GO_AXO_DENDRITIC_TRANSPORT	3.39224e-06
SCZ2018	GO Biological	GO_PEPTIDE_HORMONE_PROCESSING	3.61704e-06
SCZ2018	GO Biological	GO_DEVELOPMENTAL_MATURATION	3.69295e-06
SCZ2018	GO Biological	GO_SYNAPTIC_VESICLE_LOCALIZATION	3.79255e-06
SCZ2018	GO Biological	GO_MICROTUBULE_BASED_MOVEMENT	3.88154e-06
SCZ2018	GO Biological	GO_NEGATIVE_REGULATION_OF_STEROID_METABOLIC_PROCESS	4.02241e-06
SCZ2018	GO Biological	GO_REGULATION_OF_MUSCLE_ADAPTATION	4.16031e-06
SCZ2018	GO Biological	GO_PRI_MIRNA_TRANSCRIPTION_BY_RNA_POLYMERASE_II	4.42044e-06
SCZ2018	GO Biological	GO_POSITIVE_REGULATION_OF_CELL_MIGRATION_INVOLVED_IN_SPROUTING_ANGIOGENESIS	4.53126e-06
SCZ2018	GO Biological	GO_GLYCOSYLATION	5.04162e-06
SCZ2018	GO Biological	GO_RESPONSE_TO_HYDROGEN_PEROXIDE	5.39516e-06
SCZ2018	GO Biological	GO_PHOSPHATIDYLINOSITOL_3_KINASE_SIGNALING	5.56422e-06
SCZ2018	GO Biological	GO_ASTROCYTE_DIFFERENTIATION	5.63784e-06
SCZ2018	GO Biological	GO_REGULATION_OF_JUN_KINASE_ACTIVITY	5.92497e-06
SCZ2018	GO Biological	GO_KERATINIZATION	6.26397e-06
SCZ2018	GO Biological	GO_POST_GOLGI_VESICLE_MEDIATED_TRANSPORT	6.44406e-06
SCZ2018	GO Biological	GO_HISTONE_UBIQUITINATION	6.60283e-06
SCZ2018	GO Biological	GO_CYTOSKELETON_DEPENDENT_INTRACELLULAR_TRANSPORT	6.77334e-06
SCZ2018	GO Biological	GO_REGULATION_OF_CELL_MATURATION	7.05358e-06
SCZ2018	GO Biological	GO_POSITIVE_REGULATION_OF_CHROMATIN_ORGANIZATION	7.25672e-06
SCZ2018	GO Biological	GO_RUFFLE_ASSEMBLY	7.45106e-06
SCZ2018	GO Biological	GO_METANEPHRIC_NEPHRON_DEVELOPMENT	7.85647e-06
SCZ2018	GO Biological	GO_REGULATION_OF_NUCLEOTIDE_BIOSYNTHETIC_PROCESS	7.92134e-06
SCZ2018	GO Biological	GO_NEGATIVE_REGULATION_OF_DEPHOSPHORYLATION	7.9897e-06
SCZ2018	GO Biological	GO_REGULATION_OF_STRIATED_MUSCLE_CELL_DIFFERENTIATION	8.29044e-06
SCZ2018	GO Biological	GO_CELL_CELL_RECOGNITION	8.40927e-06
SCZ2018	GO Biological	GO_MODULATION_BY_VIRUS_OF_HOST_CELLULAR_PROCESS	8.54377e-06
SCZ2018	GO Biological	GO_PROTEIN_SUMOYLATION	8.80336e-06
SCZ2018	GO Biological	GO_REGULATION_OF_CELLULAR_KETONE_METABOLIC_PROCESS	8.84027e-06
SCZ2018	GO Biological	GO_NEGATIVE_REGULATION_OF_NEURON_DEATH	8.84759e-06
SCZ2018	GO Biological	GO_PYRIMIDINE_NUCLEOTIDE_BIOSYNTHETIC_PROCESS	1.04669e-05
SCZ2018	GO Biological	GO_NUCLEOSIDE_METABOLIC_PROCESS	1.05495e-05
SCZ2018	GO Biological	GO_GLYCEROLIPID_BIOSYNTHETIC_PROCESS	1.0652e-05
SCZ2018	GO Biological	GO_ACTIVATION_OF_CYSTEINE_TYPE_ENDOPEPTIDASE_ACTIVITY	1.1425e-05
SCZ2018	GO Biological	GO_FEEDING_BEHAVIOR	1.14782e-05
SCZ2018	GO Biological	GO_OXIDOREDUCTION_COENZYME_METABOLIC_PROCESS	1.16497e-05
SCZ2018	GO Biological	GO_POSITIVE_REGULATION_OF_PROTEIN_LOCALIZATION_TO_NUCLEUS	1.17141e-05
SCZ2018	GO Biological	GO_MRNA_CLEAVAGE	1.18837e-05
SCZ2018	GO Biological	GO_CORTICAL_CYTOSKELETON_ORGANIZATION	1.34516e-05
SCZ2018	GO Biological	GO_REGULATION_OF_ALPHA_BETA_T_CELL_DIFFERENTIATION	1.35565e-05
SCZ2018	GO Biological	GO_REGULATION_OF_PROTEIN_LOCALIZATION_TO_NUCLEUS	1.44082e-05
SCZ2018	GO Biological	GO_ZYMOGEN_ACTIVATION	1.44424e-05
SCZ2018	GO Biological	GO_MYD88_DEPENDENT_TOLL_LIKE_RECEPTOR_SIGNALING_PATHWAY	1.47752e-05
SCZ2018	GO Biological	GO_ANTEROGRADE_AXONAL_TRANSPORT	1.49313e-05
SCZ2018	GO Biological	GO_T_HELPER_17_TYPE_IMMUNE_RESPONSE	1.55664e-05
SCZ2018	GO Biological	GO_REGULATION_OF_TRANSCRIPTION_INVOLVED_IN_G1_S_TRANSITION_OF_MITOTIC_CELL_CYCLE	1.64913e-05
SCZ2018	GO Biological	GO_PROTEIN_DEPHOSPHORYLATION	1.68853e-05
SCZ2018	GO Biological	GO_REGULATION_OF_SYNAPTIC_TRANSMISSION_GABAERGIC	1.78526e-05
SCZ2018	GO Biological	GO_CELL_DIFFERENTIATION_INVOLVED_IN_KIDNEY_DEVELOPMENT	1.7909e-05
SCZ2018	GO Biological	GO_POSITIVE_REGULATION_OF_SMALL_MOLECULE_METABOLIC_PROCESS	1.87692e-05
SCZ2018	GO Biological	GO_REGULATION_OF_MICROTUBULE_POLYMERIZATION_OR_DEPOLYMERIZATION	1.92811e-05
SCZ2018	GO Biological	GO_PLATELET_AGGREGATION	1.97857e-05
SCZ2018	GO Biological	GO_POSITIVE_REGULATION_OF_ALPHA_BETA_T_CELL_ACTIVATION	2.02047e-05
SCZ2018	GO Biological	GO_HEMATOPOIETIC_PROGENITOR_CELL_DIFFERENTIATION	2.13334e-05
SCZ2018	GO Biological	GO_MODULATION_BY_SYMBIONT_OF_HOST_CELLULAR_PROCESS	2.15911e-05
SCZ2018	GO Biological	GO_PROTEIN_K11_LINKED_UBIQUITINATION	2.22087e-05
SCZ2018	GO Biological	GO_REGULATION_OF_GASTRULATION	2.27134e-05
SCZ2018	GO Biological	GO_REGULATION_OF_DOUBLE_STRAND_BREAK_REPAIR	2.38249e-05
SCZ2018	GO Biological	GO_NEGATIVE_REGULATION_OF_INFLAMMATORY_RESPONSE	2.42816e-05
SCZ2018	GO Biological	GO_SPINAL_CORD_MOTOR_NEURON_DIFFERENTIATION	2.46892e-05
SCZ2018	GO Biological	GO_CELLULAR_RESPONSE_TO_VITAMIN	2.51312e-05
SCZ2018	GO Biological	GO_NEGATIVE_REGULATION_OF_OSTEOCLAST_DIFFERENTIATION	2.53479e-05
SCZ2018	GO Biological	GO_REGULATION_OF_MICROTUBULE_BASED_PROCESS	2.57732e-05
SCZ2018	GO Biological	GO_REGULATION_OF_CELLULAR_RESPONSE_TO_HEAT	2.57989e-05
SCZ2018	GO Biological	GO_REGULATION_OF_HEMATOPOIETIC_PROGENITOR_CELL_DIFFERENTIATION	2.58403e-05
SCZ2018	GO Biological	GO_POSITIVE_REGULATION_OF_GLUCOSE_METABOLIC_PROCESS	2.59363e-05
SCZ2018	GO Biological	GO_REGULATION_OF_T_CELL_DIFFERENTIATION	2.7169e-05
SCZ2018	GO Biological	GO_RESPONSE_TO_VITAMIN_D	2.73512e-05
SCZ2018	GO Biological	GO_REGULATION_OF_CATION_CHANNEL_ACTIVITY	2.77444e-05
SCZ2018	GO Biological	GO_NEGATIVE_REGULATION_OF_ALPHA_BETA_T_CELL_DIFFERENTIATION	2.81069e-05
SCZ2018	GO Biological	GO_INOSITOL_PHOSPHATE_BIOSYNTHETIC_PROCESS	2.82088e-05
SCZ2018	GO Biological	GO_REGULATION_OF_EPITHELIAL_CELL_APOPTOTIC_PROCESS	2.8462e-05
SCZ2018	GO Biological	GO_REGULATION_OF_T_CELL_ACTIVATION	2.87222e-05
SCZ2018	GO Biological	GO_PYRIMIDINE_DEOXYRIBONUCLEOTIDE_METABOLIC_PROCESS	2.88289e-05
SCZ2018	GO Biological	GO_NEGATIVE_REGULATION_OF_CATION_CHANNEL_ACTIVITY	2.99954e-05
SCZ2018	GO Biological	GO_NEGATIVE_REGULATION_OF_IMMUNE_RESPONSE	3.03539e-05
SCZ2018	GO Biological	GO_ANION_TRANSMEMBRANE_TRANSPORT	3.20594e-05
SCZ2018	GO Biological	GO_ALPHA_BETA_T_CELL_ACTIVATION	3.3201e-05
SCZ2018	GO Biological	GO_SECRETORY_GRANULE_ORGANIZATION	3.61952e-05
SCZ2018	GO Biological	GO_ENDOPLASMIC_RETICULUM_TUBULAR_NETWORK_ORGANIZATION	3.68063e-05
SCZ2018	GO Biological	GO_REGULATION_OF_PROTEIN_LOCALIZATION_TO_PLASMA_MEMBRANE	3.70055e-05
SCZ2018	GO Biological	GO_MORPHOGENESIS_OF_A_POLARIZED_EPITHELIUM	3.70311e-05
SCZ2018	GO Biological	GO_ACTIVATION_OF_CYSTEINE_TYPE_ENDOPEPTIDASE_ACTIVITY_INVOLVED_IN_APOPTOTIC_PROCESS	3.74384e-05
SCZ2018	GO Biological	GO_T_CELL_SELECTION	3.75025e-05
SCZ2018	GO Biological	GO_FEMALE_PREGNANCY	3.99936e-05
SCZ2018	GO Biological	GO_INTERFERON_BETA_PRODUCTION	4.08687e-05
SCZ2018	GO Biological	GO_POSITIVE_REGULATION_OF_MUSCLE_HYPERTROPHY	4.09762e-05
SCZ2018	GO Biological	GO_NATURAL_KILLER_CELL_MEDIATED_IMMUNITY	4.09776e-05
SCZ2018	GO Biological	GO_HINDBRAIN_DEVELOPMENT	4.18114e-05
SCZ2018	GO Biological	GO_SPLEEN_DEVELOPMENT	4.25191e-05
SCZ2018	GO Biological	GO_CORNIFICATION	4.31757e-05
SCZ2018	GO Biological	GO_INOSITOL_PHOSPHATE_METABOLIC_PROCESS	4.47107e-05
SCZ2018	GO Biological	GO_REGULATION_OF_TRANSCRIPTION_REGULATORY_REGION_DNA_BINDING	4.51501e-05
SCZ2018	GO Biological	GO_CYTOKINETIC_PROCESS	4.66459e-05
SCZ2018	GO Biological	GO_REGULATION_OF_NATURAL_KILLER_CELL_MEDIATED_IMMUNITY	4.76427e-05
SCZ2018	GO Biological	GO_MACROPHAGE_MIGRATION	4.80351e-05
SCZ2018	GO Biological	GO_MULTI_MULTICELLULAR_ORGANISM_PROCESS	4.88625e-05
SCZ2018	GO Biological	GO_GPI_ANCHOR_METABOLIC_PROCESS	4.90483e-05
SCZ2018	GO Biological	GO_REGULATION_OF_NEUTROPHIL_CHEMOTAXIS	4.91634e-05
SCZ2018	GO Biological	GO_PURINE_NUCLEOSIDE_BIOSYNTHETIC_PROCESS	4.92444e-05
SCZ2018	GO Biological	GO_REGULATION_OF_HORMONE_BIOSYNTHETIC_PROCESS	4.97029e-05
SCZ2018	GO Biological	GO_NEGATIVE_REGULATION_OF_PROTEIN_DEPHOSPHORYLATION	5.02692e-05
SCZ2018	GO Biological	GO_REGULATION_OF_GRANULOCYTE_CHEMOTAXIS	5.18495e-05
SCZ2018	GO Biological	GO_POSITIVE_REGULATION_OF_MACROPHAGE_DIFFERENTIATION	5.29317e-05
SCZ2018	GO Biological	GO_PYRIMIDINE_NUCLEOSIDE_TRIPHOSPHATE_METABOLIC_PROCESS	5.34461e-05
SCZ2018	GO Biological	GO_MAST_CELL_MEDIATED_IMMUNITY	5.42791e-05
SCZ2018	GO Biological	GO_NEGATIVE_REGULATION_OF_CHONDROCYTE_DIFFERENTIATION	5.59763e-05
SCZ2018	GO Biological	GO_PHOSPHATE_ION_TRANSPORT	5.88283e-05
SCZ2018	GO Biological	GO_POSITIVE_REGULATION_OF_GROWTH	5.96191e-05
SCZ2018	GO Biological	GO_REGULATION_OF_SODIUM_ION_TRANSPORT	6.04725e-05
SCZ2018	GO Biological	GO_POSITIVE_REGULATION_OF_NUCLEAR_DIVISION	6.11815e-05
SCZ2018	GO Biological	GO_REGULATION_OF_T_CELL_RECEPTOR_SIGNALING_PATHWAY	6.28132e-05
SCZ2018	GO Biological	GO_PROTEIN_ACYLATION	6.42399e-05
SCZ2018	GO Biological	GO_SMOOTH_MUSCLE_CELL_MIGRATION	6.50996e-05
SCZ2018	GO Biological	GO_MONOSACCHARIDE_BIOSYNTHETIC_PROCESS	6.72633e-05
SCZ2018	GO Biological	GO_EMBRYO_IMPLANTATION	6.80006e-05
SCZ2018	GO Biological	GO_POSITIVE_REGULATION_OF_MACROPHAGE_MIGRATION	6.89977e-05
SCZ2018	GO Biological	GO_NEGATIVE_REGULATION_OF_HYDROLASE_ACTIVITY	6.92214e-05
SCZ2018	GO Biological	GO_SYNAPSE_ASSEMBLY	7.15651e-05
SCZ2018	GO Biological	GO_PROTEIN_LOCALIZATION_TO_PLASMA_MEMBRANE	7.25058e-05
SCZ2018	GO Biological	GO_NUCLEAR_TRANSCRIBED_MRNA_CATABOLIC_PROCESS_NONSENSE_MEDIATED_DECAY	7.37884e-05
SCZ2018	GO Biological	GO_THYROID_GLAND_DEVELOPMENT	7.56589e-05
SCZ2018	GO Biological	GO_ACTIVATION_OF_INNATE_IMMUNE_RESPONSE	7.63465e-05
SCZ2018	GO Biological	GO_NEGATIVE_REGULATION_OF_SMOOTH_MUSCLE_CELL_MIGRATION	7.84758e-05
SCZ2018	GO Biological	GO_CARDIAC_CONDUCTION	8.01332e-05
SCZ2018	GO Biological	GO_REGULATION_OF_POSTSYNAPTIC_MEMBRANE_NEUROTRANSMITTER_RECEPTOR_LEVELS	8.01532e-05
SCZ2018	GO Biological	GO_ACETYL_COA_METABOLIC_PROCESS	8.07605e-05
SCZ2018	GO Biological	GO_REGULATION_OF_SYSTEMIC_ARTERIAL_BLOOD_PRESSURE_BY_HORMONE	8.17068e-05
SCZ2018	GO Biological	GO_REGULATION_OF_HISTONE_H3_K4_METHYLATION	8.38813e-05
SCZ2018	GO Biological	GO_FEAR_RESPONSE	8.4589e-05
SCZ2018	GO Biological	GO_INFLAMMATORY_CELL_APOPTOTIC_PROCESS	8.49048e-05
SCZ2018	GO Biological	GO_MACROPHAGE_CHEMOTAXIS	8.73526e-05
SCZ2018	GO Biological	GO_FACE_DEVELOPMENT	8.74799e-05
SCZ2018	GO Biological	GO_INOSITOL_LIPID_MEDIATED_SIGNALING	8.8151e-05
SCZ2018	GO Biological	GO_PYRIMIDINE_NUCLEOSIDE_TRIPHOSPHATE_BIOSYNTHETIC_PROCESS	9.07649e-05
SCZ2018	GO Biological	GO_ALPHA_BETA_T_CELL_DIFFERENTIATION	9.1482e-05
SCZ2018	GO Biological	GO_TRNA_METHYLATION	9.35322e-05
SCZ2018	GO Biological	GO_ANTIGEN_PROCESSING_AND_PRESENTATION	9.38681e-05
SCZ2018	GO Biological	GO_REGULATION_OF_MONONUCLEAR_CELL_MIGRATION	9.66756e-05
SCZ2018	GO Biological	GO_CELLULAR_ALDEHYDE_METABOLIC_PROCESS	9.68547e-05
SCZ2018	GO Biological	GO_CHAPERONE_COFACTOR_DEPENDENT_PROTEIN_REFOLDING	9.6938e-05
SCZ2018	GO Biological	GO_NEURAL_TUBE_DEVELOPMENT	9.76071e-05
SCZ2018	GO Biological	GO_PROTEIN_LOCALIZATION_TO_MICROTUBULE_ORGANIZING_CENTER	9.81113e-05
SCZ2018	GO Biological	GO_CELLULAR_METABOLIC_COMPOUND_SALVAGE	0.000103155
SCZ2018	GO Biological	GO_TOLL_LIKE_RECEPTOR_4_SIGNALING_PATHWAY	0.000107301
SCZ2018	GO Biological	GO_B_CELL_HOMEOSTASIS	0.000109093
SCZ2018	GO Biological	GO_POSITIVE_REGULATION_OF_NEUROTRANSMITTER_TRANSPORT	0.000115791
SCZ2018	GO Biological	GO_SMOOTHENED_SIGNALING_PATHWAY	0.000120008
SCZ2018	GO Biological	GO_ORGANELLE_TRANSPORT_ALONG_MICROTUBULE	0.00012007
SCZ2018	GO Biological	GO_NEGATIVE_REGULATION_OF_METAPHASE_ANAPHASE_TRANSITION_OF_CELL_CYCLE	0.000121004
SCZ2018	GO Biological	GO_MALE_MEIOSIS_I	0.000123447
SCZ2018	GO Biological	GO_CELLULAR_MODIFIED_AMINO_ACID_BIOSYNTHETIC_PROCESS	0.000126497
SCZ2018	GO Biological	GO_NEGATIVE_REGULATION_OF_LEUKOCYTE_PROLIFERATION	0.000128288
SCZ2018	GO Biological	GO_NEGATIVE_REGULATION_OF_TOLL_LIKE_RECEPTOR_SIGNALING_PATHWAY	0.000129816
SCZ2018	GO Biological	GO_MITOTIC_G2_M_TRANSITION_CHECKPOINT	0.000134479
SCZ2018	GO Biological	GO_REGULATION_OF_CHROMOSOME_ORGANIZATION	0.000136489
SCZ2018	GO Biological	GO_POSITIVE_REGULATION_OF_ORGANIC_ACID_TRANSPORT	0.000138965
SCZ2018	GO Biological	GO_REGULATION_OF_PROTEIN_TARGETING	0.000138995
SCZ2018	GO Biological	GO_RESPONSE_TO_FOOD	0.000139247
SCZ2018	GO Biological	GO_NEGATIVE_REGULATION_OF_INTERFERON_GAMMA_PRODUCTION	0.000140311
SCZ2018	GO Biological	GO_MUSCLE_ADAPTATION	0.000140875
SCZ2018	GO Biological	GO_CELL_MATURATION	0.000145033
SCZ2018	GO Biological	GO_REGULATION_OF_MAST_CELL_ACTIVATION	0.000146423
SCZ2018	GO Biological	GO_INTERLEUKIN_1_MEDIATED_SIGNALING_PATHWAY	0.000148722
SCZ2018	GO Biological	GO_DORSAL_VENTRAL_NEURAL_TUBE_PATTERNING	0.000149332
SCZ2018	GO Biological	GO_POLYOL_BIOSYNTHETIC_PROCESS	0.000151739
SCZ2018	GO Biological	GO_SODIUM_ION_TRANSMEMBRANE_TRANSPORT	0.000152941
SCZ2018	GO Biological	GO_POSITIVE_REGULATION_OF_RECEPTOR_INTERNALIZATION	0.000156507
SCZ2018	GO Biological	GO_SODIUM_ION_TRANSPORT	0.000158221
SCZ2018	GO Biological	GO_REGULATION_OF_SYNAPSE_ASSEMBLY	0.000160054
SCZ2018	GO Biological	GO_POSITIVE_REGULATION_OF_SYNAPSE_ASSEMBLY	0.000163015
SCZ2018	GO Biological	GO_MAMMARY_GLAND_MORPHOGENESIS	0.000164374
SCZ2018	GO Biological	GO_LYMPHOCYTE_HOMEOSTASIS	0.000164417
SCZ2018	GO Biological	GO_SERINE_FAMILY_AMINO_ACID_BIOSYNTHETIC_PROCESS	0.000165319
SCZ2018	GO Biological	GO_NEGATIVE_REGULATION_OF_INNATE_IMMUNE_RESPONSE	0.000165564
SCZ2018	GO Biological	GO_I_KAPPAB_KINASE_NF_KAPPAB_SIGNALING	0.000169128
SCZ2018	GO Biological	GO_NEGATIVE_REGULATION_OF_DNA_BIOSYNTHETIC_PROCESS	0.000173369
SCZ2018	GO Biological	GO_REGULATION_OF_CELL_CELL_ADHESION	0.000174838
SCZ2018	GO Biological	GO_REGULATION_OF_CARBOHYDRATE_BIOSYNTHETIC_PROCESS	0.000183937
SCZ2018	GO Biological	GO_PYRIMIDINE_CONTAINING_COMPOUND_BIOSYNTHETIC_PROCESS	0.000187119
SCZ2018	GO Biological	GO_POSITIVE_REGULATION_OF_TRANSPORTER_ACTIVITY	0.000187318
SCZ2018	GO Biological	GO_CELL_CHEMOTAXIS	0.000187796
SCZ2018	GO Biological	GO_REGULATION_OF_NEUTROPHIL_MIGRATION	0.000199234
SCZ2018	GO Biological	GO_EMBRYONIC_SKELETAL_SYSTEM_MORPHOGENESIS	0.00020183
SCZ2018	GO Biological	GO_SPHINGOLIPID_BIOSYNTHETIC_PROCESS	0.000201952
SCZ2018	GO Biological	GO_PEPTIDE_CATABOLIC_PROCESS	0.00020713
SCZ2018	GO Biological	GO_LIPID_HOMEOSTASIS	0.000208019
SCZ2018	GO Biological	GO_LIVER_MORPHOGENESIS	0.000212824
SCZ2018	GO Biological	GO_POSITIVE_REGULATION_OF_B_CELL_PROLIFERATION	0.000213075
SCZ2018	GO Biological	GO_DNA_MODIFICATION	0.000214721
SCZ2018	GO Biological	GO_PROTEIN_TRANSMEMBRANE_IMPORT_INTO_INTRACELLULAR_ORGANELLE	0.000215942
SCZ2018	GO Biological	GO_BLASTOCYST_FORMATION	0.000216159
SCZ2018	GO Biological	GO_HORMONE_TRANSPORT	0.000219428
SCZ2018	GO Biological	GO_PROTEIN_DEMETHYLATION	0.000220446
SCZ2018	GO Biological	GO_POSITIVE_REGULATION_OF_AUTOPHAGY	0.000227638
SCZ2018	GO Biological	GO_REGULATION_OF_PROTEIN_TARGETING_TO_MITOCHONDRION	0.000229527
SCZ2018	GO Biological	GO_HYALURONAN_BIOSYNTHETIC_PROCESS	0.000231209
SCZ2018	GO Biological	GO_NEGATIVE_REGULATION_OF_PROTEIN_LOCALIZATION_TO_MEMBRANE	0.000233173
SCZ2018	GO Biological	GO_REGULATION_OF_PHOSPHATIDYLINOSITOL_3_KINASE_SIGNALING	0.00023642
SCZ2018	GO Biological	GO_REGULATION_OF_PEPTIDASE_ACTIVITY	0.000236684
SCZ2018	GO Biological	GO_PROTEIN_O_LINKED_GLYCOSYLATION	0.000240806
SCZ2018	GO Biological	GO_FC_EPSILON_RECEPTOR_SIGNALING_PATHWAY	0.000241501
SCZ2018	GO Biological	GO_CELLULAR_EXTRAVASATION	0.000241516
SCZ2018	GO Biological	GO_ANATOMICAL_STRUCTURE_MATURATION	0.000247073
SCZ2018	GO Biological	GO_COFACTOR_BIOSYNTHETIC_PROCESS	0.000247827
SCZ2018	GO Biological	GO_METANEPHRIC_EPITHELIUM_DEVELOPMENT	0.000252434
SCZ2018	GO Biological	GO_MITOTIC_CYTOKINETIC_PROCESS	0.00025823
SCZ2018	GO Biological	GO_REGULATION_OF_CELL_MIGRATION_INVOLVED_IN_SPROUTING_ANGIOGENESIS	0.000261446
SCZ2018	GO Biological	GO_PLATELET_ACTIVATION	0.000262697
SCZ2018	GO Biological	GO_NEGATIVE_REGULATION_OF_TELOMERE_MAINTENANCE_VIA_TELOMERASE	0.000269193
SCZ2018	GO Biological	GO_REGULATION_OF_LIPASE_ACTIVITY	0.000271709
SCZ2018	GO Biological	GO_EMBRYONIC_ORGAN_MORPHOGENESIS	0.000274262
SCZ2018	GO Biological	GO_UBIQUITIN_DEPENDENT_PROTEIN_CATABOLIC_PROCESS_VIA_THE_MULTIVESICULAR_BODY_SORTING_PATHWAY	0.000284728
SCZ2018	GO Biological	GO_CERAMIDE_BIOSYNTHETIC_PROCESS	0.000286948
SCZ2018	GO Biological	GO_REGULATION_OF_ORGANIC_ACID_TRANSPORT	0.000293855
SCZ2018	GO Biological	GO_NEGATIVE_REGULATION_OF_TRANSPORTER_ACTIVITY	0.000296905
SCZ2018	GO Biological	GO_DE_NOVO_PROTEIN_FOLDING	0.000297845
SCZ2018	GO Biological	GO_POSITIVE_REGULATION_OF_LIPID_METABOLIC_PROCESS	0.000297949
SCZ2018	GO Biological	GO_G2_DNA_DAMAGE_CHECKPOINT	0.000298237
SCZ2018	GO Biological	GO_REGULATION_OF_MYOTUBE_DIFFERENTIATION	0.000306325
SCZ2018	GO Biological	GO_REGULATION_OF_MACROAUTOPHAGY	0.000308143
SCZ2018	GO Biological	GO_NEGATIVE_REGULATION_OF_TELOMERE_MAINTENANCE	0.000309125
SCZ2018	GO Biological	GO_NEGATIVE_REGULATION_OF_CELL_CYCLE_PROCESS	0.000314518
SCZ2018	GO Biological	GO_LEUKOCYTE_CELL_CELL_ADHESION	0.000318985
SCZ2018	GO Biological	GO_INTERMEDIATE_FILAMENT_BASED_PROCESS	0.00032101
SCZ2018	GO Biological	GO_POSITIVE_REGULATION_OF_NUCLEOTIDE_BIOSYNTHETIC_PROCESS	0.00032201
SCZ2018	GO Biological	GO_POSITIVE_REGULATION_OF_MYOTUBE_DIFFERENTIATION	0.000325433
SCZ2018	GO Biological	GO_POSITIVE_REGULATION_OF_ION_TRANSMEMBRANE_TRANSPORT	0.000329021
SCZ2018	GO Biological	GO_POSITIVE_REGULATION_OF_LYASE_ACTIVITY	0.000333878
SCZ2018	GO Biological	GO_INTRACELLULAR_STEROL_TRANSPORT	0.00033811
SCZ2018	GO Biological	GO_NEGATIVE_REGULATION_OF_ATP_METABOLIC_PROCESS	0.000342095
SCZ2018	GO Biological	GO_INTEGRIN_MEDIATED_SIGNALING_PATHWAY	0.000346946
SCZ2018	GO Biological	GO_ANTIGEN_RECEPTOR_MEDIATED_SIGNALING_PATHWAY	0.000347266
SCZ2018	GO Biological	GO_REGULATION_OF_FATTY_ACID_TRANSPORT	0.000354103
SCZ2018	GO Biological	GO_POSITIVE_REGULATION_OF_MACROAUTOPHAGY	0.00036312
SCZ2018	GO Biological	GO_PROTEIN_TARGETING_TO_MITOCHONDRION	0.000364977
SCZ2018	GO Biological	GO_ODONTOGENESIS	0.000371719
SCZ2018	GO Biological	GO_POSITIVE_REGULATION_OF_DNA_BINDING_TRANSCRIPTION_FACTOR_ACTIVITY	0.000383195
SCZ2018	GO Biological	GO_REGULATION_OF_MORPHOGENESIS_OF_A_BRANCHING_STRUCTURE	0.000388973
SCZ2018	GO Biological	GO_MODIFICATION_OF_MORPHOLOGY_OR_PHYSIOLOGY_OF_OTHER_ORGANISM_INVOLVED_IN_SYMBIOTIC_INTERACTION	0.000408829
SCZ2018	GO Biological	GO_FOREBRAIN_NEURON_DIFFERENTIATION	0.000411522
SCZ2018	GO Biological	GO_POSITIVE_REGULATION_OF_OSTEOBLAST_DIFFERENTIATION	0.000412259
SCZ2018	GO Biological	GO_POSITIVE_REGULATION_OF_BLOOD_PRESSURE	0.000415548
SCZ2018	GO Biological	GO_PEROXISOMAL_TRANSPORT	0.000416165
SCZ2018	GO Biological	GO_PRESYNAPSE_ORGANIZATION	0.000416573
SCZ2018	GO Biological	GO_REGULATION_OF_MUSCLE_SYSTEM_PROCESS	0.000422886
SCZ2018	GO Biological	GO_MONONUCLEAR_CELL_MIGRATION	0.000429186
SCZ2018	GO Biological	GO_ANTIGEN_PROCESSING_AND_PRESENTATION_OF_PEPTIDE_ANTIGEN	0.000429258
SCZ2018	GO Biological	GO_DEOXYRIBONUCLEOTIDE_METABOLIC_PROCESS	0.000433187
SCZ2018	GO Biological	GO_CARDIAC_MUSCLE_CELL_CONTRACTION	0.000433277
SCZ2018	GO Biological	GO_REGULATION_OF_ANTIGEN_RECEPTOR_MEDIATED_SIGNALING_PATHWAY	0.000435059
SCZ2018	GO Biological	GO_POSITIVE_REGULATION_OF_EPITHELIAL_CELL_APOPTOTIC_PROCESS	0.000437511
SCZ2018	GO Biological	GO_CERAMIDE_METABOLIC_PROCESS	0.00043797
SCZ2018	GO Biological	GO_CELLULAR_RESPONSE_TO_GROWTH_HORMONE_STIMULUS	0.000439755
SCZ2018	GO Biological	GO_GLYCOSYL_COMPOUND_BIOSYNTHETIC_PROCESS	0.000444412
SCZ2018	GO Biological	GO_CELLULAR_RESPONSE_TO_HYDROGEN_PEROXIDE	0.00045146
SCZ2018	GO Biological	GO_POSITIVE_REGULATION_OF_TRANSMEMBRANE_TRANSPORT	0.000452984
SCZ2018	GO Biological	GO_NEURON_RECOGNITION	0.000464407
SCZ2018	GO Biological	GO_NUCLEOTIDE_SUGAR_BIOSYNTHETIC_PROCESS	0.000465336
SCZ2018	GO Biological	GO_REGULATION_OF_ANION_TRANSPORT	0.000476974
SCZ2018	GO Biological	GO_NEGATIVE_REGULATION_OF_FATTY_ACID_METABOLIC_PROCESS	0.000481415
SCZ2018	GO Biological	GO_CARDIAC_MUSCLE_CELL_ACTION_POTENTIAL_INVOLVED_IN_CONTRACTION	0.000487642
SCZ2018	GO Biological	GO_RESPONSE_TO_INTERFERON_BETA	0.000488037
SCZ2018	GO Biological	GO_PIGMENT_BIOSYNTHETIC_PROCESS	0.000488396
SCZ2018	GO Biological	GO_BLOOD_VESSEL_ENDOTHELIAL_CELL_PROLIFERATION_INVOLVED_IN_SPROUTING_ANGIOGENESIS	0.000499063
SCZ2018	GO Biological	GO_REGULATION_OF_CELLULAR_AMINE_METABOLIC_PROCESS	0.000512496
SCZ2018	GO Biological	GO_POSITIVE_REGULATION_OF_STRIATED_MUSCLE_CELL_DIFFERENTIATION	0.000514033
SCZ2018	GO Biological	GO_MEMBRANE_LIPID_CATABOLIC_PROCESS	0.000519216
SCZ2018	GO Biological	GO_ESTABLISHMENT_OF_PROTEIN_LOCALIZATION_TO_ENDOPLASMIC_RETICULUM	0.000529221
SCZ2018	GO Biological	GO_NEGATIVE_REGULATION_OF_T_CELL_PROLIFERATION	0.000529789
SCZ2018	GO Biological	GO_NEGATIVE_REGULATION_OF_ENDOCYTOSIS	0.000532193
SCZ2018	GO Biological	GO_POSITIVE_REGULATION_OF_PROTEIN_CONTAINING_COMPLEX_DISASSEMBLY	0.000534966
SCZ2018	GO Biological	GO_COFACTOR_TRANSPORT	0.000557278
SCZ2018	GO Biological	GO_SYNAPTIC_VESICLE_TRANSPORT	0.000560936
SCZ2018	GO Biological	GO_GLYCOLIPID_BIOSYNTHETIC_PROCESS	0.000562829
SCZ2018	GO Biological	GO_PYRIMIDINE_CONTAINING_COMPOUND_CATABOLIC_PROCESS	0.000569126
SCZ2018	GO Biological	GO_CELLULAR_RESPONSE_TO_ESTRADIOL_STIMULUS	0.000580016
SCZ2018	GO Biological	GO_REGULATION_OF_AUTOPHAGY	0.000582489
SCZ2018	GO Biological	GO_POSITIVE_REGULATION_OF_RELEASE_OF_SEQUESTERED_CALCIUM_ION_INTO_CYTOSOL	0.000587343
SCZ2018	GO Biological	GO_MYELOID_LEUKOCYTE_DIFFERENTIATION	0.000592882
SCZ2018	GO Biological	GO_IMMUNE_RESPONSE_REGULATING_CELL_SURFACE_RECEPTOR_SIGNALING_PATHWAY	0.000601504
SCZ2018	GO Biological	GO_POSITIVE_REGULATION_OF_OLIGODENDROCYTE_DIFFERENTIATION	0.000608592
SCZ2018	GO Biological	GO_PROTEIN_DEPOLYMERIZATION	0.000609845
SCZ2018	GO Biological	GO_HEART_MORPHOGENESIS	0.000622701
SCZ2018	GO Biological	GO_TISSUE_REMODELING	0.000625483
SCZ2018	GO Biological	GO_REGULATION_OF_NUCLEOTIDE_METABOLIC_PROCESS	0.00062805
SCZ2018	GO Biological	GO_REGULATION_OF_GLUCONEOGENESIS	0.000633306
SCZ2018	GO Biological	GO_SALIVARY_GLAND_DEVELOPMENT	0.00063875
SCZ2018	GO Biological	GO_NEGATIVE_REGULATION_OF_CALCIUM_ION_TRANSMEMBRANE_TRANSPORT	0.000642315
SCZ2018	GO Biological	GO_RESPONSE_TO_X_RAY	0.0006478
SCZ2018	GO Biological	GO_GLIAL_CELL_DIFFERENTIATION	0.000664097
SCZ2018	GO Biological	GO_PIGMENT_GRANULE_LOCALIZATION	0.000669757
SCZ2018	GO Biological	GO_C21_STEROID_HORMONE_BIOSYNTHETIC_PROCESS	0.000692168
SCZ2018	GO Biological	GO_REGULATION_OF_CELLULAR_AMINO_ACID_METABOLIC_PROCESS	0.000693769
SCZ2018	GO Biological	GO_PROTEIN_LOCALIZATION_TO_POSTSYNAPTIC_MEMBRANE	0.000696379
SCZ2018	GO Biological	GO_POSITIVE_REGULATION_OF_AMINE_TRANSPORT	0.000697111
SCZ2018	GO Biological	GO_MULTICELLULAR_ORGANISMAL_SIGNALING	0.000700998
SCZ2018	GO Biological	GO_PYRIDINE_NUCLEOTIDE_METABOLIC_PROCESS	0.000709431
SCZ2018	GO Biological	GO_POSITIVE_REGULATION_OF_NEUROTRANSMITTER_SECRETION	0.000715286
SCZ2018	GO Biological	GO_STEROL_HOMEOSTASIS	0.000720585
SCZ2018	GO Biological	GO_REGULATION_OF_WOUND_HEALING	0.000730602
SCZ2018	GO Biological	GO_NEGATIVE_REGULATION_OF_PROTEIN_KINASE_B_SIGNALING	0.000741824
SCZ2018	GO Biological	GO_REGULATION_OF_T_HELPER_CELL_DIFFERENTIATION	0.000743551
SCZ2018	GO Biological	GO_REGULATION_OF_CELL_FATE_COMMITMENT	0.000745084
SCZ2018	GO Biological	GO_CELL_ADHESION_MEDIATED_BY_INTEGRIN	0.000750799
SCZ2018	GO Biological	GO_NEGATIVE_REGULATION_OF_CHROMOSOME_SEGREGATION	0.000765861
SCZ2018	GO Biological	GO_POSITIVE_REGULATION_OF_CALCIUM_ION_TRANSMEMBRANE_TRANSPORTER_ACTIVITY	0.000784396
SCZ2018	GO Biological	GO_RELEASE_OF_SEQUESTERED_CALCIUM_ION_INTO_CYTOSOL_BY_ENDOPLASMIC_RETICULUM	0.00078612
SCZ2018	GO Biological	GO_PYRIMIDINE_NUCLEOSIDE_METABOLIC_PROCESS	0.000790828
SCZ2018	GO Biological	GO_HISTONE_H2A_UBIQUITINATION	0.000791737
SCZ2018	GO Biological	GO_SIGNAL_TRANSDUCTION_IN_RESPONSE_TO_DNA_DAMAGE	0.000795658
SCZ2018	GO Biological	GO_ACTIN_FILAMENT_BASED_MOVEMENT	0.000797376
SCZ2018	GO Biological	GO_REGULATION_OF_TISSUE_REMODELING	0.000798822
SCZ2018	GO Biological	GO_REGULATION_OF_CELL_ADHESION_MEDIATED_BY_INTEGRIN	0.000802243
SCZ2018	GO Biological	GO_REGULATION_OF_B_CELL_DIFFERENTIATION	0.000806464
SCZ2018	GO Biological	GO_CELLULAR_RESPONSE_TO_TOXIC_SUBSTANCE	0.000833591
SCZ2018	GO Biological	GO_LOCALIZATION_WITHIN_MEMBRANE	0.000837237
SCZ2018	GO Biological	GO_GLYCOPROTEIN_BIOSYNTHETIC_PROCESS	0.000841416
SCZ2018	GO Biological	GO_REGULATION_OF_ANION_TRANSMEMBRANE_TRANSPORT	0.000843846
SCZ2018	GO Biological	GO_COENZYME_BIOSYNTHETIC_PROCESS	0.000875288
SCZ2018	GO Biological	GO_POSITIVE_REGULATION_OF_SYNAPTIC_TRANSMISSION	0.00087943
SCZ2018	GO Biological	GO_POSITIVE_REGULATION_OF_SODIUM_ION_TRANSPORT	0.000881449
SCZ2018	GO Biological	GO_T_CELL_DIFFERENTIATION	0.000884007
SCZ2018	GO Biological	GO_PYRIMIDINE_RIBONUCLEOSIDE_TRIPHOSPHATE_METABOLIC_PROCESS	0.000892952
SCZ2018	GO Biological	GO_ACETYL_COA_BIOSYNTHETIC_PROCESS	0.000905415
SCZ2018	GO Biological	GO_RESPONSE_TO_AMYLOID_BETA	0.000919288
SCZ2018	GO Biological	GO_REGULATION_OF_MRNA_CATABOLIC_PROCESS	0.000937537
SCZ2018	GO Biological	GO_NEGATIVE_REGULATION_OF_CELL_CYCLE_ARREST	0.000952285
SCZ2018	GO Biological	GO_RHYTHMIC_PROCESS	0.000961187
SCZ2018	GO Biological	GO_NEUROBLAST_PROLIFERATION	0.000975994
SCZ2018	GO Biological	GO_POSITIVE_REGULATION_OF_CALCIUM_ION_TRANSPORT_INTO_CYTOSOL	0.000991727
SCZ2018	GO Biological	GO_GOLGI_TO_PLASMA_MEMBRANE_PROTEIN_TRANSPORT	0.00100979
SCZ2018	GO Biological	GO_REGULATION_OF_COAGULATION	0.00101394
SCZ2018	GO Biological	GO_TUBE_CLOSURE	0.00102495
SCZ2018	GO Biological	GO_PROTEIN_PALMITOYLATION	0.00102793
SCZ2018	GO Biological	GO_ENDOPLASMIC_RETICULUM_ORGANIZATION	0.00103836
SCZ2018	GO Biological	GO_POSITIVE_REGULATION_OF_NIK_NF_KAPPAB_SIGNALING	0.00104269
SCZ2018	GO Biological	GO_T_CELL_HOMEOSTASIS	0.00104444
SCZ2018	GO Biological	GO_PHOSPHATIDYLINOSITOL_BIOSYNTHETIC_PROCESS	0.00104687
SCZ2018	GO Biological	GO_INTRACELLULAR_PROTEIN_TRANSMEMBRANE_TRANSPORT	0.00104999
SCZ2018	GO Biological	GO_SUBSTRATE_DEPENDENT_CELL_MIGRATION	0.00105489
SCZ2018	GO Biological	GO_METENCEPHALON_DEVELOPMENT	0.00105962
SCZ2018	GO Biological	GO_POSITIVE_REGULATION_OF_LEUKOCYTE_CHEMOTAXIS	0.00106366
SCZ2018	GO Biological	GO_REGULATION_OF_TRANSLATIONAL_INITIATION	0.00107504
SCZ2018	GO Biological	GO_MITOCHONDRIAL_RESPIRATORY_CHAIN_COMPLEX_ASSEMBLY	0.0010814
SCZ2018	GO Biological	GO_MICROTUBULE_NUCLEATION	0.00108259
SCZ2018	GO Biological	GO_ACTIN_CYTOSKELETON_REORGANIZATION	0.00108744
SCZ2018	GO Biological	GO_VESICLE_MEDIATED_TRANSPORT_TO_THE_PLASMA_MEMBRANE	0.00111219
SCZ2018	GO Biological	GO_TRNA_MODIFICATION	0.00111501
SCZ2018	GO Biological	GO_POSITIVE_REGULATION_OF_INTERLEUKIN_6_SECRETION	0.00113019
SCZ2018	GO Biological	GO_MELANIN_METABOLIC_PROCESS	0.00114046
SCZ2018	GO Biological	GO_POSITIVE_REGULATION_OF_CHROMOSOME_SEGREGATION	0.00114191
SCZ2018	GO Biological	GO_NEGATIVE_REGULATION_OF_STRIATED_MUSCLE_CELL_DIFFERENTIATION	0.00117045
SCZ2018	GO Biological	GO_TUMOR_NECROSIS_FACTOR_SECRETION	0.00117178
SCZ2018	GO Biological	GO_CELL_PROLIFERATION_INVOLVED_IN_KIDNEY_DEVELOPMENT	0.00118686
SCZ2018	GO Biological	GO_INTERACTION_WITH_HOST	0.00118806
SCZ2018	GO Biological	GO_PROTEIN_QUALITY_CONTROL_FOR_MISFOLDED_OR_INCOMPLETELY_SYNTHESIZED_PROTEINS	0.00118825
SCZ2018	GO Biological	GO_NEGATIVE_REGULATION_OF_INTERLEUKIN_2_PRODUCTION	0.00119575
SCZ2018	GO Biological	GO_REGULATION_OF_TRANSCRIPTION_BY_RNA_POLYMERASE_I	0.00120158
SCZ2018	GO Biological	GO_POSITIVE_REGULATION_OF_TRANSCRIPTION_BY_RNA_POLYMERASE_I	0.00120158
SCZ2018	GO Biological	GO_DORSAL_VENTRAL_PATTERN_FORMATION	0.00120518
SCZ2018	GO Biological	GO_REGULATION_OF_NEURON_MIGRATION	0.00120908
SCZ2018	GO Biological	GO_POSTSYNAPTIC_MEMBRANE_ORGANIZATION	0.00121117
SCZ2018	GO Biological	GO_EXPORT_ACROSS_PLASMA_MEMBRANE	0.00121297
SCZ2018	GO Biological	GO_TELOMERE_MAINTENANCE_VIA_SEMI_CONSERVATIVE_REPLICATION	0.00121449
SCZ2018	GO Biological	GO_REGULATION_OF_ASTROCYTE_DIFFERENTIATION	0.00121907
SCZ2018	GO Biological	GO_PHOSPHOLIPID_BIOSYNTHETIC_PROCESS	0.00122142
SCZ2018	GO Biological	GO_ORGANIC_ACID_TRANSMEMBRANE_TRANSPORT	0.00123221
SCZ2018	GO Biological	GO_MATURATION_OF_SSU_RRNA	0.001259
SCZ2018	GO Biological	GO_ENDOTHELIAL_CELL_APOPTOTIC_PROCESS	0.00126347
SCZ2018	GO Biological	GO_NUCLEOBASE_BIOSYNTHETIC_PROCESS	0.00127281
SCZ2018	GO Biological	GO_REGULATION_OF_OSTEOBLAST_DIFFERENTIATION	0.00127436
SCZ2018	GO Biological	GO_POSTSYNAPTIC_SPECIALIZATION_ORGANIZATION	0.00128797
SCZ2018	GO Biological	GO_T_CELL_MEDIATED_IMMUNITY	0.00129401
SCZ2018	GO Biological	GO_POSITIVE_REGULATION_OF_PEPTIDASE_ACTIVITY	0.00129819
SCZ2018	GO Biological	GO_RIBOSOMAL_SMALL_SUBUNIT_BIOGENESIS	0.00133237
SCZ2018	GO Biological	GO_VENTRAL_SPINAL_CORD_DEVELOPMENT	0.00133446
SCZ2018	GO Biological	GO_POSITIVE_REGULATION_OF_TRANSCRIPTION_FROM_RNA_POLYMERASE_II_PROMOTER_IN_RESPONSE_TO_STRESS	0.00134519
SCZ2018	GO Biological	GO_REGULATION_OF_RESPONSE_TO_INTERFERON_GAMMA	0.00135223
SCZ2018	GO Biological	GO_MEMBRANE_PROTEIN_INTRACELLULAR_DOMAIN_PROTEOLYSIS	0.00136293
SCZ2018	GO Biological	GO_NEGATIVE_REGULATION_OF_CARTILAGE_DEVELOPMENT	0.00136781
SCZ2018	GO Biological	GO_OXIDATIVE_PHOSPHORYLATION	0.0013764
SCZ2018	GO Biological	GO_REGULATION_OF_MAST_CELL_ACTIVATION_INVOLVED_IN_IMMUNE_RESPONSE	0.00138729
SCZ2018	GO Biological	GO_MODIFICATION_OF_SYNAPTIC_STRUCTURE	0.00138819
SCZ2018	GO Biological	GO_REGULATION_OF_LYASE_ACTIVITY	0.00139386
SCZ2018	GO Biological	GO_POSITIVE_REGULATION_BY_HOST_OF_VIRAL_PROCESS	0.00140903
SCZ2018	GO Biological	GO_REGULATION_OF_KETONE_BIOSYNTHETIC_PROCESS	0.00142305
SCZ2018	GO Biological	GO_REGULATION_OF_HISTONE_METHYLATION	0.00142563
SCZ2018	GO Biological	GO_NEGATIVE_REGULATION_OF_RESPONSE_TO_CYTOKINE_STIMULUS	0.00144845
SCZ2018	GO Biological	GO_CARDIAC_MUSCLE_CONTRACTION	0.00145428
SCZ2018	GO Biological	GO_REGULATION_OF_HORMONE_SECRETION	0.00145482
SCZ2018	GO Biological	GO_PIGMENT_METABOLIC_PROCESS	0.00148015
SCZ2018	GO Biological	GO_NEURAL_NUCLEUS_DEVELOPMENT	0.00148838
SCZ2018	GO Biological	GO_POSITIVE_REGULATION_OF_CALCIUM_ION_TRANSMEMBRANE_TRANSPORT	0.00148955
SCZ2018	GO Biological	GO_CELLULAR_RESPONSE_TO_DSRNA	0.00149473
SCZ2018	GO Biological	GO_AMINO_SUGAR_METABOLIC_PROCESS	0.00151483
SCZ2018	GO Biological	GO_LEUKOCYTE_HOMEOSTASIS	0.00152779
SCZ2018	GO Biological	GO_NUCLEOBASE_CONTAINING_SMALL_MOLECULE_BIOSYNTHETIC_PROCESS	0.00152831
SCZ2018	GO Biological	GO_MYELOID_LEUKOCYTE_MIGRATION	0.00153188
SCZ2018	GO Biological	GO_POSITIVE_REGULATION_OF_LEUKOCYTE_CELL_CELL_ADHESION	0.00154076
SCZ2018	GO Biological	GO_REGULATION_OF_CARDIAC_CONDUCTION	0.00154545
SCZ2018	GO Biological	GO_CELLULAR_RESPONSE_TO_INORGANIC_SUBSTANCE	0.00154624
SCZ2018	GO Biological	GO_PHOSPHATIDYLETHANOLAMINE_METABOLIC_PROCESS	0.00155242
SCZ2018	GO Biological	GO_TRNA_PROCESSING	0.00155598
SCZ2018	GO Biological	GO_SOMITE_DEVELOPMENT	0.00158097
SCZ2018	GO Biological	GO_REGULATION_OF_KERATINOCYTE_DIFFERENTIATION	0.00158326
SCZ2018	GO Biological	GO_EPITHELIAL_TUBE_MORPHOGENESIS	0.00160254
SCZ2018	GO Biological	GO_VESICLE_TARGETING_TO_FROM_OR_WITHIN_GOLGI	0.00160857
SCZ2018	GO Biological	GO_P38MAPK_CASCADE	0.00162437
SCZ2018	GO Biological	GO_NUCLEOTIDE_EXCISION_REPAIR_DNA_DAMAGE_RECOGNITION	0.00163925
SCZ2018	GO Biological	GO_REGULATION_OF_NIK_NF_KAPPAB_SIGNALING	0.0016404
SCZ2018	GO Biological	GO_AMYLOID_BETA_FORMATION	0.00167776
SCZ2018	GO Biological	GO_POSITIVE_REGULATION_OF_NUCLEOTIDE_METABOLIC_PROCESS	0.00167842
SCZ2018	GO Biological	GO_PYRIMIDINE_RIBONUCLEOTIDE_METABOLIC_PROCESS	0.00168185
SCZ2018	GO Biological	GO_VASCULOGENESIS	0.00169343
SCZ2018	GO Biological	GO_POSITIVE_REGULATION_OF_ALPHA_BETA_T_CELL_DIFFERENTIATION	0.00174974
SCZ2018	GO Biological	GO_REGULATION_OF_OLIGODENDROCYTE_DIFFERENTIATION	0.00178154
SCZ2018	GO Biological	GO_EPIDERMAL_CELL_DIFFERENTIATION	0.00179988
SCZ2018	GO Biological	GO_MODIFICATION_OF_MORPHOLOGY_OR_PHYSIOLOGY_OF_OTHER_ORGANISM	0.00180125
SCZ2018	GO Biological	GO_REGULATION_OF_ENDOPLASMIC_RETICULUM_UNFOLDED_PROTEIN_RESPONSE	0.0018221
SCZ2018	GO Biological	GO_EPITHELIAL_CELL_APOPTOTIC_PROCESS	0.00185713
SCZ2018	GO Biological	GO_NUCLEOTIDE_SUGAR_TRANSMEMBRANE_TRANSPORT	0.00186141
SCZ2018	GO Biological	GO_POSITIVE_REGULATION_OF_SMOOTH_MUSCLE_CELL_MIGRATION	0.00186316
SCZ2018	GO Biological	GO_CELLULAR_RESPONSE_TO_HEAT	0.00187503
SCZ2018	GO Biological	GO_DEFINITIVE_HEMOPOIESIS	0.00189702
SCZ2018	GO Biological	GO_NEGATIVE_REGULATION_OF_JNK_CASCADE	0.00190258
SCZ2018	GO Biological	GO_REGULATION_OF_SODIUM_ION_TRANSMEMBRANE_TRANSPORT	0.00193819
SCZ2018	GO Biological	GO_POSITIVE_REGULATION_OF_DOUBLE_STRAND_BREAK_REPAIR	0.00194815
SCZ2018	GO Biological	GO_CARBOHYDRATE_BIOSYNTHETIC_PROCESS	0.00196116
SCZ2018	GO Biological	GO_ACTIN_MEDIATED_CELL_CONTRACTION	0.00198206
SCZ2018	GO Biological	GO_HETEROCHROMATIN_ORGANIZATION	0.00201044
SCZ2018	GO Biological	GO_POSITIVE_REGULATION_OF_NEURON_PROJECTION_DEVELOPMENT	0.00201439
SCZ2018	GO Biological	GO_REGULATION_OF_DNA_REPLICATION	0.00202052
SCZ2018	GO Biological	GO_POSITIVE_REGULATION_OF_MITOTIC_CELL_CYCLE	0.00202145
SCZ2018	GO Biological	GO_POSITIVE_REGULATION_OF_RESPONSE_TO_ENDOPLASMIC_RETICULUM_STRESS	0.00203718
SCZ2018	GO Biological	GO_EXTRACELLULAR_VESICLE_BIOGENESIS	0.00205641
SCZ2018	GO Biological	GO_MYELOID_CELL_APOPTOTIC_PROCESS	0.00205782
SCZ2018	GO Biological	GO_POSITIVE_REGULATION_OF_MYELOID_LEUKOCYTE_CYTOKINE_PRODUCTION_INVOLVED_IN_IMMUNE_RESPONSE	0.00207128
SCZ2018	GO Biological	GO_ESTABLISHMENT_OR_MAINTENANCE_OF_BIPOLAR_CELL_POLARITY	0.00209816
SCZ2018	GO Biological	GO_MODIFICATION_BY_SYMBIONT_OF_HOST_MORPHOLOGY_OR_PHYSIOLOGY	0.00211507
SCZ2018	GO Biological	GO_POSITIVE_REGULATION_OF_SIGNALING_RECEPTOR_ACTIVITY	0.00212006
SCZ2018	GO Biological	GO_REGULATION_OF_ORGAN_GROWTH	0.00212811
SCZ2018	GO Biological	GO_REGULATION_OF_MACROPHAGE_DIFFERENTIATION	0.00212953
SCZ2018	GO Biological	GO_PROTEIN_STABILIZATION	0.00214986
SCZ2018	GO Biological	GO_REGULATION_OF_EPITHELIAL_CELL_DIFFERENTIATION	0.0021511
SCZ2018	GO Biological	GO_MULTICELLULAR_ORGANISM_AGING	0.00217323
SCZ2018	GO Biological	GO_POSITIVE_REGULATION_OF_OSSIFICATION	0.00219311
SCZ2018	GO Biological	GO_ASTROCYTE_DEVELOPMENT	0.00219693
SCZ2018	GO Biological	GO_NEGATIVE_REGULATION_OF_VIRAL_GENOME_REPLICATION	0.00220113
SCZ2018	GO Biological	GO_REGULATION_OF_MULTICELLULAR_ORGANISM_GROWTH	0.00220214
SCZ2018	GO Biological	GO_ATP_BIOSYNTHETIC_PROCESS	0.00221637
SCZ2018	GO Biological	GO_REGULATION_OF_PHOSPHATASE_ACTIVITY	0.00222617
SCZ2018	GO Biological	GO_HEMATOPOIETIC_STEM_CELL_DIFFERENTIATION	0.00224381
SCZ2018	GO Biological	GO_CELLULAR_AMINO_ACID_METABOLIC_PROCESS	0.00230924
SCZ2018	GO Biological	GO_ESTABLISHMENT_OF_PROTEIN_LOCALIZATION_TO_PLASMA_MEMBRANE	0.00233336
SCZ2018	GO Biological	GO_WNT_SIGNALING_PATHWAY_CALCIUM_MODULATING_PATHWAY	0.00234737
SCZ2018	GO Biological	GO_REGULATION_OF_BEHAVIOR	0.00235228
SCZ2018	GO Biological	GO_NEGATIVE_REGULATION_OF_COAGULATION	0.00237421
SCZ2018	GO Biological	GO_GOLGI_TO_PLASMA_MEMBRANE_TRANSPORT	0.00241472
SCZ2018	GO Biological	GO_TRANSCRIPTION_INITIATION_FROM_RNA_POLYMERASE_II_PROMOTER	0.00241553
SCZ2018	GO Biological	GO_SIALYLATION	0.00242324
SCZ2018	GO Biological	GO_LIPOSACCHARIDE_METABOLIC_PROCESS	0.00243614
SCZ2018	GO Biological	GO_REGULATION_OF_DEPHOSPHORYLATION	0.00245947
SCZ2018	GO Biological	GO_VESICLE_CYTOSKELETAL_TRAFFICKING	0.00249073
[truncated: 88,289 more rows]

## Sheet: MetaXcan
gwas	category	pathway	p
SCZ2018	CNS	abnormal miniature excitatory postsynaptic currents	1.05539e-08
SCZ2018	CNS	abnormal excitatory postsynaptic potential	2.54372e-08
SCZ2018	CNS	abnormal social investigation	1.65241e-07
SCZ2018	CNS	abnormal neuronal migration	1.14651e-06
SCZ2018	CNS	abnormal spatial reference memory	1.27678e-06
SCZ2018	CNS	abnormal spatial working memory	2.09843e-06
SCZ2018	CNS	abnormal neuron physiology	2.02074e-05
SCZ2018	CNS	abnormal synaptic transmission	7.14273e-05
SCZ2018	CNS	abnormal forebrain morphology	0.000232951
SCZ2018	CNS	abnormal neurite morphology	0.000270743
SCZ2018	CNS	abnormal neuron morphology	0.000503448
SCZ2018	CNS	abnormal telencephalon development	0.000920095
SCZ2018	CNS	abnormal nervous system electrophysiology	0.00116397
SCZ2018	CNS	abnormal inhibitory postsynaptic currents	0.00151274
SCZ2018	CNS	seizures	0.00156933
SCZ2018	CNS	abnormal thalamus morphology	0.00191997
SCZ2018	CNS	abnormal emotion/affect behavior	0.00253264
SCZ2018	CNS	abnormal glial cell morphology	0.00280912
SCZ2018	CNS	abnormal midbrain morphology	0.00284714
SCZ2018	CNS	abnormal social/conspecific interaction	0.00319288
SCZ2018	CNS	abnormal stratification in cerebral cortex	0.00335489
SCZ2018	CNS	abnormal response to new environment	0.00372647
SCZ2018	CNS	abnormal cerebral cortex morphology	0.00409381
SCZ2018	CNS	abnormal dendrite morphology	0.00634613
SCZ2018	CNS	abnormal object recognition memory	0.0100376
SCZ2018	CNS	abnormal neocortex morphology	0.0115076
SCZ2018	CNS	abnormal depression-related behavior	0.0115077
SCZ2018	CNS	abnormal CNS synaptic transmission	0.0133506
SCZ2018	CNS	abnormal telencephalon morphology	0.0145788
SCZ2018	CNS	abnormal axon morphology	0.0152028
SCZ2018	CNS	abnormal nervous system morphology	0.0174449
SCZ2018	CNS	thin cerebral cortex	0.0180222
SCZ2018	CNS	abnormal brain development	0.0223725
SCZ2018	CNS	abnormal neural plate morphology	0.0264617
SCZ2018	CNS	abnormal hindbrain morphology	0.0274269
SCZ2018	CNS	abnormal lateral ventricle morphology	0.0507548
SCZ2018	CNS	abnormal behavior	0.0680115
SCZ2018	CNS	abnormal forebrain development	0.0740918
SCZ2018	CNS	abnormal spinal cord morphology	0.0771647
SCZ2018	CNS	abnormal sexual interaction	0.0786019
SCZ2018	CNS	abnormal motor learning	0.0842483
SCZ2018	CNS	abnormal oligodendrocyte morphology	0.109152
SCZ2018	CNS	abnormal basal ganglion morphology	0.11458
SCZ2018	CNS	abnormal sleep behavior	0.120163
SCZ2018	CNS	abnormal innervation	0.128498
SCZ2018	CNS	abnormal cued conditioning behavior	0.137559
SCZ2018	CNS	abnormal hippocampus morphology	0.155386
SCZ2018	CNS	abnormal neuron proliferation	0.162915
SCZ2018	CNS	abnormal nerve conduction	0.172245
SCZ2018	CNS	abnormal brain vasculature morphology	0.219473
SCZ2018	CNS	abnormal embryonic/fetal subventricular zone morphology	0.234569
SCZ2018	CNS	abnormal action potential	0.256592
SCZ2018	CNS	abnormal corpus callosum morphology	0.256754
SCZ2018	CNS	abnormal spatial learning	0.275922
SCZ2018	CNS	abnormal brain morphology	0.27597
SCZ2018	CNS	abnormal diencephalon morphology	0.285206
SCZ2018	CNS	abnormal astrocyte morphology	0.329347
SCZ2018	CNS	abnormal hypothalamus morphology	0.337149
SCZ2018	CNS	abnormal postnatal subventricular zone morphology	0.347857
SCZ2018	CNS	abnormal myelination	0.363441
SCZ2018	CNS	abnormal axon extension	0.400214
SCZ2018	CNS	abnormal CNS glial cell morphology	0.41766
SCZ2018	CNS	abnormal long term potentiation	0.432778
SCZ2018	CNS	abnormal microglial cell morphology	0.529979
SCZ2018	CNS	abnormal synapse morphology	0.644011
SCZ2018	CNS	abnormal learning/memory/conditioning	0.649885
SCZ2018	CNS	abnormal cerebellum development	0.661797
SCZ2018	CNS	abnormal hindbrain development	0.663394
SCZ2018	CNS	abnormal axon guidance	0.727339
SCZ2018	CNS	abnormal contextual conditioning behavior	0.741186
SCZ2018	CNS	abnormal motor capabilities/coordination/movement	0.766375
SCZ2018	CNS	abnormal brainstem morphology	0.855513
SCZ2018	CNS	abnormal neuron differentiation	0.859808
SCZ2018	CNS	abnormal excitatory postsynaptic currents	0.906866
SCZ2018	CNS	abnormal brain white matter morphology	0.941143
SCZ2018	CNS	abnormal nervous system development	0.981031
SCZ2014	CNS	abnormal neuronal migration	1.47574e-11
SCZ2014	CNS	abnormal miniature excitatory postsynaptic currents	4.09022e-06
SCZ2014	CNS	abnormal social investigation	1.41018e-05
SCZ2014	CNS	abnormal spatial working memory	2.30506e-05
SCZ2014	CNS	abnormal neuron physiology	2.77404e-05
SCZ2014	CNS	abnormal thalamus morphology	3.09321e-05
SCZ2014	CNS	abnormal axon morphology	5.4027e-05
SCZ2014	CNS	abnormal sexual interaction	7.23606e-05
SCZ2014	CNS	abnormal hindbrain morphology	0.000371738
SCZ2014	CNS	seizures	0.00069053
SCZ2014	CNS	abnormal midbrain morphology	0.000757002
SCZ2014	CNS	abnormal neocortex morphology	0.000874187
SCZ2014	CNS	abnormal nervous system electrophysiology	0.00154935
SCZ2014	CNS	abnormal inhibitory postsynaptic currents	0.00170235
SCZ2014	CNS	abnormal social/conspecific interaction	0.00248903
SCZ2014	CNS	abnormal response to new environment	0.00273447
SCZ2014	CNS	thin cerebral cortex	0.00296756
SCZ2014	CNS	abnormal basal ganglion morphology	0.0036093
SCZ2014	CNS	abnormal glial cell morphology	0.00370542
SCZ2014	CNS	abnormal spatial learning	0.00390171
SCZ2014	CNS	abnormal excitatory postsynaptic potential	0.00411467
SCZ2014	CNS	abnormal forebrain morphology	0.00606792
SCZ2014	CNS	abnormal brain development	0.00884893
SCZ2014	CNS	abnormal spatial reference memory	0.00912117
SCZ2014	CNS	abnormal telencephalon development	0.01434
SCZ2014	CNS	abnormal behavior	0.0153512
SCZ2014	CNS	abnormal neurite morphology	0.017189
SCZ2014	CNS	abnormal nervous system morphology	0.018294
SCZ2014	CNS	abnormal synaptic transmission	0.0245985
SCZ2014	CNS	abnormal depression-related behavior	0.0314475
SCZ2014	CNS	abnormal brainstem morphology	0.033091
SCZ2014	CNS	abnormal dendrite morphology	0.0488948
SCZ2014	CNS	abnormal emotion/affect behavior	0.0501597
SCZ2014	CNS	abnormal CNS synaptic transmission	0.063149
SCZ2014	CNS	abnormal oligodendrocyte morphology	0.0652859
SCZ2014	CNS	abnormal diencephalon morphology	0.107655
SCZ2014	CNS	abnormal object recognition memory	0.127161
SCZ2014	CNS	abnormal neural plate morphology	0.127479
SCZ2014	CNS	abnormal sleep behavior	0.129504
SCZ2014	CNS	abnormal synapse morphology	0.138251
SCZ2014	CNS	abnormal corpus callosum morphology	0.18699
SCZ2014	CNS	abnormal hypothalamus morphology	0.197987
SCZ2014	CNS	abnormal astrocyte morphology	0.207011
SCZ2014	CNS	abnormal motor learning	0.208066
SCZ2014	CNS	abnormal action potential	0.221361
SCZ2014	CNS	abnormal spinal cord morphology	0.244161
SCZ2014	CNS	abnormal neuron morphology	0.260023
SCZ2014	CNS	abnormal contextual conditioning behavior	0.277483
SCZ2014	CNS	abnormal cerebral cortex morphology	0.291896
SCZ2014	CNS	abnormal axon extension	0.333435
SCZ2014	CNS	abnormal stratification in cerebral cortex	0.398081
SCZ2014	CNS	abnormal neuron proliferation	0.399825
SCZ2014	CNS	abnormal excitatory postsynaptic currents	0.412431
SCZ2014	CNS	abnormal microglial cell morphology	0.4416
SCZ2014	CNS	abnormal axon guidance	0.472644
SCZ2014	CNS	abnormal postnatal subventricular zone morphology	0.486086
SCZ2014	CNS	abnormal brain morphology	0.505401
SCZ2014	CNS	abnormal long term potentiation	0.515081
SCZ2014	CNS	abnormal lateral ventricle morphology	0.52177
SCZ2014	CNS	abnormal nervous system development	0.544793
SCZ2014	CNS	abnormal innervation	0.564366
SCZ2014	CNS	abnormal forebrain development	0.649813
SCZ2014	CNS	abnormal myelination	0.669025
SCZ2014	CNS	abnormal neuron differentiation	0.763613
SCZ2014	CNS	abnormal hippocampus morphology	0.768123
SCZ2014	CNS	abnormal hindbrain development	0.786145
SCZ2014	CNS	abnormal nerve conduction	0.791515
SCZ2014	CNS	abnormal CNS glial cell morphology	0.817938
SCZ2014	CNS	abnormal cued conditioning behavior	0.823337
SCZ2014	CNS	abnormal motor capabilities/coordination/movement	0.8266
SCZ2014	CNS	abnormal cerebellum development	0.846842
SCZ2014	CNS	abnormal learning/memory/conditioning	0.847413
SCZ2014	CNS	abnormal brain white matter morphology	0.89111
SCZ2014	CNS	abnormal brain vasculature morphology	0.910989
SCZ2014	CNS	abnormal embryonic/fetal subventricular zone morphology	0.969768
SCZ2014	CNS	abnormal telencephalon morphology	0.984406
BIP2019	CNS	abnormal hindbrain morphology	2.2603e-08
BIP2019	CNS	abnormal nervous system development	6.02201e-08
BIP2019	CNS	seizures	1.96448e-07
BIP2019	CNS	abnormal neuron physiology	3.46485e-06
BIP2019	CNS	abnormal axon guidance	3.47001e-06
BIP2019	CNS	abnormal postnatal subventricular zone morphology	6.4464e-06
BIP2019	CNS	abnormal basal ganglion morphology	7.36401e-06
BIP2019	CNS	abnormal diencephalon morphology	1.50477e-05
BIP2019	CNS	abnormal depression-related behavior	1.77972e-05
BIP2019	CNS	abnormal innervation	1.84453e-05
BIP2019	CNS	abnormal inhibitory postsynaptic currents	3.40745e-05
BIP2019	CNS	abnormal CNS synaptic transmission	0.000128766
BIP2019	CNS	abnormal stratification in cerebral cortex	0.00023143
BIP2019	CNS	abnormal telencephalon development	0.000237573
BIP2019	CNS	abnormal nervous system electrophysiology	0.000374918
BIP2019	CNS	abnormal axon extension	0.000494661
BIP2019	CNS	abnormal action potential	0.000900868
BIP2019	CNS	abnormal telencephalon morphology	0.00111273
BIP2019	CNS	thin cerebral cortex	0.00206402
BIP2019	CNS	abnormal excitatory postsynaptic potential	0.00287435
BIP2019	CNS	abnormal cerebral cortex morphology	0.00431855
BIP2019	CNS	abnormal neuronal migration	0.00624978
BIP2019	CNS	abnormal brain vasculature morphology	0.00742432
BIP2019	CNS	abnormal learning/memory/conditioning	0.00767617
BIP2019	CNS	abnormal spinal cord morphology	0.0112826
BIP2019	CNS	abnormal corpus callosum morphology	0.0134145
BIP2019	CNS	abnormal lateral ventricle morphology	0.0147434
BIP2019	CNS	abnormal synapse morphology	0.0156914
BIP2019	CNS	abnormal sexual interaction	0.0159527
BIP2019	CNS	abnormal midbrain morphology	0.0164767
BIP2019	CNS	abnormal dendrite morphology	0.0165663
BIP2019	CNS	abnormal embryonic/fetal subventricular zone morphology	0.0311257
BIP2019	CNS	abnormal axon morphology	0.0405386
BIP2019	CNS	abnormal object recognition memory	0.0488148
BIP2019	CNS	abnormal hippocampus morphology	0.0534082
BIP2019	CNS	abnormal brainstem morphology	0.0542768
BIP2019	CNS	abnormal long term potentiation	0.0575578
BIP2019	CNS	abnormal forebrain development	0.0636445
BIP2019	CNS	abnormal CNS glial cell morphology	0.0762353
BIP2019	CNS	abnormal forebrain morphology	0.0769621
BIP2019	CNS	abnormal astrocyte morphology	0.0924964
BIP2019	CNS	abnormal synaptic transmission	0.101635
BIP2019	CNS	abnormal nerve conduction	0.105248
BIP2019	CNS	abnormal oligodendrocyte morphology	0.109166
BIP2019	CNS	abnormal brain white matter morphology	0.11458
BIP2019	CNS	abnormal spatial learning	0.182426
BIP2019	CNS	abnormal emotion/affect behavior	0.182717
BIP2019	CNS	abnormal neurite morphology	0.191189
BIP2019	CNS	abnormal spatial reference memory	0.197384
BIP2019	CNS	abnormal motor capabilities/coordination/movement	0.201839
BIP2019	CNS	abnormal motor learning	0.224134
BIP2019	CNS	abnormal social/conspecific interaction	0.247713
BIP2019	CNS	abnormal neuron differentiation	0.294136
BIP2019	CNS	abnormal brain morphology	0.296556
BIP2019	CNS	abnormal neocortex morphology	0.344361
BIP2019	CNS	abnormal hindbrain development	0.361261
BIP2019	CNS	abnormal sleep behavior	0.397893
BIP2019	CNS	abnormal neuron morphology	0.401398
BIP2019	CNS	abnormal social investigation	0.401986
BIP2019	CNS	abnormal spatial working memory	0.452062
BIP2019	CNS	abnormal neural plate morphology	0.464277
BIP2019	CNS	abnormal myelination	0.503892
BIP2019	CNS	abnormal miniature excitatory postsynaptic currents	0.517232
BIP2019	CNS	abnormal behavior	0.537518
BIP2019	CNS	abnormal hypothalamus morphology	0.543941
BIP2019	CNS	abnormal microglial cell morphology	0.560825
BIP2019	CNS	abnormal thalamus morphology	0.566853
BIP2019	CNS	abnormal cerebellum development	0.613398
BIP2019	CNS	abnormal excitatory postsynaptic currents	0.645816
BIP2019	CNS	abnormal cued conditioning behavior	0.674345
BIP2019	CNS	abnormal glial cell morphology	0.763521
BIP2019	CNS	abnormal response to new environment	0.780905
BIP2019	CNS	abnormal nervous system morphology	0.792515
BIP2019	CNS	abnormal neuron proliferation	0.864983
BIP2019	CNS	abnormal brain development	0.932851
BIP2019	CNS	abnormal contextual conditioning behavior	0.98466
AD2019	CNS	abnormal neurite morphology	1.71449e-09
AD2019	CNS	abnormal neocortex morphology	5.08359e-09
AD2019	CNS	thin cerebral cortex	4.26535e-08
AD2019	CNS	abnormal telencephalon development	1.49264e-06
AD2019	CNS	abnormal nervous system development	2.22897e-06
AD2019	CNS	abnormal stratification in cerebral cortex	3.23563e-06
AD2019	CNS	abnormal learning/memory/conditioning	1.35026e-05
AD2019	CNS	abnormal contextual conditioning behavior	1.42995e-05
AD2019	CNS	abnormal microglial cell morphology	1.67023e-05
AD2019	CNS	abnormal depression-related behavior	1.78246e-05
AD2019	CNS	abnormal forebrain development	3.01493e-05
AD2019	CNS	abnormal social/conspecific interaction	3.35762e-05
AD2019	CNS	abnormal glial cell morphology	0.000145642
AD2019	CNS	abnormal spinal cord morphology	0.000224394
AD2019	CNS	abnormal inhibitory postsynaptic currents	0.000383106
AD2019	CNS	abnormal cued conditioning behavior	0.000987655
AD2019	CNS	abnormal midbrain morphology	0.0013435
AD2019	CNS	seizures	0.00187854
AD2019	CNS	abnormal miniature excitatory postsynaptic currents	0.0023225
AD2019	CNS	abnormal cerebral cortex morphology	0.00431012
AD2019	CNS	abnormal hindbrain development	0.00470039
AD2019	CNS	abnormal hypothalamus morphology	0.00846136
AD2019	CNS	abnormal sexual interaction	0.00897109
AD2019	CNS	abnormal axon morphology	0.0102371
AD2019	CNS	abnormal lateral ventricle morphology	0.0143784
AD2019	CNS	abnormal brainstem morphology	0.0153206
AD2019	CNS	abnormal embryonic/fetal subventricular zone morphology	0.018541
AD2019	CNS	abnormal synapse morphology	0.0292947
AD2019	CNS	abnormal hippocampus morphology	0.0332373
AD2019	CNS	abnormal basal ganglion morphology	0.0343541
AD2019	CNS	abnormal nervous system electrophysiology	0.0349512
AD2019	CNS	abnormal long term potentiation	0.0367737
AD2019	CNS	abnormal neuron differentiation	0.0391955
AD2019	CNS	abnormal synaptic transmission	0.0415089
AD2019	CNS	abnormal brain vasculature morphology	0.0475451
AD2019	CNS	abnormal CNS glial cell morphology	0.0485069
AD2019	CNS	abnormal neuron morphology	0.0615179
AD2019	CNS	abnormal neuron physiology	0.0644551
AD2019	CNS	abnormal brain morphology	0.0706779
AD2019	CNS	abnormal astrocyte morphology	0.0757862
AD2019	CNS	abnormal axon guidance	0.0777608
AD2019	CNS	abnormal telencephalon morphology	0.0903218
AD2019	CNS	abnormal neuron proliferation	0.0912418
AD2019	CNS	abnormal dendrite morphology	0.116145
AD2019	CNS	abnormal myelination	0.117491
AD2019	CNS	abnormal neuronal migration	0.195471
AD2019	CNS	abnormal behavior	0.213998
AD2019	CNS	abnormal nervous system morphology	0.242072
AD2019	CNS	abnormal object recognition memory	0.252184
AD2019	CNS	abnormal social investigation	0.253901
AD2019	CNS	abnormal oligodendrocyte morphology	0.281468
AD2019	CNS	abnormal axon extension	0.292589
AD2019	CNS	abnormal spatial reference memory	0.298002
AD2019	CNS	abnormal sleep behavior	0.317353
AD2019	CNS	abnormal cerebellum development	0.337752
AD2019	CNS	abnormal excitatory postsynaptic currents	0.412407
AD2019	CNS	abnormal response to new environment	0.509245
AD2019	CNS	abnormal emotion/affect behavior	0.520698
AD2019	CNS	abnormal motor learning	0.556924
AD2019	CNS	abnormal forebrain morphology	0.563658
AD2019	CNS	abnormal spatial learning	0.586685
AD2019	CNS	abnormal thalamus morphology	0.619198
AD2019	CNS	abnormal brain development	0.658978
AD2019	CNS	abnormal spatial working memory	0.696014
AD2019	CNS	abnormal motor capabilities/coordination/movement	0.745369
AD2019	CNS	abnormal brain white matter morphology	0.759952
AD2019	CNS	abnormal postnatal subventricular zone morphology	0.794566
AD2019	CNS	abnormal action potential	0.796773
AD2019	CNS	abnormal innervation	0.811665
AD2019	CNS	abnormal corpus callosum morphology	0.832754
AD2019	CNS	abnormal hindbrain morphology	0.871263
AD2019	CNS	abnormal nerve conduction	0.885896
AD2019	CNS	abnormal neural plate morphology	0.930049
AD2019	CNS	abnormal excitatory postsynaptic potential	0.965872
AD2019	CNS	abnormal diencephalon morphology	0.968673
AD2019	CNS	abnormal CNS synaptic transmission	0.97754
AD2018	CNS	abnormal neocortex morphology	1.43006e-17
AD2018	CNS	abnormal telencephalon development	2.34224e-11
AD2018	CNS	abnormal neurite morphology	8.59287e-11
AD2018	CNS	abnormal social/conspecific interaction	4.34694e-08
AD2018	CNS	abnormal learning/memory/conditioning	2.10198e-07
AD2018	CNS	thin cerebral cortex	2.48721e-06
AD2018	CNS	abnormal forebrain development	4.29782e-06
AD2018	CNS	abnormal cerebral cortex morphology	2.86924e-05
AD2018	CNS	abnormal stratification in cerebral cortex	3.52735e-05
AD2018	CNS	abnormal depression-related behavior	5.84308e-05
AD2018	CNS	abnormal glial cell morphology	6.27143e-05
AD2018	CNS	abnormal nervous system electrophysiology	7.10701e-05
AD2018	CNS	abnormal spinal cord morphology	0.000100585
AD2018	CNS	abnormal synapse morphology	0.000253732
AD2018	CNS	abnormal hippocampus morphology	0.000493072
AD2018	CNS	abnormal embryonic/fetal subventricular zone morphology	0.00106481
AD2018	CNS	abnormal contextual conditioning behavior	0.00178033
AD2018	CNS	abnormal nervous system development	0.00214076
AD2018	CNS	abnormal miniature excitatory postsynaptic currents	0.00219614
AD2018	CNS	abnormal hindbrain development	0.00243631
AD2018	CNS	abnormal postnatal subventricular zone morphology	0.00466628
AD2018	CNS	abnormal axon morphology	0.00880716
AD2018	CNS	abnormal hypothalamus morphology	0.0103879
AD2018	CNS	abnormal inhibitory postsynaptic currents	0.0111522
AD2018	CNS	abnormal basal ganglion morphology	0.0112782
AD2018	CNS	abnormal lateral ventricle morphology	0.0120433
AD2018	CNS	abnormal axon guidance	0.0144029
AD2018	CNS	seizures	0.0146024
AD2018	CNS	abnormal neuron differentiation	0.0157433
AD2018	CNS	abnormal brain vasculature morphology	0.0234902
AD2018	CNS	abnormal neuron morphology	0.0235499
AD2018	CNS	abnormal synaptic transmission	0.0245883
AD2018	CNS	abnormal object recognition memory	0.0306017
AD2018	CNS	abnormal microglial cell morphology	0.0322621
AD2018	CNS	abnormal long term potentiation	0.0406241
AD2018	CNS	abnormal neuronal migration	0.0573212
AD2018	CNS	abnormal behavior	0.0736986
AD2018	CNS	abnormal excitatory postsynaptic potential	0.0739564
AD2018	CNS	abnormal telencephalon morphology	0.0895355
AD2018	CNS	abnormal nervous system morphology	0.0945685
AD2018	CNS	abnormal spatial reference memory	0.0994477
AD2018	CNS	abnormal brainstem morphology	0.105116
AD2018	CNS	abnormal midbrain morphology	0.108079
AD2018	CNS	abnormal cued conditioning behavior	0.114024
AD2018	CNS	abnormal sleep behavior	0.119876
AD2018	CNS	abnormal neuron physiology	0.143759
AD2018	CNS	abnormal response to new environment	0.163865
AD2018	CNS	abnormal social investigation	0.183926
AD2018	CNS	abnormal forebrain morphology	0.230815
AD2018	CNS	abnormal oligodendrocyte morphology	0.308792
AD2018	CNS	abnormal nerve conduction	0.344957
AD2018	CNS	abnormal CNS glial cell morphology	0.348279
AD2018	CNS	abnormal brain development	0.448415
AD2018	CNS	abnormal emotion/affect behavior	0.463522
AD2018	CNS	abnormal axon extension	0.491648
AD2018	CNS	abnormal thalamus morphology	0.513459
AD2018	CNS	abnormal hindbrain morphology	0.546891
AD2018	CNS	abnormal spatial learning	0.583179
AD2018	CNS	abnormal motor capabilities/coordination/movement	0.597501
AD2018	CNS	abnormal diencephalon morphology	0.600139
AD2018	CNS	abnormal dendrite morphology	0.625459
AD2018	CNS	abnormal brain morphology	0.629555
AD2018	CNS	abnormal neuron proliferation	0.73667
AD2018	CNS	abnormal corpus callosum morphology	0.745397
AD2018	CNS	abnormal brain white matter morphology	0.758473
AD2018	CNS	abnormal myelination	0.781299
AD2018	CNS	abnormal innervation	0.781965
AD2018	CNS	abnormal astrocyte morphology	0.817936
AD2018	CNS	abnormal neural plate morphology	0.853102
AD2018	CNS	abnormal excitatory postsynaptic currents	0.856769
AD2018	CNS	abnormal CNS synaptic transmission	0.858625
AD2018	CNS	abnormal motor learning	0.86936
AD2018	CNS	abnormal cerebellum development	0.885348
AD2018	CNS	abnormal action potential	0.914322
AD2018	CNS	abnormal spatial working memory	0.919329
AD2018	CNS	abnormal sexual interaction	0.974381
AD2013	CNS	abnormal neuron differentiation	5.89967e-08
AD2013	CNS	abnormal glial cell morphology	1.6662e-07
AD2013	CNS	abnormal dendrite morphology	3.24645e-06
AD2013	CNS	abnormal CNS synaptic transmission	2.34015e-05
AD2013	CNS	abnormal hindbrain development	3.22702e-05
AD2013	CNS	abnormal astrocyte morphology	4.15444e-05
AD2013	CNS	thin cerebral cortex	4.81021e-05
AD2013	CNS	abnormal neuronal migration	0.000102632
AD2013	CNS	abnormal axon guidance	0.000104448
AD2013	CNS	abnormal forebrain development	0.000253877
AD2013	CNS	abnormal contextual conditioning behavior	0.000292788
AD2013	CNS	abnormal embryonic/fetal subventricular zone morphology	0.000606736
AD2013	CNS	abnormal learning/memory/conditioning	0.000839422
AD2013	CNS	abnormal lateral ventricle morphology	0.00098102
AD2013	CNS	abnormal cued conditioning behavior	0.00121202
AD2013	CNS	abnormal neocortex morphology	0.0014273
AD2013	CNS	abnormal axon extension	0.00145409
AD2013	CNS	abnormal brain vasculature morphology	0.00160991
AD2013	CNS	abnormal response to new environment	0.00344549
AD2013	CNS	abnormal basal ganglion morphology	0.00350595
AD2013	CNS	abnormal cerebral cortex morphology	0.00419502
AD2013	CNS	abnormal miniature excitatory postsynaptic currents	0.00890043
AD2013	CNS	abnormal spatial reference memory	0.0100974
AD2013	CNS	abnormal spatial working memory	0.0127402
AD2013	CNS	abnormal motor capabilities/coordination/movement	0.0135975
AD2013	CNS	abnormal synapse morphology	0.0160868
AD2013	CNS	abnormal spinal cord morphology	0.0198341
AD2013	CNS	abnormal long term potentiation	0.0326823
AD2013	CNS	abnormal behavior	0.0403175
AD2013	CNS	abnormal object recognition memory	0.0638136
AD2013	CNS	seizures	0.0641999
AD2013	CNS	abnormal axon morphology	0.0819912
AD2013	CNS	abnormal motor learning	0.086436
AD2013	CNS	abnormal diencephalon morphology	0.0866553
AD2013	CNS	abnormal action potential	0.0943989
AD2013	CNS	abnormal spatial learning	0.098337
AD2013	CNS	abnormal stratification in cerebral cortex	0.117859
AD2013	CNS	abnormal social investigation	0.120099
AD2013	CNS	abnormal microglial cell morphology	0.124081
AD2013	CNS	abnormal nervous system electrophysiology	0.147091
AD2013	CNS	abnormal brain development	0.154084
AD2013	CNS	abnormal inhibitory postsynaptic currents	0.207542
AD2013	CNS	abnormal midbrain morphology	0.215074
AD2013	CNS	abnormal telencephalon morphology	0.219321
AD2013	CNS	abnormal hippocampus morphology	0.224323
AD2013	CNS	abnormal brain white matter morphology	0.225331
AD2013	CNS	abnormal hindbrain morphology	0.271013
AD2013	CNS	abnormal telencephalon development	0.317555
AD2013	CNS	abnormal excitatory postsynaptic potential	0.390586
AD2013	CNS	abnormal neuron morphology	0.398804
AD2013	CNS	abnormal depression-related behavior	0.411933
AD2013	CNS	abnormal oligodendrocyte morphology	0.456663
AD2013	CNS	abnormal neuron proliferation	0.475647
AD2013	CNS	abnormal emotion/affect behavior	0.475933
AD2013	CNS	abnormal corpus callosum morphology	0.484318
AD2013	CNS	abnormal innervation	0.486619
AD2013	CNS	abnormal nervous system morphology	0.516323
AD2013	CNS	abnormal neurite morphology	0.522888
AD2013	CNS	abnormal synaptic transmission	0.548549
AD2013	CNS	abnormal nervous system development	0.584757
AD2013	CNS	abnormal thalamus morphology	0.608067
AD2013	CNS	abnormal brain morphology	0.628002
AD2013	CNS	abnormal sleep behavior	0.63471
AD2013	CNS	abnormal nerve conduction	0.649381
AD2013	CNS	abnormal sexual interaction	0.667486
AD2013	CNS	abnormal forebrain morphology	0.726863
AD2013	CNS	abnormal neural plate morphology	0.771807
AD2013	CNS	abnormal neuron physiology	0.778853
AD2013	CNS	abnormal myelination	0.780027
AD2013	CNS	abnormal cerebellum development	0.783914
AD2013	CNS	abnormal CNS glial cell morphology	0.797471
AD2013	CNS	abnormal brainstem morphology	0.807945
AD2013	CNS	abnormal postnatal subventricular zone morphology	0.82876
AD2013	CNS	abnormal excitatory postsynaptic currents	0.873648
PD2019	CNS	abnormal emotion/affect behavior	1.86397e-14
PD2019	CNS	abnormal spinal cord morphology	2.54533e-11
PD2019	CNS	abnormal social/conspecific interaction	5.58808e-10
PD2019	CNS	abnormal neuron physiology	1.16697e-09
PD2019	CNS	abnormal motor learning	6.36667e-09
PD2019	CNS	abnormal synapse morphology	1.4986e-07
PD2019	CNS	abnormal dendrite morphology	3.95865e-06
PD2019	CNS	abnormal CNS synaptic transmission	7.04302e-06
PD2019	CNS	abnormal neuron morphology	6.46449e-05
PD2019	CNS	abnormal nervous system morphology	9.67768e-05
PD2019	CNS	abnormal inhibitory postsynaptic currents	0.000117472
PD2019	CNS	abnormal behavior	0.000166901
PD2019	CNS	abnormal depression-related behavior	0.000176198
PD2019	CNS	abnormal social investigation	0.000329307
PD2019	CNS	seizures	0.000567851
PD2019	CNS	abnormal synaptic transmission	0.00117228
PD2019	CNS	abnormal nervous system development	0.00132389
PD2019	CNS	abnormal microglial cell morphology	0.00157978
PD2019	CNS	abnormal learning/memory/conditioning	0.00179596
PD2019	CNS	abnormal miniature excitatory postsynaptic currents	0.00269616
PD2019	CNS	abnormal brain morphology	0.0037121
PD2019	CNS	abnormal response to new environment	0.00432429
PD2019	CNS	abnormal astrocyte morphology	0.0062873
PD2019	CNS	abnormal neuron proliferation	0.00634295
PD2019	CNS	abnormal axon morphology	0.00680054
PD2019	CNS	abnormal axon extension	0.00830742
PD2019	CNS	abnormal excitatory postsynaptic potential	0.0119064
PD2019	CNS	abnormal brain development	0.0169746
PD2019	CNS	abnormal midbrain morphology	0.0170465
PD2019	CNS	abnormal forebrain morphology	0.0224216
PD2019	CNS	abnormal cued conditioning behavior	0.0301574
PD2019	CNS	abnormal spatial learning	0.0318474
PD2019	CNS	abnormal cerebral cortex morphology	0.0332022
PD2019	CNS	abnormal stratification in cerebral cortex	0.0353205
PD2019	CNS	abnormal corpus callosum morphology	0.0420005
PD2019	CNS	abnormal brainstem morphology	0.048681
PD2019	CNS	abnormal telencephalon morphology	0.119781
PD2019	CNS	abnormal excitatory postsynaptic currents	0.128793
PD2019	CNS	abnormal thalamus morphology	0.13881
PD2019	CNS	abnormal spatial working memory	0.154954
PD2019	CNS	abnormal diencephalon morphology	0.160013
PD2019	CNS	abnormal myelination	0.173209
PD2019	CNS	abnormal cerebellum development	0.236059
PD2019	CNS	abnormal neocortex morphology	0.265388
PD2019	CNS	abnormal neuron differentiation	0.276599
PD2019	CNS	abnormal spatial reference memory	0.299979
PD2019	CNS	abnormal neurite morphology	0.307713
PD2019	CNS	abnormal brain white matter morphology	0.330511
PD2019	CNS	abnormal action potential	0.33904
PD2019	CNS	abnormal forebrain development	0.348008
PD2019	CNS	abnormal sleep behavior	0.355135
PD2019	CNS	abnormal glial cell morphology	0.377648
PD2019	CNS	abnormal object recognition memory	0.401791
PD2019	CNS	abnormal oligodendrocyte morphology	0.41615
PD2019	CNS	abnormal hypothalamus morphology	0.432949
PD2019	CNS	thin cerebral cortex	0.474597
PD2019	CNS	abnormal innervation	0.513197
PD2019	CNS	abnormal contextual conditioning behavior	0.513598
PD2019	CNS	abnormal neuronal migration	0.526865
PD2019	CNS	abnormal CNS glial cell morphology	0.556922
PD2019	CNS	abnormal telencephalon development	0.563194
PD2019	CNS	abnormal long term potentiation	0.569021
PD2019	CNS	abnormal nerve conduction	0.590695
PD2019	CNS	abnormal basal ganglion morphology	0.611003
PD2019	CNS	abnormal sexual interaction	0.641463
PD2019	CNS	abnormal hindbrain development	0.66757
PD2019	CNS	abnormal neural plate morphology	0.742935
PD2019	CNS	abnormal brain vasculature morphology	0.78513
PD2019	CNS	abnormal nervous system electrophysiology	0.840664
PD2019	CNS	abnormal motor capabilities/coordination/movement	0.847525
PD2019	CNS	abnormal axon guidance	0.868669
PD2019	CNS	abnormal postnatal subventricular zone morphology	0.879162
PD2019	CNS	abnormal hindbrain morphology	0.894065
PD2019	CNS	abnormal lateral ventricle morphology	0.919673
PD2019	CNS	abnormal embryonic/fetal subventricular zone morphology	0.965115
PD2019	CNS	abnormal hippocampus morphology	0.994548
ALS2018	CNS	abnormal hindbrain development	1.46876e-17
ALS2018	CNS	abnormal spatial working memory	3.8012e-17
ALS2018	CNS	abnormal astrocyte morphology	2.7616e-10
ALS2018	CNS	abnormal cerebellum development	2.89745e-10
ALS2018	CNS	abnormal neuron physiology	6.13587e-09
ALS2018	CNS	abnormal midbrain morphology	9.8368e-09
ALS2018	CNS	abnormal hindbrain morphology	1.24381e-07
ALS2018	CNS	abnormal stratification in cerebral cortex	2.95326e-07
ALS2018	CNS	abnormal object recognition memory	1.05274e-06
ALS2018	CNS	abnormal myelination	4.25548e-06
ALS2018	CNS	abnormal axon guidance	2.80563e-05
ALS2018	CNS	abnormal dendrite morphology	3.41852e-05
ALS2018	CNS	abnormal spatial learning	4.04468e-05
ALS2018	CNS	abnormal depression-related behavior	5.51215e-05
ALS2018	CNS	abnormal CNS glial cell morphology	8.8872e-05
ALS2018	CNS	abnormal social investigation	0.000119681
ALS2018	CNS	abnormal basal ganglion morphology	0.000169367
ALS2018	CNS	abnormal telencephalon development	0.000209914
ALS2018	CNS	abnormal nervous system development	0.000222806
ALS2018	CNS	abnormal sexual interaction	0.00037065
ALS2018	CNS	abnormal forebrain development	0.000497521
ALS2018	CNS	abnormal neurite morphology	0.000829642
ALS2018	CNS	abnormal axon extension	0.000897857
ALS2018	CNS	abnormal glial cell morphology	0.000902961
ALS2018	CNS	abnormal long term potentiation	0.00124844
ALS2018	CNS	abnormal hippocampus morphology	0.00138055
ALS2018	CNS	abnormal cerebral cortex morphology	0.00151149
ALS2018	CNS	abnormal nerve conduction	0.00201196
ALS2018	CNS	abnormal inhibitory postsynaptic currents	0.0020749
ALS2018	CNS	abnormal nervous system electrophysiology	0.00254938
ALS2018	CNS	abnormal lateral ventricle morphology	0.00275174
ALS2018	CNS	abnormal sleep behavior	0.00415062
ALS2018	CNS	abnormal hypothalamus morphology	0.00716273
ALS2018	CNS	abnormal axon morphology	0.0135455
ALS2018	CNS	abnormal motor capabilities/coordination/movement	0.0139743
ALS2018	CNS	abnormal emotion/affect behavior	0.0159467
ALS2018	CNS	abnormal neuronal migration	0.020956
ALS2018	CNS	thin cerebral cortex	0.0230324
ALS2018	CNS	abnormal brain white matter morphology	0.0257241
ALS2018	CNS	abnormal brainstem morphology	0.0275434
ALS2018	CNS	abnormal neocortex morphology	0.0371154
ALS2018	CNS	abnormal nervous system morphology	0.040885
ALS2018	CNS	abnormal postnatal subventricular zone morphology	0.0517277
ALS2018	CNS	abnormal neuron proliferation	0.0816366
ALS2018	CNS	abnormal brain vasculature morphology	0.0868178
ALS2018	CNS	abnormal CNS synaptic transmission	0.0993803
ALS2018	CNS	abnormal learning/memory/conditioning	0.100793
ALS2018	CNS	abnormal neural plate morphology	0.107003
ALS2018	CNS	abnormal contextual conditioning behavior	0.108962
ALS2018	CNS	abnormal neuron differentiation	0.112476
ALS2018	CNS	abnormal brain development	0.115614
ALS2018	CNS	abnormal miniature excitatory postsynaptic currents	0.128736
ALS2018	CNS	abnormal behavior	0.129806
ALS2018	CNS	abnormal innervation	0.149677
ALS2018	CNS	abnormal excitatory postsynaptic currents	0.186862
ALS2018	CNS	abnormal neuron morphology	0.252988
ALS2018	CNS	abnormal oligodendrocyte morphology	0.277417
ALS2018	CNS	abnormal synaptic transmission	0.29094
ALS2018	CNS	seizures	0.292943
ALS2018	CNS	abnormal telencephalon morphology	0.328807
ALS2018	CNS	abnormal spinal cord morphology	0.363271
ALS2018	CNS	abnormal forebrain morphology	0.375485
ALS2018	CNS	abnormal thalamus morphology	0.39423
ALS2018	CNS	abnormal excitatory postsynaptic potential	0.505712
ALS2018	CNS	abnormal social/conspecific interaction	0.511091
ALS2018	CNS	abnormal microglial cell morphology	0.559114
ALS2018	CNS	abnormal cued conditioning behavior	0.562676
ALS2018	CNS	abnormal response to new environment	0.651775
ALS2018	CNS	abnormal diencephalon morphology	0.704214
ALS2018	CNS	abnormal synapse morphology	0.707961
ALS2018	CNS	abnormal action potential	0.718255
ALS2018	CNS	abnormal brain morphology	0.801202
ALS2018	CNS	abnormal corpus callosum morphology	0.826979
ALS2018	CNS	abnormal spatial reference memory	0.841055
ALS2018	CNS	abnormal motor learning	0.939715
ALS2018	CNS	abnormal embryonic/fetal subventricular zone morphology	0.967294
DEP2019	CNS	abnormal axon morphology	9.30343e-12
DEP2019	CNS	abnormal spatial reference memory	4.03597e-10
DEP2019	CNS	abnormal neurite morphology	5.32768e-10
DEP2019	CNS	abnormal sleep behavior	6.84308e-10
DEP2019	CNS	abnormal spatial learning	1.9827e-08
DEP2019	CNS	abnormal neuron morphology	7.55409e-07
DEP2019	CNS	abnormal hindbrain development	9.8644e-07
DEP2019	CNS	abnormal learning/memory/conditioning	1.13869e-06
DEP2019	CNS	abnormal motor learning	2.2698e-06
DEP2019	CNS	abnormal contextual conditioning behavior	3.62708e-06
DEP2019	CNS	abnormal nervous system development	5.96759e-06
DEP2019	CNS	abnormal microglial cell morphology	8.24174e-05
DEP2019	CNS	abnormal stratification in cerebral cortex	8.90957e-05
DEP2019	CNS	abnormal dendrite morphology	0.000190873
DEP2019	CNS	abnormal hippocampus morphology	0.000266862
DEP2019	CNS	abnormal excitatory postsynaptic potential	0.000430312
DEP2019	CNS	abnormal cerebellum development	0.000598538
DEP2019	CNS	abnormal corpus callosum morphology	0.00063765
DEP2019	CNS	abnormal telencephalon development	0.000916185
DEP2019	CNS	abnormal neural plate morphology	0.00134863
DEP2019	CNS	abnormal oligodendrocyte morphology	0.00254305
DEP2019	CNS	abnormal brain morphology	0.00396603
DEP2019	CNS	abnormal spinal cord morphology	0.00753152
DEP2019	CNS	abnormal CNS synaptic transmission	0.00842738
DEP2019	CNS	abnormal behavior	0.0100452
DEP2019	CNS	abnormal neocortex morphology	0.0207453
DEP2019	CNS	abnormal telencephalon morphology	0.0339486
DEP2019	CNS	abnormal cued conditioning behavior	0.0355797
DEP2019	CNS	abnormal neuron differentiation	0.0405884
DEP2019	CNS	abnormal axon guidance	0.0481653
DEP2019	CNS	abnormal brain development	0.0489405
DEP2019	CNS	abnormal sexual interaction	0.0551927
DEP2019	CNS	abnormal embryonic/fetal subventricular zone morphology	0.0557723
DEP2019	CNS	abnormal long term potentiation	0.0571946
DEP2019	CNS	abnormal spatial working memory	0.0739289
DEP2019	CNS	abnormal nerve conduction	0.0750414
DEP2019	CNS	abnormal synaptic transmission	0.0969315
DEP2019	CNS	abnormal myelination	0.107441
DEP2019	CNS	abnormal response to new environment	0.115482
DEP2019	CNS	abnormal nervous system electrophysiology	0.117304
DEP2019	CNS	seizures	0.137459
DEP2019	CNS	abnormal hindbrain morphology	0.139926
DEP2019	CNS	abnormal midbrain morphology	0.167024
DEP2019	CNS	abnormal nervous system morphology	0.171084
DEP2019	CNS	abnormal depression-related behavior	0.172147
DEP2019	CNS	abnormal action potential	0.173311
DEP2019	CNS	abnormal object recognition memory	0.174353
DEP2019	CNS	abnormal innervation	0.209153
DEP2019	CNS	thin cerebral cortex	0.210964
DEP2019	CNS	abnormal synapse morphology	0.212267
DEP2019	CNS	abnormal lateral ventricle morphology	0.212673
DEP2019	CNS	abnormal cerebral cortex morphology	0.214496
DEP2019	CNS	abnormal neuron physiology	0.226399
DEP2019	CNS	abnormal thalamus morphology	0.231413
DEP2019	CNS	abnormal diencephalon morphology	0.242192
DEP2019	CNS	abnormal social investigation	0.308808
DEP2019	CNS	abnormal excitatory postsynaptic currents	0.322911
DEP2019	CNS	abnormal CNS glial cell morphology	0.330801
DEP2019	CNS	abnormal forebrain morphology	0.403668
DEP2019	CNS	abnormal astrocyte morphology	0.475166
DEP2019	CNS	abnormal brain vasculature morphology	0.483992
DEP2019	CNS	abnormal axon extension	0.498406
DEP2019	CNS	abnormal inhibitory postsynaptic currents	0.546048
DEP2019	CNS	abnormal neuronal migration	0.555485
DEP2019	CNS	abnormal brainstem morphology	0.588053
DEP2019	CNS	abnormal brain white matter morphology	0.658423
DEP2019	CNS	abnormal neuron proliferation	0.787493
DEP2019	CNS	abnormal forebrain development	0.838653
DEP2019	CNS	abnormal motor capabilities/coordination/movement	0.887561
DEP2019	CNS	abnormal miniature excitatory postsynaptic currents	0.921092
DEP2019	CNS	abnormal glial cell morphology	0.963137
MDD2019	CNS	abnormal spatial reference memory	1.01169e-16
MDD2019	CNS	abnormal learning/memory/conditioning	2.36674e-13
MDD2019	CNS	abnormal telencephalon development	1.9391e-11
MDD2019	CNS	abnormal axon morphology	9.4461e-09
MDD2019	CNS	abnormal object recognition memory	9.06564e-08
MDD2019	CNS	abnormal miniature excitatory postsynaptic currents	4.95873e-06
MDD2019	CNS	abnormal neuron morphology	5.31728e-06
MDD2019	CNS	abnormal hindbrain development	1.47304e-05
MDD2019	CNS	abnormal motor learning	7.73589e-05
MDD2019	CNS	thin cerebral cortex	0.000264698
MDD2019	CNS	abnormal social investigation	0.000879451
MDD2019	CNS	abnormal depression-related behavior	0.00100708
MDD2019	CNS	abnormal neurite morphology	0.00110908
MDD2019	CNS	abnormal social/conspecific interaction	0.00267205
MDD2019	CNS	abnormal sexual interaction	0.00285686
MDD2019	CNS	abnormal forebrain development	0.0036202
MDD2019	CNS	abnormal CNS synaptic transmission	0.00434306
MDD2019	CNS	abnormal hypothalamus morphology	0.00658347
MDD2019	CNS	abnormal neural plate morphology	0.00795246
MDD2019	CNS	abnormal neocortex morphology	0.00814982
MDD2019	CNS	abnormal excitatory postsynaptic currents	0.0096292
MDD2019	CNS	abnormal excitatory postsynaptic potential	0.0100095
MDD2019	CNS	abnormal basal ganglion morphology	0.0108523
MDD2019	CNS	abnormal emotion/affect behavior	0.0117481
MDD2019	CNS	abnormal brain morphology	0.0136948
MDD2019	CNS	abnormal spatial learning	0.0137141
MDD2019	CNS	abnormal brain vasculature morphology	0.0157289
MDD2019	CNS	abnormal neuron physiology	0.0208348
MDD2019	CNS	abnormal telencephalon morphology	0.0223692
MDD2019	CNS	abnormal neuron differentiation	0.0248241
MDD2019	CNS	abnormal action potential	0.0250571
MDD2019	CNS	abnormal hippocampus morphology	0.0252608
MDD2019	CNS	abnormal microglial cell morphology	0.0253783
MDD2019	CNS	abnormal sleep behavior	0.0285312
MDD2019	CNS	abnormal corpus callosum morphology	0.0299998
MDD2019	CNS	abnormal cued conditioning behavior	0.037538
MDD2019	CNS	abnormal myelination	0.0683097
MDD2019	CNS	abnormal axon guidance	0.0736712
MDD2019	CNS	abnormal stratification in cerebral cortex	0.0785357
MDD2019	CNS	seizures	0.0817536
MDD2019	CNS	abnormal synaptic transmission	0.086913
MDD2019	CNS	abnormal midbrain morphology	0.0943453
MDD2019	CNS	abnormal motor capabilities/coordination/movement	0.132295
MDD2019	CNS	abnormal thalamus morphology	0.136207
MDD2019	CNS	abnormal cerebral cortex morphology	0.139443
MDD2019	CNS	abnormal lateral ventricle morphology	0.150524
MDD2019	CNS	abnormal spatial working memory	0.152431
MDD2019	CNS	abnormal inhibitory postsynaptic currents	0.15287
MDD2019	CNS	abnormal glial cell morphology	0.16081
MDD2019	CNS	abnormal dendrite morphology	0.180652
MDD2019	CNS	abnormal embryonic/fetal subventricular zone morphology	0.185721
MDD2019	CNS	abnormal astrocyte morphology	0.227241
MDD2019	CNS	abnormal brain development	0.248174
MDD2019	CNS	abnormal forebrain morphology	0.248236
MDD2019	CNS	abnormal cerebellum development	0.287585
MDD2019	CNS	abnormal long term potentiation	0.307686
MDD2019	CNS	abnormal oligodendrocyte morphology	0.319055
MDD2019	CNS	abnormal diencephalon morphology	0.353343
MDD2019	CNS	abnormal nervous system morphology	0.405477
MDD2019	CNS	abnormal nerve conduction	0.425081
MDD2019	CNS	abnormal hindbrain morphology	0.444856
MDD2019	CNS	abnormal behavior	0.480964
MDD2019	CNS	abnormal innervation	0.482094
MDD2019	CNS	abnormal brain white matter morphology	0.49659
MDD2019	CNS	abnormal nervous system electrophysiology	0.516516
MDD2019	CNS	abnormal brainstem morphology	0.576396
MDD2019	CNS	abnormal neuronal migration	0.634435
MDD2019	CNS	abnormal contextual conditioning behavior	0.638701
MDD2019	CNS	abnormal spinal cord morphology	0.724152
MDD2019	CNS	abnormal postnatal subventricular zone morphology	0.764257
MDD2019	CNS	abnormal synapse morphology	0.775443
MDD2019	CNS	abnormal response to new environment	0.786663
MDD2019	CNS	abnormal nervous system development	0.791364
MDD2019	CNS	abnormal neuron proliferation	0.794797
MDD2019	CNS	abnormal axon extension	0.801251
MDD2019	CNS	abnormal CNS glial cell morphology	0.860093
MDD2018	CNS	abnormal brain vasculature morphology	1.146e-07
MDD2018	CNS	abnormal object recognition memory	3.25964e-07
MDD2018	CNS	abnormal axon guidance	4.14289e-07
MDD2018	CNS	abnormal innervation	5.52215e-06
MDD2018	CNS	abnormal stratification in cerebral cortex	0.000114554
MDD2018	CNS	abnormal hippocampus morphology	0.000146075
MDD2018	CNS	abnormal nerve conduction	0.000152431
MDD2018	CNS	abnormal neuron proliferation	0.000191167
MDD2018	CNS	abnormal neuronal migration	0.000484774
MDD2018	CNS	abnormal hindbrain development	0.000501977
MDD2018	CNS	abnormal lateral ventricle morphology	0.000607193
MDD2018	CNS	abnormal thalamus morphology	0.000626478
MDD2018	CNS	abnormal neurite morphology	0.000778755
MDD2018	CNS	abnormal spinal cord morphology	0.000922747
MDD2018	CNS	abnormal neuron differentiation	0.000961955
MDD2018	CNS	abnormal oligodendrocyte morphology	0.00103975
MDD2018	CNS	thin cerebral cortex	0.00104557
MDD2018	CNS	abnormal axon morphology	0.00110366
MDD2018	CNS	seizures	0.00174211
MDD2018	CNS	abnormal excitatory postsynaptic potential	0.0020448
MDD2018	CNS	abnormal hindbrain morphology	0.00250259
MDD2018	CNS	abnormal emotion/affect behavior	0.00269188
MDD2018	CNS	abnormal forebrain development	0.00273461
MDD2018	CNS	abnormal corpus callosum morphology	0.00335058
MDD2018	CNS	abnormal motor learning	0.00401651
MDD2018	CNS	abnormal neuron physiology	0.00419681
MDD2018	CNS	abnormal brain white matter morphology	0.00506111
MDD2018	CNS	abnormal nervous system electrophysiology	0.00527474
MDD2018	CNS	abnormal neuron morphology	0.00798063
MDD2018	CNS	abnormal contextual conditioning behavior	0.00806502
MDD2018	CNS	abnormal axon extension	0.00820869
MDD2018	CNS	abnormal telencephalon development	0.0100083
MDD2018	CNS	abnormal inhibitory postsynaptic currents	0.0266303
MDD2018	CNS	abnormal synaptic transmission	0.0382145
MDD2018	CNS	abnormal spatial learning	0.0425361
MDD2018	CNS	abnormal neural plate morphology	0.0447222
MDD2018	CNS	abnormal diencephalon morphology	0.0464605
MDD2018	CNS	abnormal brain morphology	0.0509569
MDD2018	CNS	abnormal cerebellum development	0.0578849
MDD2018	CNS	abnormal telencephalon morphology	0.060389
MDD2018	CNS	abnormal neocortex morphology	0.0642608
MDD2018	CNS	abnormal embryonic/fetal subventricular zone morphology	0.079321
MDD2018	CNS	abnormal social/conspecific interaction	0.0980872
MDD2018	CNS	abnormal synapse morphology	0.102533
MDD2018	CNS	abnormal cerebral cortex morphology	0.106772
MDD2018	CNS	abnormal spatial working memory	0.117273
MDD2018	CNS	abnormal depression-related behavior	0.126544
MDD2018	CNS	abnormal brainstem morphology	0.181057
MDD2018	CNS	abnormal behavior	0.186
MDD2018	CNS	abnormal CNS synaptic transmission	0.213312
MDD2018	CNS	abnormal excitatory postsynaptic currents	0.24706
MDD2018	CNS	abnormal action potential	0.252831
MDD2018	CNS	abnormal dendrite morphology	0.271384
MDD2018	CNS	abnormal motor capabilities/coordination/movement	0.322103
MDD2018	CNS	abnormal social investigation	0.374855
MDD2018	CNS	abnormal forebrain morphology	0.4462
MDD2018	CNS	abnormal postnatal subventricular zone morphology	0.472562
MDD2018	CNS	abnormal brain development	0.525605
MDD2018	CNS	abnormal myelination	0.541645
MDD2018	CNS	abnormal sexual interaction	0.549983
MDD2018	CNS	abnormal hypothalamus morphology	0.564165
MDD2018	CNS	abnormal nervous system morphology	0.579068
MDD2018	CNS	abnormal long term potentiation	0.604592
MDD2018	CNS	abnormal cued conditioning behavior	0.614671
MDD2018	CNS	abnormal glial cell morphology	0.645165
MDD2018	CNS	abnormal learning/memory/conditioning	0.663488
MDD2018	CNS	abnormal midbrain morphology	0.676069
MDD2018	CNS	abnormal CNS glial cell morphology	0.70612
MDD2018	CNS	abnormal spatial reference memory	0.724182
MDD2018	CNS	abnormal microglial cell morphology	0.771381
MDD2018	CNS	abnormal miniature excitatory postsynaptic currents	0.787405
MDD2018	CNS	abnormal astrocyte morphology	0.827694
MDD2018	CNS	abnormal sleep behavior	0.841696
MDD2018	CNS	abnormal basal ganglion morphology	0.946454
MDD2018	CNS	abnormal response to new environment	0.977754
MDD2018	CNS	abnormal nervous system development	0.978522
wellbeing2019	CNS	abnormal axon morphology	1.32794e-11
wellbeing2019	CNS	abnormal learning/memory/conditioning	3.80648e-11
wellbeing2019	CNS	abnormal motor learning	7.14116e-11
wellbeing2019	CNS	abnormal neurite morphology	9.86436e-08
wellbeing2019	CNS	abnormal spatial reference memory	4.39271e-07
wellbeing2019	CNS	abnormal spatial learning	4.6496e-07
wellbeing2019	CNS	abnormal neuron morphology	7.81706e-07
wellbeing2019	CNS	abnormal nerve conduction	3.61488e-06
wellbeing2019	CNS	abnormal excitatory postsynaptic potential	1.88914e-05
wellbeing2019	CNS	abnormal cerebellum development	5.08829e-05
wellbeing2019	CNS	abnormal neocortex morphology	0.000295594
wellbeing2019	CNS	abnormal sleep behavior	0.000402217
wellbeing2019	CNS	seizures	0.000832702
wellbeing2019	CNS	abnormal neuron differentiation	0.00112877
wellbeing2019	CNS	abnormal neuronal migration	0.00160911
wellbeing2019	CNS	abnormal neural plate morphology	0.00161665
wellbeing2019	CNS	abnormal hindbrain development	0.00181407
wellbeing2019	CNS	abnormal telencephalon development	0.00372844
wellbeing2019	CNS	abnormal axon guidance	0.00378893
wellbeing2019	CNS	abnormal nervous system development	0.00600697
wellbeing2019	CNS	abnormal brainstem morphology	0.00694276
wellbeing2019	CNS	abnormal contextual conditioning behavior	0.00787782
wellbeing2019	CNS	abnormal sexual interaction	0.0158422
wellbeing2019	CNS	abnormal nervous system electrophysiology	0.0166491
wellbeing2019	CNS	abnormal myelination	0.026496
wellbeing2019	CNS	abnormal brain morphology	0.0276734
wellbeing2019	CNS	abnormal object recognition memory	0.028501
wellbeing2019	CNS	abnormal long term potentiation	0.030201
wellbeing2019	CNS	abnormal microglial cell morphology	0.0370814
wellbeing2019	CNS	abnormal telencephalon morphology	0.0402537
wellbeing2019	CNS	abnormal dendrite morphology	0.0410935
wellbeing2019	CNS	abnormal synapse morphology	0.0455535
wellbeing2019	CNS	abnormal midbrain morphology	0.0456478
wellbeing2019	CNS	abnormal spinal cord morphology	0.0626399
wellbeing2019	CNS	abnormal synaptic transmission	0.0686405
wellbeing2019	CNS	abnormal corpus callosum morphology	0.0783245
wellbeing2019	CNS	abnormal brain development	0.078884
wellbeing2019	CNS	abnormal CNS synaptic transmission	0.0846815
wellbeing2019	CNS	abnormal motor capabilities/coordination/movement	0.0974725
wellbeing2019	CNS	thin cerebral cortex	0.10971
wellbeing2019	CNS	abnormal brain white matter morphology	0.117949
wellbeing2019	CNS	abnormal action potential	0.122842
wellbeing2019	CNS	abnormal spatial working memory	0.132989
wellbeing2019	CNS	abnormal depression-related behavior	0.166505
wellbeing2019	CNS	abnormal oligodendrocyte morphology	0.167272
wellbeing2019	CNS	abnormal forebrain morphology	0.198282
wellbeing2019	CNS	abnormal hippocampus morphology	0.205881
wellbeing2019	CNS	abnormal response to new environment	0.250572
wellbeing2019	CNS	abnormal hindbrain morphology	0.261754
wellbeing2019	CNS	abnormal cued conditioning behavior	0.305622
wellbeing2019	CNS	abnormal diencephalon morphology	0.324749
wellbeing2019	CNS	abnormal embryonic/fetal subventricular zone morphology	0.324956
wellbeing2019	CNS	abnormal innervation	0.385531
wellbeing2019	CNS	abnormal brain vasculature morphology	0.404566
wellbeing2019	CNS	abnormal stratification in cerebral cortex	0.413114
wellbeing2019	CNS	abnormal forebrain development	0.422231
wellbeing2019	CNS	abnormal excitatory postsynaptic currents	0.453528
wellbeing2019	CNS	abnormal social investigation	0.455824
wellbeing2019	CNS	abnormal cerebral cortex morphology	0.508673
wellbeing2019	CNS	abnormal behavior	0.527058
wellbeing2019	CNS	abnormal glial cell morphology	0.573933
wellbeing2019	CNS	abnormal nervous system morphology	0.604898
wellbeing2019	CNS	abnormal neuron physiology	0.702872
wellbeing2019	CNS	abnormal miniature excitatory postsynaptic currents	0.718765
wellbeing2019	CNS	abnormal thalamus morphology	0.777514
wellbeing2019	CNS	abnormal neuron proliferation	0.780228
wellbeing2019	CNS	abnormal lateral ventricle morphology	0.811622
wellbeing2019	CNS	abnormal inhibitory postsynaptic currents	0.831261
wellbeing2019	CNS	abnormal astrocyte morphology	0.861062
wellbeing2019	CNS	abnormal CNS glial cell morphology	0.921589
wellbeing2019	CNS	abnormal axon extension	0.936573
Insomnia2019	CNS	abnormal neuronal migration	2.92858e-10
Insomnia2019	CNS	abnormal brain development	3.177e-07
Insomnia2019	CNS	abnormal brain vasculature morphology	1.62789e-06
Insomnia2019	CNS	abnormal nerve conduction	2.91446e-06
Insomnia2019	CNS	abnormal telencephalon development	7.18633e-06
Insomnia2019	CNS	abnormal neuron morphology	7.25692e-06
Insomnia2019	CNS	abnormal learning/memory/conditioning	9.5321e-05
Insomnia2019	CNS	abnormal cued conditioning behavior	9.91272e-05
Insomnia2019	CNS	abnormal neural plate morphology	0.000112277
Insomnia2019	CNS	abnormal inhibitory postsynaptic currents	0.000143541
Insomnia2019	CNS	abnormal brain morphology	0.000160724
Insomnia2019	CNS	abnormal long term potentiation	0.000201073
Insomnia2019	CNS	abnormal basal ganglion morphology	0.000251432
Insomnia2019	CNS	abnormal CNS glial cell morphology	0.000257952
Insomnia2019	CNS	abnormal neuron proliferation	0.000317742
Insomnia2019	CNS	abnormal sleep behavior	0.000800388
Insomnia2019	CNS	abnormal motor capabilities/coordination/movement	0.000862485
Insomnia2019	CNS	abnormal hypothalamus morphology	0.00461643
Insomnia2019	CNS	abnormal cerebellum development	0.00838702
Insomnia2019	CNS	abnormal sexual interaction	0.0098694
Insomnia2019	CNS	abnormal object recognition memory	0.0100517
Insomnia2019	CNS	abnormal telencephalon morphology	0.011171
Insomnia2019	CNS	abnormal action potential	0.0115932
Insomnia2019	CNS	abnormal social/conspecific interaction	0.0125566
Insomnia2019	CNS	abnormal spinal cord morphology	0.0135686
Insomnia2019	CNS	abnormal spatial learning	0.0171936
Insomnia2019	CNS	abnormal synapse morphology	0.0172789
Insomnia2019	CNS	abnormal postnatal subventricular zone morphology	0.0225331
Insomnia2019	CNS	abnormal myelination	0.0240462
Insomnia2019	CNS	abnormal miniature excitatory postsynaptic currents	0.025915
Insomnia2019	CNS	abnormal emotion/affect behavior	0.0292736
Insomnia2019	CNS	abnormal hippocampus morphology	0.0301062
Insomnia2019	CNS	abnormal cerebral cortex morphology	0.0344807
Insomnia2019	CNS	abnormal astrocyte morphology	0.0545352
Insomnia2019	CNS	abnormal response to new environment	0.0623121
Insomnia2019	CNS	abnormal oligodendrocyte morphology	0.0723656
Insomnia2019	CNS	abnormal nervous system development	0.0763483
Insomnia2019	CNS	abnormal excitatory postsynaptic potential	0.0801136
Insomnia2019	CNS	abnormal brain white matter morphology	0.0852206
Insomnia2019	CNS	abnormal contextual conditioning behavior	0.0942936
Insomnia2019	CNS	abnormal neocortex morphology	0.096988
Insomnia2019	CNS	abnormal hindbrain morphology	0.105271
Insomnia2019	CNS	abnormal social investigation	0.106851
Insomnia2019	CNS	abnormal diencephalon morphology	0.1087
Insomnia2019	CNS	abnormal synaptic transmission	0.116523
Insomnia2019	CNS	abnormal forebrain development	0.146215
Insomnia2019	CNS	abnormal excitatory postsynaptic currents	0.211915
Insomnia2019	CNS	abnormal lateral ventricle morphology	0.220991
Insomnia2019	CNS	abnormal innervation	0.224231
Insomnia2019	CNS	abnormal stratification in cerebral cortex	0.250189
Insomnia2019	CNS	abnormal CNS synaptic transmission	0.254922
Insomnia2019	CNS	abnormal nervous system electrophysiology	0.297819
Insomnia2019	CNS	abnormal axon extension	0.305971
Insomnia2019	CNS	abnormal thalamus morphology	0.326286
Insomnia2019	CNS	abnormal spatial working memory	0.339402
Insomnia2019	CNS	abnormal midbrain morphology	0.352569
Insomnia2019	CNS	abnormal nervous system morphology	0.421936
Insomnia2019	CNS	abnormal depression-related behavior	0.48966
Insomnia2019	CNS	abnormal behavior	0.547048
Insomnia2019	CNS	abnormal brainstem morphology	0.548276
Insomnia2019	CNS	abnormal neuron differentiation	0.552344
Insomnia2019	CNS	abnormal spatial reference memory	0.558226
Insomnia2019	CNS	abnormal forebrain morphology	0.576725
Insomnia2019	CNS	abnormal axon guidance	0.667365
Insomnia2019	CNS	abnormal motor learning	0.685083
Insomnia2019	CNS	abnormal glial cell morphology	0.700046
Insomnia2019	CNS	abnormal corpus callosum morphology	0.749479
Insomnia2019	CNS	abnormal dendrite morphology	0.802554
Insomnia2019	CNS	seizures	0.814528
Insomnia2019	CNS	thin cerebral cortex	0.816643
Insomnia2019	CNS	abnormal embryonic/fetal subventricular zone morphology	0.888285
Insomnia2019	CNS	abnormal microglial cell morphology	0.894076
Insomnia2019	CNS	abnormal hindbrain development	0.943112
Insomnia2019	CNS	abnormal neurite morphology	0.943275
Insomnia2019	CNS	abnormal neuron physiology	0.989623
Insomnia2019	CNS	abnormal axon morphology	0.993593
Insomnia2017	CNS	abnormal astrocyte morphology	9.2671e-11
Insomnia2017	CNS	abnormal neuronal migration	2.48588e-09
Insomnia2017	CNS	abnormal contextual conditioning behavior	1.58714e-06
Insomnia2017	CNS	abnormal excitatory postsynaptic potential	1.33636e-05
Insomnia2017	CNS	abnormal spatial reference memory	1.77278e-05
Insomnia2017	CNS	abnormal excitatory postsynaptic currents	2.64836e-05
Insomnia2017	CNS	abnormal social investigation	0.000924708
Insomnia2017	CNS	abnormal inhibitory postsynaptic currents	0.00100226
Insomnia2017	CNS	abnormal cued conditioning behavior	0.00110365
Insomnia2017	CNS	abnormal basal ganglion morphology	0.00113165
Insomnia2017	CNS	abnormal miniature excitatory postsynaptic currents	0.00279913
Insomnia2017	CNS	abnormal neuron morphology	0.00289066
Insomnia2017	CNS	abnormal depression-related behavior	0.00365298
Insomnia2017	CNS	abnormal behavior	0.00534346
Insomnia2017	CNS	abnormal axon guidance	0.00646945
Insomnia2017	CNS	abnormal social/conspecific interaction	0.00960974
Insomnia2017	CNS	abnormal dendrite morphology	0.0097406
Insomnia2017	CNS	abnormal diencephalon morphology	0.010342
Insomnia2017	CNS	abnormal sexual interaction	0.010417
Insomnia2017	CNS	abnormal object recognition memory	0.0115735
Insomnia2017	CNS	abnormal nervous system morphology	0.0144175
Insomnia2017	CNS	abnormal oligodendrocyte morphology	0.0146696
Insomnia2017	CNS	abnormal glial cell morphology	0.0157874
Insomnia2017	CNS	abnormal forebrain development	0.0169519
Insomnia2017	CNS	abnormal sleep behavior	0.0188015
Insomnia2017	CNS	abnormal synaptic transmission	0.0198951
Insomnia2017	CNS	abnormal neuron differentiation	0.0246175
Insomnia2017	CNS	abnormal cerebellum development	0.0355129
Insomnia2017	CNS	abnormal brainstem morphology	0.0438731
Insomnia2017	CNS	abnormal hippocampus morphology	0.044361
Insomnia2017	CNS	abnormal brain white matter morphology	0.0477086
Insomnia2017	CNS	abnormal spatial working memory	0.0485852
Insomnia2017	CNS	abnormal stratification in cerebral cortex	0.0622957
Insomnia2017	CNS	abnormal neocortex morphology	0.0646156
Insomnia2017	CNS	abnormal brain vasculature morphology	0.0662952
Insomnia2017	CNS	abnormal neural plate morphology	0.0810308
Insomnia2017	CNS	abnormal nervous system development	0.0865274
Insomnia2017	CNS	abnormal neuron physiology	0.0957791
Insomnia2017	CNS	abnormal telencephalon development	0.106685
Insomnia2017	CNS	abnormal nervous system electrophysiology	0.132224
Insomnia2017	CNS	abnormal brain morphology	0.141277
Insomnia2017	CNS	abnormal lateral ventricle morphology	0.160708
Insomnia2017	CNS	abnormal emotion/affect behavior	0.193565
Insomnia2017	CNS	abnormal CNS synaptic transmission	0.203514
Insomnia2017	CNS	abnormal cerebral cortex morphology	0.21534
Insomnia2017	CNS	abnormal microglial cell morphology	0.219089
Insomnia2017	CNS	abnormal corpus callosum morphology	0.228051
Insomnia2017	CNS	abnormal postnatal subventricular zone morphology	0.235469
Insomnia2017	CNS	abnormal thalamus morphology	0.246966
Insomnia2017	CNS	abnormal innervation	0.258209
Insomnia2017	CNS	abnormal spinal cord morphology	0.27199
Insomnia2017	CNS	abnormal forebrain morphology	0.285599
Insomnia2017	CNS	thin cerebral cortex	0.310153
Insomnia2017	CNS	abnormal brain development	0.331008
Insomnia2017	CNS	abnormal hindbrain morphology	0.333858
Insomnia2017	CNS	abnormal action potential	0.346448
Insomnia2017	CNS	abnormal embryonic/fetal subventricular zone morphology	0.347854
Insomnia2017	CNS	abnormal CNS glial cell morphology	0.393382
Insomnia2017	CNS	abnormal hypothalamus morphology	0.403981
Insomnia2017	CNS	abnormal axon extension	0.40967
Insomnia2017	CNS	abnormal synapse morphology	0.414177
Insomnia2017	CNS	seizures	0.414816
Insomnia2017	CNS	abnormal myelination	0.436346
Insomnia2017	CNS	abnormal response to new environment	0.471506
Insomnia2017	CNS	abnormal telencephalon morphology	0.492863
Insomnia2017	CNS	abnormal axon morphology	0.563992
Insomnia2017	CNS	abnormal nerve conduction	0.581679
Insomnia2017	CNS	abnormal motor learning	0.60964
Insomnia2017	CNS	abnormal neurite morphology	0.619303
Insomnia2017	CNS	abnormal long term potentiation	0.683351
Insomnia2017	CNS	abnormal midbrain morphology	0.695898
Insomnia2017	CNS	abnormal hindbrain development	0.711081
Insomnia2017	CNS	abnormal motor capabilities/coordination/movement	0.772115
Insomnia2017	CNS	abnormal spatial learning	0.792097
Insomnia2017	CNS	abnormal learning/memory/conditioning	0.883954
Insomnia2017	CNS	abnormal neuron proliferation	0.927319
IQ2018	CNS	thin cerebral cortex	1.28308e-09
IQ2018	CNS	abnormal thalamus morphology	1.69499e-09
IQ2018	CNS	abnormal learning/memory/conditioning	1.20349e-08
IQ2018	CNS	abnormal neocortex morphology	5.57963e-08
IQ2018	CNS	abnormal social investigation	7.63644e-08
IQ2018	CNS	abnormal lateral ventricle morphology	1.59495e-07
IQ2018	CNS	abnormal axon guidance	2.25362e-07
IQ2018	CNS	abnormal inhibitory postsynaptic currents	3.60785e-07
IQ2018	CNS	abnormal embryonic/fetal subventricular zone morphology	4.46696e-07
IQ2018	CNS	abnormal myelination	7.508e-06
IQ2018	CNS	abnormal cerebellum development	1.43801e-05
IQ2018	CNS	abnormal innervation	4.96126e-05
IQ2018	CNS	abnormal telencephalon development	0.00012786
IQ2018	CNS	abnormal synapse morphology	0.000172299
IQ2018	CNS	abnormal object recognition memory	0.000197008
IQ2018	CNS	abnormal excitatory postsynaptic currents	0.000227065
IQ2018	CNS	abnormal dendrite morphology	0.000256847
IQ2018	CNS	abnormal neuron physiology	0.000318772
IQ2018	CNS	abnormal excitatory postsynaptic potential	0.000422508
IQ2018	CNS	abnormal neuron morphology	0.000854996
IQ2018	CNS	abnormal microglial cell morphology	0.000908148
IQ2018	CNS	abnormal cerebral cortex morphology	0.00113165
IQ2018	CNS	abnormal telencephalon morphology	0.00306689
IQ2018	CNS	abnormal spinal cord morphology	0.00320952
IQ2018	CNS	abnormal neuronal migration	0.00324034
IQ2018	CNS	abnormal brain morphology	0.00617125
IQ2018	CNS	abnormal miniature excitatory postsynaptic currents	0.00742144
IQ2018	CNS	abnormal long term potentiation	0.00777374
IQ2018	CNS	abnormal response to new environment	0.00840589
IQ2018	CNS	abnormal CNS synaptic transmission	0.0125183
IQ2018	CNS	abnormal sexual interaction	0.0138943
IQ2018	CNS	abnormal diencephalon morphology	0.0181408
IQ2018	CNS	abnormal brainstem morphology	0.0199374
IQ2018	CNS	abnormal oligodendrocyte morphology	0.0243203
IQ2018	CNS	abnormal spatial reference memory	0.0316936
IQ2018	CNS	abnormal contextual conditioning behavior	0.0342533
IQ2018	CNS	abnormal hypothalamus morphology	0.0375303
IQ2018	CNS	abnormal neuron differentiation	0.0433239
IQ2018	CNS	abnormal axon extension	0.0796271
IQ2018	CNS	seizures	0.0929058
IQ2018	CNS	abnormal midbrain morphology	0.113378
IQ2018	CNS	abnormal spatial working memory	0.115777
IQ2018	CNS	abnormal forebrain morphology	0.144453
IQ2018	CNS	abnormal action potential	0.145738
IQ2018	CNS	abnormal emotion/affect behavior	0.178987
IQ2018	CNS	abnormal corpus callosum morphology	0.229838
IQ2018	CNS	abnormal neurite morphology	0.240092
IQ2018	CNS	abnormal axon morphology	0.248023
IQ2018	CNS	abnormal neuron proliferation	0.256151
IQ2018	CNS	abnormal stratification in cerebral cortex	0.319991
IQ2018	CNS	abnormal brain white matter morphology	0.323101
IQ2018	CNS	abnormal astrocyte morphology	0.339676
IQ2018	CNS	abnormal forebrain development	0.366378
IQ2018	CNS	abnormal nerve conduction	0.38862
IQ2018	CNS	abnormal nervous system electrophysiology	0.444223
IQ2018	CNS	abnormal brain vasculature morphology	0.454135
IQ2018	CNS	abnormal nervous system development	0.485251
IQ2018	CNS	abnormal hippocampus morphology	0.492671
IQ2018	CNS	abnormal neural plate morphology	0.517809
IQ2018	CNS	abnormal motor capabilities/coordination/movement	0.535718
IQ2018	CNS	abnormal spatial learning	0.536628
IQ2018	CNS	abnormal motor learning	0.625101
IQ2018	CNS	abnormal nervous system morphology	0.625755
IQ2018	CNS	abnormal hindbrain morphology	0.65344
IQ2018	CNS	abnormal brain development	0.681824
IQ2018	CNS	abnormal social/conspecific interaction	0.748986
IQ2018	CNS	abnormal cued conditioning behavior	0.774632
IQ2018	CNS	abnormal behavior	0.779867
IQ2018	CNS	abnormal postnatal subventricular zone morphology	0.791467
IQ2018	CNS	abnormal CNS glial cell morphology	0.800516
IQ2018	CNS	abnormal glial cell morphology	0.808595
IQ2018	CNS	abnormal depression-related behavior	0.848601
IQ2018	CNS	abnormal sleep behavior	0.853035
IQ2018	CNS	abnormal hindbrain development	0.870446
IQ2018	CNS	abnormal synaptic transmission	0.899034
IQ2018	CNS	abnormal basal ganglion morphology	0.953984
IQ2017	CNS	abnormal synaptic transmission	1.21422e-07
IQ2017	CNS	abnormal hindbrain morphology	5.91453e-06
IQ2017	CNS	abnormal inhibitory postsynaptic currents	2.08862e-05
IQ2017	CNS	abnormal axon extension	3.14246e-05
IQ2017	CNS	abnormal object recognition memory	4.7112e-05
IQ2017	CNS	abnormal cerebellum development	5.20375e-05
IQ2017	CNS	abnormal spinal cord morphology	0.000273565
IQ2017	CNS	abnormal social/conspecific interaction	0.000297971
IQ2017	CNS	abnormal sexual interaction	0.000345956
IQ2017	CNS	abnormal myelination	0.00172016
IQ2017	CNS	abnormal stratification in cerebral cortex	0.0017885
IQ2017	CNS	abnormal hypothalamus morphology	0.00184324
IQ2017	CNS	abnormal innervation	0.00192451
IQ2017	CNS	abnormal action potential	0.00203618
IQ2017	CNS	abnormal neuron physiology	0.00253477
IQ2017	CNS	abnormal thalamus morphology	0.00264103
IQ2017	CNS	abnormal excitatory postsynaptic currents	0.00275559
IQ2017	CNS	abnormal spatial working memory	0.00447288
IQ2017	CNS	abnormal cued conditioning behavior	0.00684461
IQ2017	CNS	abnormal microglial cell morphology	0.00836829
IQ2017	CNS	abnormal response to new environment	0.00860167
IQ2017	CNS	abnormal hippocampus morphology	0.0104836
IQ2017	CNS	abnormal oligodendrocyte morphology	0.0114374
IQ2017	CNS	abnormal cerebral cortex morphology	0.0191368
IQ2017	CNS	abnormal axon morphology	0.0218036
IQ2017	CNS	abnormal lateral ventricle morphology	0.0259691
IQ2017	CNS	abnormal motor learning	0.0272841
IQ2017	CNS	abnormal brain vasculature morphology	0.0313283
IQ2017	CNS	abnormal neural plate morphology	0.0331718
IQ2017	CNS	abnormal spatial learning	0.0348546
IQ2017	CNS	abnormal neuronal migration	0.0385371
IQ2017	CNS	abnormal neuron differentiation	0.0412987
IQ2017	CNS	abnormal dendrite morphology	0.0449907
IQ2017	CNS	abnormal nervous system development	0.050073
IQ2017	CNS	abnormal CNS glial cell morphology	0.0565781
IQ2017	CNS	abnormal astrocyte morphology	0.0596871
IQ2017	CNS	abnormal nervous system morphology	0.0696705
IQ2017	CNS	abnormal nerve conduction	0.072522
IQ2017	CNS	abnormal forebrain development	0.0828159
IQ2017	CNS	abnormal neuron proliferation	0.0991868
IQ2017	CNS	abnormal hindbrain development	0.111827
IQ2017	CNS	abnormal depression-related behavior	0.158222
IQ2017	CNS	abnormal contextual conditioning behavior	0.164997
IQ2017	CNS	abnormal diencephalon morphology	0.188728
IQ2017	CNS	abnormal glial cell morphology	0.231465
IQ2017	CNS	abnormal brainstem morphology	0.247435
IQ2017	CNS	abnormal brain development	0.269553
IQ2017	CNS	abnormal telencephalon development	0.282603
IQ2017	CNS	abnormal CNS synaptic transmission	0.340533
IQ2017	CNS	abnormal spatial reference memory	0.347909
IQ2017	CNS	abnormal excitatory postsynaptic potential	0.366798
IQ2017	CNS	abnormal axon guidance	0.379187
IQ2017	CNS	seizures	0.389371
IQ2017	CNS	abnormal neuron morphology	0.484896
IQ2017	CNS	abnormal sleep behavior	0.501375
IQ2017	CNS	abnormal synapse morphology	0.507853
IQ2017	CNS	abnormal emotion/affect behavior	0.513056
IQ2017	CNS	abnormal neocortex morphology	0.52637
IQ2017	CNS	abnormal postnatal subventricular zone morphology	0.531832
IQ2017	CNS	abnormal learning/memory/conditioning	0.586792
IQ2017	CNS	abnormal embryonic/fetal subventricular zone morphology	0.608169
IQ2017	CNS	abnormal brain white matter morphology	0.616111
IQ2017	CNS	thin cerebral cortex	0.640926
IQ2017	CNS	abnormal miniature excitatory postsynaptic currents	0.654836
IQ2017	CNS	abnormal telencephalon morphology	0.671512
IQ2017	CNS	abnormal long term potentiation	0.698652
IQ2017	CNS	abnormal behavior	0.711988
IQ2017	CNS	abnormal neurite morphology	0.7487
IQ2017	CNS	abnormal motor capabilities/coordination/movement	0.765366
IQ2017	CNS	abnormal nervous system electrophysiology	0.775993
IQ2017	CNS	abnormal social investigation	0.799982
IQ2017	CNS	abnormal midbrain morphology	0.823187
IQ2017	CNS	abnormal forebrain morphology	0.828142
IQ2017	CNS	abnormal brain morphology	0.83977
IQ2017	CNS	abnormal basal ganglion morphology	0.86289
IQ2017	CNS	abnormal corpus callosum morphology	0.932873
SCZ2018	GO Biological	GO_ASPARTATE_FAMILY_AMINO_ACID_METABOLIC_PROCESS	2.69383e-15
SCZ2018	GO Biological	GO_RESPONSE_TO_INSULIN	1.474e-14
SCZ2018	GO Biological	GO_CELL_CYCLE_G1_S_PHASE_TRANSITION	4.13131e-14
SCZ2018	GO Biological	GO_CARBOHYDRATE_CATABOLIC_PROCESS	2.30046e-11
SCZ2018	GO Biological	GO_PROTEIN_LIPID_COMPLEX_SUBUNIT_ORGANIZATION	8.10689e-11
SCZ2018	GO Biological	GO_TYROSINE_PHOSPHORYLATION_OF_STAT_PROTEIN	1.38797e-10
SCZ2018	GO Biological	GO_LEUKOCYTE_ACTIVATION_INVOLVED_IN_INFLAMMATORY_RESPONSE	1.4862e-10
SCZ2018	GO Biological	GO_AMINOGLYCAN_METABOLIC_PROCESS	2.99911e-10
SCZ2018	GO Biological	GO_METAL_ION_HOMEOSTASIS	3.01989e-10
SCZ2018	GO Biological	GO_POSITIVE_REGULATION_OF_FIBROBLAST_PROLIFERATION	4.22485e-10
SCZ2018	GO Biological	GO_INSULIN_LIKE_GROWTH_FACTOR_RECEPTOR_SIGNALING_PATHWAY	4.55032e-10
SCZ2018	GO Biological	GO_DIVALENT_INORGANIC_CATION_HOMEOSTASIS	4.60219e-10
SCZ2018	GO Biological	GO_REGULATION_OF_RHO_PROTEIN_SIGNAL_TRANSDUCTION	4.73387e-10
SCZ2018	GO Biological	GO_ALPHA_AMINO_ACID_BIOSYNTHETIC_PROCESS	5.43888e-10
SCZ2018	GO Biological	GO_PROTEIN_DESTABILIZATION	6.41454e-10
SCZ2018	GO Biological	GO_POSITIVE_REGULATION_OF_B_CELL_PROLIFERATION	1.02593e-09
SCZ2018	GO Biological	GO_POSITIVE_REGULATION_OF_CELL_CYCLE_PHASE_TRANSITION	2.47234e-09
SCZ2018	GO Biological	GO_ENDOPLASMIC_RETICULUM_ORGANIZATION	2.55281e-09
SCZ2018	GO Biological	GO_DEVELOPMENTAL_MATURATION	3.31517e-09
SCZ2018	GO Biological	GO_REGULATION_OF_POSTSYNAPTIC_MEMBRANE_NEUROTRANSMITTER_RECEPTOR_LEVELS	3.55277e-09
SCZ2018	GO Biological	GO_CELLULAR_TRANSITION_METAL_ION_HOMEOSTASIS	5.25446e-09
SCZ2018	GO Biological	GO_REGULATION_OF_B_CELL_PROLIFERATION	7.27649e-09
SCZ2018	GO Biological	GO_MACROPHAGE_ACTIVATION	7.35098e-09
SCZ2018	GO Biological	GO_RESPONSE_TO_MOLECULE_OF_BACTERIAL_ORIGIN	8.39578e-09
SCZ2018	GO Biological	GO_REGULATION_OF_SMALL_GTPASE_MEDIATED_SIGNAL_TRANSDUCTION	8.82498e-09
SCZ2018	GO Biological	GO_PROTEIN_LOCALIZATION_TO_CILIUM	1.28009e-08
SCZ2018	GO Biological	GO_ORGANOPHOSPHATE_ESTER_TRANSPORT	1.74419e-08
SCZ2018	GO Biological	GO_CELLULAR_RESPONSE_TO_HORMONE_STIMULUS	1.79607e-08
SCZ2018	GO Biological	GO_INSULIN_RECEPTOR_SIGNALING_PATHWAY	1.86894e-08
SCZ2018	GO Biological	GO_SPERMATID_DIFFERENTIATION	2.17528e-08
SCZ2018	GO Biological	GO_MUCOPOLYSACCHARIDE_METABOLIC_PROCESS	2.64397e-08
SCZ2018	GO Biological	GO_I_KAPPAB_KINASE_NF_KAPPAB_SIGNALING	3.63537e-08
SCZ2018	GO Biological	GO_AMINOGLYCAN_BIOSYNTHETIC_PROCESS	4.54885e-08
SCZ2018	GO Biological	GO_CELLULAR_RESPONSE_TO_INSULIN_STIMULUS	8.18276e-08
SCZ2018	GO Biological	GO_SULFUR_COMPOUND_BIOSYNTHETIC_PROCESS	9.04556e-08
SCZ2018	GO Biological	GO_RESPONSE_TO_ALKALOID	9.27913e-08
SCZ2018	GO Biological	GO_CHONDROITIN_SULFATE_PROTEOGLYCAN_METABOLIC_PROCESS	9.90707e-08
SCZ2018	GO Biological	GO_POSITIVE_REGULATION_OF_I_KAPPAB_KINASE_NF_KAPPAB_SIGNALING	9.93679e-08
SCZ2018	GO Biological	GO_FEMALE_PREGNANCY	1.03404e-07
SCZ2018	GO Biological	GO_FEEDING_BEHAVIOR	1.21569e-07
SCZ2018	GO Biological	GO_CELL_CELL_ADHESION_VIA_PLASMA_MEMBRANE_ADHESION_MOLECULES	1.34366e-07
SCZ2018	GO Biological	GO_REGULATION_OF_RAS_PROTEIN_SIGNAL_TRANSDUCTION	1.72576e-07
SCZ2018	GO Biological	GO_DRUG_METABOLIC_PROCESS	1.83981e-07
SCZ2018	GO Biological	GO_POSITIVE_REGULATION_OF_MITOTIC_NUCLEAR_DIVISION	2.12745e-07
SCZ2018	GO Biological	GO_POSITIVE_REGULATION_OF_TRANSMEMBRANE_TRANSPORT	2.18751e-07
SCZ2018	GO Biological	GO_POSITIVE_REGULATION_OF_PROTEIN_TYROSINE_KINASE_ACTIVITY	2.57966e-07
SCZ2018	GO Biological	GO_POSITIVE_REGULATION_OF_ENDOTHELIAL_CELL_PROLIFERATION	3.62194e-07
SCZ2018	GO Biological	GO_SENSORY_PERCEPTION	3.78581e-07
SCZ2018	GO Biological	GO_RESPONSE_TO_PEPTIDE_HORMONE	3.91955e-07
SCZ2018	GO Biological	GO_REGULATION_OF_HUMORAL_IMMUNE_RESPONSE	4.08001e-07
SCZ2018	GO Biological	GO_DETECTION_OF_STIMULUS	4.20957e-07
SCZ2018	GO Biological	GO_REGULATION_OF_CYTOKINESIS	4.23467e-07
SCZ2018	GO Biological	GO_LIPID_TRANSLOCATION	5.73556e-07
SCZ2018	GO Biological	GO_REGULATION_OF_CARBOHYDRATE_CATABOLIC_PROCESS	5.79986e-07
SCZ2018	GO Biological	GO_BLOOD_VESSEL_REMODELING	6.2203e-07
SCZ2018	GO Biological	GO_RHO_PROTEIN_SIGNAL_TRANSDUCTION	6.50042e-07
SCZ2018	GO Biological	GO_ANATOMICAL_STRUCTURE_MATURATION	6.81265e-07
SCZ2018	GO Biological	GO_REGULATION_OF_CELLULAR_COMPONENT_SIZE	7.19009e-07
SCZ2018	GO Biological	GO_CELLULAR_RESPONSE_TO_CALCIUM_ION	8.8551e-07
SCZ2018	GO Biological	GO_T_CELL_ACTIVATION_INVOLVED_IN_IMMUNE_RESPONSE	9.45883e-07
SCZ2018	GO Biological	GO_RESPONSE_TO_CORTICOSTEROID	9.91694e-07
SCZ2018	GO Biological	GO_EXTRACELLULAR_MATRIX_ASSEMBLY	1.17936e-06
SCZ2018	GO Biological	GO_POSITIVE_REGULATION_OF_MITOTIC_CELL_CYCLE	1.21228e-06
SCZ2018	GO Biological	GO_MEMBRANE_DEPOLARIZATION	1.23966e-06
SCZ2018	GO Biological	GO_REGULATION_OF_CELL_CYCLE_G1_S_PHASE_TRANSITION	1.30285e-06
SCZ2018	GO Biological	GO_LONG_CHAIN_FATTY_ACID_TRANSPORT	1.31043e-06
SCZ2018	GO Biological	GO_NUCLEOSOME_ORGANIZATION	1.31582e-06
SCZ2018	GO Biological	GO_CELL_SURFACE_RECEPTOR_SIGNALING_PATHWAY_INVOLVED_IN_CELL_CELL_SIGNALING	1.35206e-06
SCZ2018	GO Biological	GO_TRNA_MODIFICATION	1.49975e-06
SCZ2018	GO Biological	GO_NAD_METABOLIC_PROCESS	1.89053e-06
SCZ2018	GO Biological	GO_MULTI_MULTICELLULAR_ORGANISM_PROCESS	1.90628e-06
SCZ2018	GO Biological	GO_NEUROINFLAMMATORY_RESPONSE	2.04458e-06
SCZ2018	GO Biological	GO_NEGATIVE_REGULATION_OF_OSSIFICATION	2.15248e-06
SCZ2018	GO Biological	GO_GLIAL_CELL_ACTIVATION	2.2039e-06
SCZ2018	GO Biological	GO_SULFUR_AMINO_ACID_METABOLIC_PROCESS	2.24731e-06
SCZ2018	GO Biological	GO_CARDIOCYTE_DIFFERENTIATION	2.34934e-06
SCZ2018	GO Biological	GO_ALPHA_AMINO_ACID_METABOLIC_PROCESS	2.43297e-06
SCZ2018	GO Biological	GO_RIBOSE_PHOSPHATE_METABOLIC_PROCESS	2.45789e-06
SCZ2018	GO Biological	GO_BLASTOCYST_DEVELOPMENT	2.52103e-06
SCZ2018	GO Biological	GO_REGULATION_OF_MEMBRANE_LIPID_DISTRIBUTION	2.75548e-06
SCZ2018	GO Biological	GO_MANNOSYLATION	2.77376e-06
SCZ2018	GO Biological	GO_CELLULAR_COMPONENT_MAINTENANCE	2.95032e-06
SCZ2018	GO Biological	GO_PROTEIN_HOMOTETRAMERIZATION	2.96277e-06
SCZ2018	GO Biological	GO_NEGATIVE_REGULATION_OF_SMALL_GTPASE_MEDIATED_SIGNAL_TRANSDUCTION	3.09945e-06
SCZ2018	GO Biological	GO_EPIDERMAL_GROWTH_FACTOR_RECEPTOR_SIGNALING_PATHWAY	3.10218e-06
SCZ2018	GO Biological	GO_RESPONSE_TO_IONIZING_RADIATION	3.12398e-06
SCZ2018	GO Biological	GO_REGULATION_OF_CELL_SHAPE	3.16103e-06
SCZ2018	GO Biological	GO_GERM_CELL_DEVELOPMENT	3.18524e-06
SCZ2018	GO Biological	GO_PURINE_CONTAINING_COMPOUND_METABOLIC_PROCESS	3.50555e-06
SCZ2018	GO Biological	GO_CARDIAC_MUSCLE_CELL_ACTION_POTENTIAL_INVOLVED_IN_CONTRACTION	3.69473e-06
SCZ2018	GO Biological	GO_CELLULAR_RESPONSE_TO_PEPTIDE_HORMONE_STIMULUS	4.02477e-06
SCZ2018	GO Biological	GO_REGULATION_OF_LEUKOCYTE_DIFFERENTIATION	4.22149e-06
SCZ2018	GO Biological	GO_CELLULAR_ION_HOMEOSTASIS	4.36283e-06
SCZ2018	GO Biological	GO_CELLULAR_RESPONSE_TO_BIOTIC_STIMULUS	4.70397e-06
SCZ2018	GO Biological	GO_CELLULAR_ALDEHYDE_METABOLIC_PROCESS	5.49975e-06
SCZ2018	GO Biological	GO_PROTEIN_LOCALIZATION_TO_POSTSYNAPTIC_MEMBRANE	5.5526e-06
SCZ2018	GO Biological	GO_EXTRACELLULAR_STRUCTURE_ORGANIZATION	5.78521e-06
SCZ2018	GO Biological	GO_STEROL_HOMEOSTASIS	5.80827e-06
SCZ2018	GO Biological	GO_RESPONSE_TO_COCAINE	7.12631e-06
SCZ2018	GO Biological	GO_RESPONSE_TO_BACTERIUM	7.86399e-06
SCZ2018	GO Biological	GO_CELL_CELL_SIGNALING_BY_WNT	8.61393e-06
SCZ2018	GO Biological	GO_EYE_MORPHOGENESIS	8.76938e-06
SCZ2018	GO Biological	GO_DNA_CONFORMATION_CHANGE	9.44247e-06
SCZ2018	GO Biological	GO_ION_HOMEOSTASIS	9.87295e-06
SCZ2018	GO Biological	GO_RESPONSE_TO_STEROID_HORMONE	1.08015e-05
SCZ2018	GO Biological	GO_POSITIVE_REGULATION_OF_SMOOTHENED_SIGNALING_PATHWAY	1.1583e-05
SCZ2018	GO Biological	GO_REGULATION_OF_SYSTEMIC_ARTERIAL_BLOOD_PRESSURE_MEDIATED_BY_A_CHEMICAL_SIGNAL	1.18032e-05
SCZ2018	GO Biological	GO_PHOSPHOLIPID_TRANSPORT	1.21292e-05
SCZ2018	GO Biological	GO_REGULATION_OF_PLASMA_LIPOPROTEIN_PARTICLE_LEVELS	1.32163e-05
SCZ2018	GO Biological	GO_REGULATION_OF_WNT_SIGNALING_PATHWAY	1.33656e-05
SCZ2018	GO Biological	GO_NEURON_MATURATION	1.53444e-05
SCZ2018	GO Biological	GO_REGULATION_OF_CELL_SIZE	1.53639e-05
SCZ2018	GO Biological	GO_ORGANELLE_DISASSEMBLY	1.57454e-05
SCZ2018	GO Biological	GO_FATTY_ACID_CATABOLIC_PROCESS	1.58674e-05
SCZ2018	GO Biological	GO_REGULATION_OF_ORGANIC_ACID_TRANSPORT	1.60227e-05
SCZ2018	GO Biological	GO_CELLULAR_AMINO_ACID_BIOSYNTHETIC_PROCESS	1.60663e-05
SCZ2018	GO Biological	GO_NEGATIVE_REGULATION_OF_PHOSPHORUS_METABOLIC_PROCESS	1.79359e-05
SCZ2018	GO Biological	GO_FIBROBLAST_PROLIFERATION	1.83882e-05
SCZ2018	GO Biological	GO_REGULATION_OF_CELL_DIVISION	1.85979e-05
SCZ2018	GO Biological	GO_REGULATION_OF_MYELOID_LEUKOCYTE_DIFFERENTIATION	1.87945e-05
SCZ2018	GO Biological	GO_PEPTIDYL_TYROSINE_DEPHOSPHORYLATION	2.15559e-05
SCZ2018	GO Biological	GO_REGULATION_OF_NUCLEOTIDE_METABOLIC_PROCESS	2.20361e-05
SCZ2018	GO Biological	GO_RESPONSE_TO_INTERLEUKIN_1	2.33202e-05
SCZ2018	GO Biological	GO_REGULATION_OF_PROTEIN_STABILITY	2.41505e-05
SCZ2018	GO Biological	GO_SPINDLE_LOCALIZATION	2.53108e-05
SCZ2018	GO Biological	GO_MUSCLE_CELL_MIGRATION	2.76622e-05
SCZ2018	GO Biological	GO_NEURON_PROJECTION_ORGANIZATION	2.88947e-05
SCZ2018	GO Biological	GO_SENSORY_PERCEPTION_OF_LIGHT_STIMULUS	2.9797e-05
SCZ2018	GO Biological	GO_DETECTION_OF_ABIOTIC_STIMULUS	2.99511e-05
SCZ2018	GO Biological	GO_T_CELL_PROLIFERATION	3.16879e-05
SCZ2018	GO Biological	GO_PROTEOGLYCAN_METABOLIC_PROCESS	3.28912e-05
SCZ2018	GO Biological	GO_REGULATION_OF_ANTIGEN_RECEPTOR_MEDIATED_SIGNALING_PATHWAY	3.29091e-05
SCZ2018	GO Biological	GO_VESICLE_TARGETING_TO_FROM_OR_WITHIN_GOLGI	3.35377e-05
SCZ2018	GO Biological	GO_EPITHELIAL_TUBE_BRANCHING_INVOLVED_IN_LUNG_MORPHOGENESIS	3.43852e-05
SCZ2018	GO Biological	GO_PERIPHERAL_NERVOUS_SYSTEM_DEVELOPMENT	3.53759e-05
SCZ2018	GO Biological	GO_SUBPALLIUM_DEVELOPMENT	3.71215e-05
SCZ2018	GO Biological	GO_RESPONSE_TO_NERVE_GROWTH_FACTOR	3.85462e-05
SCZ2018	GO Biological	GO_CARDIAC_MUSCLE_CELL_DIFFERENTIATION	3.94487e-05
SCZ2018	GO Biological	GO_T_CELL_DIFFERENTIATION_INVOLVED_IN_IMMUNE_RESPONSE	4.10583e-05
SCZ2018	GO Biological	GO_MEMBRANE_ORGANIZATION	4.39193e-05
SCZ2018	GO Biological	GO_MUSCLE_CELL_DIFFERENTIATION	4.46213e-05
SCZ2018	GO Biological	GO_DRUG_TRANSMEMBRANE_TRANSPORT	4.50499e-05
SCZ2018	GO Biological	GO_NEGATIVE_REGULATION_OF_NEURON_APOPTOTIC_PROCESS	4.83369e-05
SCZ2018	GO Biological	GO_STEROID_HORMONE_BIOSYNTHETIC_PROCESS	5.27396e-05
SCZ2018	GO Biological	GO_ACTIN_POLYMERIZATION_OR_DEPOLYMERIZATION	5.43824e-05
SCZ2018	GO Biological	GO_RESPONSE_TO_PEPTIDE	5.57834e-05
SCZ2018	GO Biological	GO_CELLULAR_PROCESS_INVOLVED_IN_REPRODUCTION_IN_MULTICELLULAR_ORGANISM	5.61116e-05
SCZ2018	GO Biological	GO_DENDRITIC_SPINE_DEVELOPMENT	5.6172e-05
SCZ2018	GO Biological	GO_REGULATION_OF_ATP_METABOLIC_PROCESS	5.87371e-05
SCZ2018	GO Biological	GO_OOCYTE_DIFFERENTIATION	6.04863e-05
SCZ2018	GO Biological	GO_NON_RECOMBINATIONAL_REPAIR	6.16734e-05
SCZ2018	GO Biological	GO_RESPONSE_TO_ACTIVITY	6.45166e-05
SCZ2018	GO Biological	GO_MONOSACCHARIDE_CATABOLIC_PROCESS	6.48619e-05
SCZ2018	GO Biological	GO_POSITIVE_REGULATION_OF_TRANSFERASE_ACTIVITY	6.84366e-05
SCZ2018	GO Biological	GO_VACUOLAR_ACIDIFICATION	6.84415e-05
SCZ2018	GO Biological	GO_NEGATIVE_REGULATION_OF_CELL_CYCLE_G1_S_PHASE_TRANSITION	7.02838e-05
SCZ2018	GO Biological	GO_POSITIVE_REGULATION_OF_OXIDOREDUCTASE_ACTIVITY	7.17855e-05
SCZ2018	GO Biological	GO_CYTOSOLIC_CALCIUM_ION_TRANSPORT	7.2869e-05
SCZ2018	GO Biological	GO_RESPONSE_TO_XENOBIOTIC_STIMULUS	7.4837e-05
SCZ2018	GO Biological	GO_TRANSITION_METAL_ION_TRANSPORT	7.93027e-05
SCZ2018	GO Biological	GO_AMINOGLYCAN_CATABOLIC_PROCESS	8.21543e-05
SCZ2018	GO Biological	GO_ORGANIC_HYDROXY_COMPOUND_BIOSYNTHETIC_PROCESS	8.34693e-05
SCZ2018	GO Biological	GO_DNA_TEMPLATED_TRANSCRIPTION_ELONGATION	8.37944e-05
SCZ2018	GO Biological	GO_REGULATION_OF_NMDA_RECEPTOR_ACTIVITY	8.43647e-05
SCZ2018	GO Biological	GO_RNA_MODIFICATION	8.86023e-05
SCZ2018	GO Biological	GO_RESPONSE_TO_CHEMOKINE	9.26959e-05
SCZ2018	GO Biological	GO_RNA_3_END_PROCESSING	9.39048e-05
SCZ2018	GO Biological	GO_DRUG_CATABOLIC_PROCESS	9.4052e-05
SCZ2018	GO Biological	GO_REGULATION_OF_CARDIAC_CONDUCTION	9.45307e-05
SCZ2018	GO Biological	GO_HEART_VALVE_DEVELOPMENT	9.45504e-05
SCZ2018	GO Biological	GO_MUSCLE_TISSUE_DEVELOPMENT	9.6927e-05
SCZ2018	GO Biological	GO_REGULATION_OF_ESTABLISHMENT_OF_PROTEIN_LOCALIZATION_TO_MITOCHONDRION	9.75067e-05
SCZ2018	GO Biological	GO_BODY_MORPHOGENESIS	0.000106224
SCZ2018	GO Biological	GO_SMOOTHENED_SIGNALING_PATHWAY	0.000106644
SCZ2018	GO Biological	GO_INTERFERON_GAMMA_PRODUCTION	0.000108103
SCZ2018	GO Biological	GO_ACTIN_FILAMENT_DEPOLYMERIZATION	0.000112418
SCZ2018	GO Biological	GO_CELLULAR_IRON_ION_HOMEOSTASIS	0.000112804
SCZ2018	GO Biological	GO_CANONICAL_WNT_SIGNALING_PATHWAY	0.000117976
SCZ2018	GO Biological	GO_IMMUNOGLOBULIN_PRODUCTION	0.000119729
SCZ2018	GO Biological	GO_ADAPTIVE_THERMOGENESIS	0.000121474
SCZ2018	GO Biological	GO_POSITIVE_REGULATION_OF_NUCLEAR_DIVISION	0.000121909
SCZ2018	GO Biological	GO_TRANSITION_METAL_ION_HOMEOSTASIS	0.000129575
SCZ2018	GO Biological	GO_INTERLEUKIN_1_SECRETION	0.000132165
SCZ2018	GO Biological	GO_CELLULAR_RESPONSE_TO_PEPTIDE	0.000133883
SCZ2018	GO Biological	GO_DNA_TEMPLATED_TRANSCRIPTION_INITIATION	0.000142728
SCZ2018	GO Biological	GO_ENDOCRINE_PROCESS	0.000146497
SCZ2018	GO Biological	GO_REGULATION_OF_MONOOXYGENASE_ACTIVITY	0.000157422
SCZ2018	GO Biological	GO_ORGANIC_HYDROXY_COMPOUND_METABOLIC_PROCESS	0.000164758
SCZ2018	GO Biological	GO_POSITIVE_REGULATION_OF_BLOOD_VESSEL_DIAMETER	0.000165046
SCZ2018	GO Biological	GO_POSITIVE_REGULATION_OF_TUMOR_NECROSIS_FACTOR_SUPERFAMILY_CYTOKINE_PRODUCTION	0.000169406
SCZ2018	GO Biological	GO_ESTABLISHMENT_OR_MAINTENANCE_OF_CELL_POLARITY	0.000169436
SCZ2018	GO Biological	GO_LYMPHOCYTE_COSTIMULATION	0.000170784
SCZ2018	GO Biological	GO_NEGATIVE_REGULATION_OF_ACTIN_FILAMENT_POLYMERIZATION	0.000175341
SCZ2018	GO Biological	GO_CALCIUM_ION_TRANSMEMBRANE_IMPORT_INTO_CYTOSOL	0.000177036
SCZ2018	GO Biological	GO_SCHWANN_CELL_DEVELOPMENT	0.000177764
SCZ2018	GO Biological	GO_PYRUVATE_METABOLIC_PROCESS	0.000180483
SCZ2018	GO Biological	GO_NUCLEOSIDE_TRIPHOSPHATE_BIOSYNTHETIC_PROCESS	0.000188144
SCZ2018	GO Biological	GO_SMALL_GTPASE_MEDIATED_SIGNAL_TRANSDUCTION	0.000192696
SCZ2018	GO Biological	GO_NUCLEOSIDE_MONOPHOSPHATE_METABOLIC_PROCESS	0.000200585
SCZ2018	GO Biological	GO_NEGATIVE_REGULATION_OF_DEPHOSPHORYLATION	0.000202473
SCZ2018	GO Biological	GO_ACTIN_FILAMENT_POLYMERIZATION	0.000208559
SCZ2018	GO Biological	GO_REGULATION_OF_RELEASE_OF_SEQUESTERED_CALCIUM_ION_INTO_CYTOSOL	0.00020899
SCZ2018	GO Biological	GO_NUCLEOSIDE_BISPHOSPHATE_METABOLIC_PROCESS	0.000213848
SCZ2018	GO Biological	GO_B_CELL_PROLIFERATION	0.000219344
SCZ2018	GO Biological	GO_OLIGODENDROCYTE_DEVELOPMENT	0.000221519
SCZ2018	GO Biological	GO_METHYLATION	0.000227583
SCZ2018	GO Biological	GO_REGULATION_OF_SYNAPTIC_TRANSMISSION_GLUTAMATERGIC	0.0002284
SCZ2018	GO Biological	GO_POSITIVE_REGULATION_OF_KINASE_ACTIVITY	0.000231611
SCZ2018	GO Biological	GO_ORGANIC_ACID_CATABOLIC_PROCESS	0.000234643
SCZ2018	GO Biological	GO_NEGATIVE_REGULATION_OF_SMALL_MOLECULE_METABOLIC_PROCESS	0.000235683
SCZ2018	GO Biological	GO_TRANSCRIPTION_INITIATION_FROM_RNA_POLYMERASE_II_PROMOTER	0.000237694
SCZ2018	GO Biological	GO_MYELOID_LEUKOCYTE_ACTIVATION	0.00023927
SCZ2018	GO Biological	GO_POSITIVE_REGULATION_OF_REGULATED_SECRETORY_PATHWAY	0.000243724
SCZ2018	GO Biological	GO_CELLULAR_RESPONSE_TO_XENOBIOTIC_STIMULUS	0.000244924
SCZ2018	GO Biological	GO_ORGANELLE_ASSEMBLY	0.00025232
SCZ2018	GO Biological	GO_GOLGI_VESICLE_BUDDING	0.000259046
SCZ2018	GO Biological	GO_COPII_COATED_VESICLE_BUDDING	0.000259046
SCZ2018	GO Biological	GO_EXOCRINE_SYSTEM_DEVELOPMENT	0.000263651
SCZ2018	GO Biological	GO_NEGATIVE_REGULATION_OF_BMP_SIGNALING_PATHWAY	0.000283016
SCZ2018	GO Biological	GO_KIDNEY_EPITHELIUM_DEVELOPMENT	0.000283932
SCZ2018	GO Biological	GO_REGULATION_OF_CARDIAC_MUSCLE_CELL_ACTION_POTENTIAL	0.000295759
SCZ2018	GO Biological	GO_NEGATIVE_REGULATION_OF_PROTEIN_POLYMERIZATION	0.000295878
SCZ2018	GO Biological	GO_ANIMAL_ORGAN_FORMATION	0.000296157
SCZ2018	GO Biological	GO_PROTEIN_LOCALIZATION_TO_SYNAPSE	0.000296254
SCZ2018	GO Biological	GO_CHROMATIN_ASSEMBLY	0.000297177
SCZ2018	GO Biological	GO_REGULATION_OF_ACTIN_FILAMENT_ORGANIZATION	0.000298993
SCZ2018	GO Biological	GO_AMMONIUM_ION_METABOLIC_PROCESS	0.000299776
SCZ2018	GO Biological	GO_REGULATION_OF_MYELOID_CELL_DIFFERENTIATION	0.000300882
SCZ2018	GO Biological	GO_POSITIVE_REGULATION_OF_CELL_DIVISION	0.000306105
SCZ2018	GO Biological	GO_TEMPERATURE_HOMEOSTASIS	0.000309203
SCZ2018	GO Biological	GO_POSITIVE_REGULATION_OF_ION_TRANSMEMBRANE_TRANSPORT	0.000310155
SCZ2018	GO Biological	GO_RNA_SPLICING	0.000325111
SCZ2018	GO Biological	GO_DNA_DAMAGE_RESPONSE_SIGNAL_TRANSDUCTION_BY_P53_CLASS_MEDIATOR	0.000327723
SCZ2018	GO Biological	GO_REGULATION_OF_LIPID_KINASE_ACTIVITY	0.000328866
SCZ2018	GO Biological	GO_NEGATIVE_REGULATION_OF_CELL_ACTIVATION	0.000345928
SCZ2018	GO Biological	GO_NCRNA_EXPORT_FROM_NUCLEUS	0.000350851
SCZ2018	GO Biological	GO_CYTOKINE_METABOLIC_PROCESS	0.000354878
SCZ2018	GO Biological	GO_SKELETAL_MUSCLE_CELL_DIFFERENTIATION	0.000355356
SCZ2018	GO Biological	GO_ORGANELLE_FISSION	0.00035832
SCZ2018	GO Biological	GO_REGULATION_OF_CELLULAR_RESPONSE_TO_HEAT	0.000361687
SCZ2018	GO Biological	GO_GLYCOSPHINGOLIPID_METABOLIC_PROCESS	0.000366639
SCZ2018	GO Biological	GO_CAMERA_TYPE_EYE_MORPHOGENESIS	0.000384928
SCZ2018	GO Biological	GO_LIPOSACCHARIDE_METABOLIC_PROCESS	0.00039318
SCZ2018	GO Biological	GO_MUSCLE_CELL_DEVELOPMENT	0.00039753
SCZ2018	GO Biological	GO_REGULATION_OF_CALCIUM_ION_DEPENDENT_EXOCYTOSIS	0.000405801
SCZ2018	GO Biological	GO_INTRINSIC_APOPTOTIC_SIGNALING_PATHWAY	0.000425232
SCZ2018	GO Biological	GO_NUCLEOBASE_CONTAINING_SMALL_MOLECULE_METABOLIC_PROCESS	0.000428842
SCZ2018	GO Biological	GO_DEVELOPMENTAL_PIGMENTATION	0.000429785
SCZ2018	GO Biological	GO_T_CELL_MEDIATED_IMMUNITY	0.000442072
SCZ2018	GO Biological	GO_POSITIVE_REGULATION_OF_ENDOTHELIAL_CELL_MIGRATION	0.000450735
SCZ2018	GO Biological	GO_CERAMIDE_METABOLIC_PROCESS	0.000467713
SCZ2018	GO Biological	GO_REGULATION_OF_SIGNALING_RECEPTOR_ACTIVITY	0.000475457
SCZ2018	GO Biological	GO_ACTIN_MEDIATED_CELL_CONTRACTION	0.000478435
SCZ2018	GO Biological	GO_CARDIAC_CELL_DEVELOPMENT	0.000486498
SCZ2018	GO Biological	GO_REGULATION_OF_LIPID_TRANSPORT	0.00049333
SCZ2018	GO Biological	GO_NEGATIVE_REGULATION_OF_ION_TRANSMEMBRANE_TRANSPORT	0.000494795
SCZ2018	GO Biological	GO_ASSOCIATIVE_LEARNING	0.000498643
SCZ2018	GO Biological	GO_RIBONUCLEOSIDE_TRIPHOSPHATE_BIOSYNTHETIC_PROCESS	0.000511926
SCZ2018	GO Biological	GO_REGULATION_OF_SECRETION	0.000515534
SCZ2018	GO Biological	GO_HUMORAL_IMMUNE_RESPONSE_MEDIATED_BY_CIRCULATING_IMMUNOGLOBULIN	0.00051877
SCZ2018	GO Biological	GO_ERBB_SIGNALING_PATHWAY	0.000531947
SCZ2018	GO Biological	GO_TIGHT_JUNCTION_ORGANIZATION	0.000536005
SCZ2018	GO Biological	GO_REGULATION_OF_EXTRINSIC_APOPTOTIC_SIGNALING_PATHWAY_VIA_DEATH_DOMAIN_RECEPTORS	0.00055515
SCZ2018	GO Biological	GO_CELLULAR_RESPONSE_TO_TOPOLOGICALLY_INCORRECT_PROTEIN	0.000555496
SCZ2018	GO Biological	GO_REGULATION_OF_MORPHOGENESIS_OF_A_BRANCHING_STRUCTURE	0.000571266
SCZ2018	GO Biological	GO_REGULATION_OF_GENE_SILENCING	0.000571534
SCZ2018	GO Biological	GO_SMOOTH_MUSCLE_CELL_DIFFERENTIATION	0.000579071
SCZ2018	GO Biological	GO_EXTRINSIC_APOPTOTIC_SIGNALING_PATHWAY_VIA_DEATH_DOMAIN_RECEPTORS	0.000583357
SCZ2018	GO Biological	GO_MULTICELLULAR_ORGANISMAL_RESPONSE_TO_STRESS	0.000594439
SCZ2018	GO Biological	GO_POSITIVE_REGULATION_OF_DNA_BINDING	0.000603413
SCZ2018	GO Biological	GO_LONG_CHAIN_FATTY_ACID_METABOLIC_PROCESS	0.00060457
SCZ2018	GO Biological	GO_HORMONE_METABOLIC_PROCESS	0.00060467
SCZ2018	GO Biological	GO_REGULATION_OF_SYNAPSE_ASSEMBLY	0.000610352
SCZ2018	GO Biological	GO_CILIUM_ORGANIZATION	0.000615391
SCZ2018	GO Biological	GO_REGULATION_OF_OXIDOREDUCTASE_ACTIVITY	0.000615928
SCZ2018	GO Biological	GO_CARDIAC_MUSCLE_CONTRACTION	0.000616072
SCZ2018	GO Biological	GO_REGULATION_OF_NEUROTRANSMITTER_RECEPTOR_ACTIVITY	0.000616238
SCZ2018	GO Biological	GO_LABYRINTHINE_LAYER_DEVELOPMENT	0.00061786
SCZ2018	GO Biological	GO_DOPAMINE_RECEPTOR_SIGNALING_PATHWAY	0.000620801
SCZ2018	GO Biological	GO_NEGATIVE_REGULATION_OF_DNA_METABOLIC_PROCESS	0.000637794
SCZ2018	GO Biological	GO_REGULATION_OF_CELLULAR_RESPONSE_TO_INSULIN_STIMULUS	0.00063805
SCZ2018	GO Biological	GO_INNER_EAR_AUDITORY_RECEPTOR_CELL_DIFFERENTIATION	0.000640848
SCZ2018	GO Biological	GO_OXIDOREDUCTION_COENZYME_METABOLIC_PROCESS	0.000659898
SCZ2018	GO Biological	GO_VESICLE_TARGETING	0.000690948
SCZ2018	GO Biological	GO_REGULATION_OF_TUBE_SIZE	0.000695369
SCZ2018	GO Biological	GO_LEUKOCYTE_CHEMOTAXIS	0.00070917
SCZ2018	GO Biological	GO_CELLULAR_RESPONSE_TO_IONIZING_RADIATION	0.000710219
SCZ2018	GO Biological	GO_AUTOPHAGY_OF_MITOCHONDRION	0.000717839
SCZ2018	GO Biological	GO_PROTEIN_POLYMERIZATION	0.000722476
SCZ2018	GO Biological	GO_CYTOPLASMIC_MICROTUBULE_ORGANIZATION	0.000725587
SCZ2018	GO Biological	GO_RAS_PROTEIN_SIGNAL_TRANSDUCTION	0.000732366
SCZ2018	GO Biological	GO_STRIATED_MUSCLE_CELL_DIFFERENTIATION	0.000740319
SCZ2018	GO Biological	GO_FIBROBLAST_GROWTH_FACTOR_RECEPTOR_SIGNALING_PATHWAY	0.000753247
SCZ2018	GO Biological	GO_NEGATIVE_REGULATION_OF_DEVELOPMENTAL_GROWTH	0.000768487
SCZ2018	GO Biological	GO_HEAD_MORPHOGENESIS	0.000770955
SCZ2018	GO Biological	GO_HORMONE_BIOSYNTHETIC_PROCESS	0.00078774
SCZ2018	GO Biological	GO_MELANOCYTE_DIFFERENTIATION	0.000788386
SCZ2018	GO Biological	GO_CARBOHYDRATE_METABOLIC_PROCESS	0.000826042
SCZ2018	GO Biological	GO_RECEPTOR_SIGNALING_PATHWAY_VIA_STAT	0.000842202
SCZ2018	GO Biological	GO_POSITIVE_REGULATION_OF_INTERFERON_GAMMA_PRODUCTION	0.000845557
SCZ2018	GO Biological	GO_PROTEIN_ACYLATION	0.000846701
SCZ2018	GO Biological	GO_CORNIFICATION	0.000851105
SCZ2018	GO Biological	GO_ATP_BIOSYNTHETIC_PROCESS	0.000856897
SCZ2018	GO Biological	GO_BRAIN_MORPHOGENESIS	0.000866651
SCZ2018	GO Biological	GO_TUBE_CLOSURE	0.000882865
SCZ2018	GO Biological	GO_INTEGRIN_MEDIATED_SIGNALING_PATHWAY	0.000885225
SCZ2018	GO Biological	GO_POSITIVE_REGULATION_OF_BLOOD_CIRCULATION	0.000913138
SCZ2018	GO Biological	GO_CD4_POSITIVE_ALPHA_BETA_T_CELL_ACTIVATION	0.000924351
SCZ2018	GO Biological	GO_ACTIN_FILAMENT_BASED_MOVEMENT	0.000928768
SCZ2018	GO Biological	GO_REGULATION_OF_EPITHELIAL_CELL_APOPTOTIC_PROCESS	0.000939717
SCZ2018	GO Biological	GO_VASCULAR_PROCESS_IN_CIRCULATORY_SYSTEM	0.000942454
SCZ2018	GO Biological	GO_RESPONSE_TO_INTERFERON_GAMMA	0.000945071
SCZ2018	GO Biological	GO_DETECTION_OF_MECHANICAL_STIMULUS	0.000949478
SCZ2018	GO Biological	GO_POSITIVE_REGULATION_OF_RESPONSE_TO_CYTOKINE_STIMULUS	0.000963895
SCZ2018	GO Biological	GO_POSITIVE_REGULATION_OF_B_CELL_ACTIVATION	0.000976729
SCZ2018	GO Biological	GO_PROTEIN_ACETYLATION	0.000978388
SCZ2018	GO Biological	GO_SCHWANN_CELL_DIFFERENTIATION	0.00098747
SCZ2018	GO Biological	GO_REGULATION_OF_VOLTAGE_GATED_CALCIUM_CHANNEL_ACTIVITY	0.00100488
SCZ2018	GO Biological	GO_NEGATIVE_REGULATION_OF_ION_TRANSPORT	0.00100817
SCZ2018	GO Biological	GO_PH_REDUCTION	0.0010083
SCZ2018	GO Biological	GO_SOMATIC_DIVERSIFICATION_OF_IMMUNE_RECEPTORS	0.00101732
SCZ2018	GO Biological	GO_LYSOSOME_LOCALIZATION	0.00102389
SCZ2018	GO Biological	GO_APICAL_JUNCTION_ASSEMBLY	0.00103169
SCZ2018	GO Biological	GO_HAIR_CELL_DIFFERENTIATION	0.00104136
SCZ2018	GO Biological	GO_SYNAPSE_ORGANIZATION	0.00105215
SCZ2018	GO Biological	GO_POSITIVE_REGULATION_OF_INTERLEUKIN_8_PRODUCTION	0.00105732
SCZ2018	GO Biological	GO_POSITIVE_REGULATION_OF_WNT_SIGNALING_PATHWAY	0.00106006
SCZ2018	GO Biological	GO_BONE_MINERALIZATION	0.00109695
SCZ2018	GO Biological	GO_REGULATION_OF_STEROID_METABOLIC_PROCESS	0.00109883
SCZ2018	GO Biological	GO_NEGATIVE_REGULATION_OF_LEUKOCYTE_DIFFERENTIATION	0.00110412
SCZ2018	GO Biological	GO_REGULATION_OF_PROTEIN_TYROSINE_KINASE_ACTIVITY	0.00111084
SCZ2018	GO Biological	GO_NEGATIVE_REGULATION_OF_MACROAUTOPHAGY	0.001121
SCZ2018	GO Biological	GO_GLUTAMINE_FAMILY_AMINO_ACID_METABOLIC_PROCESS	0.00112407
SCZ2018	GO Biological	GO_OSSIFICATION	0.00114033
SCZ2018	GO Biological	GO_REGULATION_OF_MITOTIC_CELL_CYCLE	0.00114601
SCZ2018	GO Biological	GO_REGULATION_OF_RESPONSE_TO_DRUG	0.00114671
SCZ2018	GO Biological	GO_REGULATION_OF_BIOMINERALIZATION	0.00114729
SCZ2018	GO Biological	GO_REGULATION_OF_MYOBLAST_DIFFERENTIATION	0.00115753
SCZ2018	GO Biological	GO_TISSUE_REMODELING	0.0011614
SCZ2018	GO Biological	GO_EXTRINSIC_APOPTOTIC_SIGNALING_PATHWAY	0.00117522
SCZ2018	GO Biological	GO_NEGATIVE_REGULATION_OF_IMMUNE_RESPONSE	0.00120948
SCZ2018	GO Biological	GO_MONOCARBOXYLIC_ACID_TRANSPORT	0.00121229
SCZ2018	GO Biological	GO_NUCLEOBASE_METABOLIC_PROCESS	0.00123604
SCZ2018	GO Biological	GO_PTERIDINE_CONTAINING_COMPOUND_METABOLIC_PROCESS	0.00126228
SCZ2018	GO Biological	GO_NEGATIVE_REGULATION_OF_TRANSMEMBRANE_TRANSPORT	0.00129365
SCZ2018	GO Biological	GO_POSITIVE_REGULATION_OF_INFLAMMATORY_RESPONSE	0.0012947
SCZ2018	GO Biological	GO_REGULATION_OF_CATION_TRANSMEMBRANE_TRANSPORT	0.00131123
SCZ2018	GO Biological	GO_GLYCOPROTEIN_METABOLIC_PROCESS	0.0013126
SCZ2018	GO Biological	GO_AXON_EXTENSION	0.00133726
SCZ2018	GO Biological	GO_ORGANIC_HYDROXY_COMPOUND_TRANSPORT	0.00134619
SCZ2018	GO Biological	GO_RESPONSE_TO_STARVATION	0.00135193
SCZ2018	GO Biological	GO_ORGANELLE_MEMBRANE_FUSION	0.00135909
SCZ2018	GO Biological	GO_CELLULAR_RESPONSE_TO_NITROGEN_COMPOUND	0.00136505
SCZ2018	GO Biological	GO_DENDRITE_DEVELOPMENT	0.0013749
SCZ2018	GO Biological	GO_MONOSACCHARIDE_BIOSYNTHETIC_PROCESS	0.00139942
SCZ2018	GO Biological	GO_CYCLIC_NUCLEOTIDE_METABOLIC_PROCESS	0.00140806
SCZ2018	GO Biological	GO_NEGATIVE_REGULATION_OF_COLD_INDUCED_THERMOGENESIS	0.00144637
SCZ2018	GO Biological	GO_REGULATION_OF_CELL_MORPHOGENESIS	0.0014509
SCZ2018	GO Biological	GO_PHOTORECEPTOR_CELL_MAINTENANCE	0.00145704
SCZ2018	GO Biological	GO_INTERMEDIATE_FILAMENT_BASED_PROCESS	0.00149019
SCZ2018	GO Biological	GO_ACTIVATION_OF_CYSTEINE_TYPE_ENDOPEPTIDASE_ACTIVITY_INVOLVED_IN_APOPTOTIC_PROCESS	0.00150128
SCZ2018	GO Biological	GO_MITOCHONDRIAL_MEMBRANE_ORGANIZATION	0.00155027
SCZ2018	GO Biological	GO_COLLAGEN_BIOSYNTHETIC_PROCESS	0.0015518
SCZ2018	GO Biological	GO_ENDOMEMBRANE_SYSTEM_ORGANIZATION	0.00156545
SCZ2018	GO Biological	GO_POSITIVE_REGULATION_OF_CARBOHYDRATE_METABOLIC_PROCESS	0.00158027
SCZ2018	GO Biological	GO_DNA_TEMPLATED_TRANSCRIPTION_TERMINATION	0.00158863
SCZ2018	GO Biological	GO_POSITIVE_REGULATION_OF_CATION_CHANNEL_ACTIVITY	0.00158996
SCZ2018	GO Biological	GO_B_CELL_ACTIVATION_INVOLVED_IN_IMMUNE_RESPONSE	0.00165814
SCZ2018	GO Biological	GO_PROTEIN_MATURATION	0.00173129
SCZ2018	GO Biological	GO_REGULATION_OF_DEFENSE_RESPONSE_TO_VIRUS	0.00178719
SCZ2018	GO Biological	GO_FATTY_ACID_TRANSPORT	0.00180313
SCZ2018	GO Biological	GO_POSITIVE_REGULATION_OF_NEURON_DEATH	0.00182883
SCZ2018	GO Biological	GO_MITOCHONDRION_LOCALIZATION	0.00183512
SCZ2018	GO Biological	GO_ACTIN_FILAMENT_BASED_PROCESS	0.00184854
SCZ2018	GO Biological	GO_RECEPTOR_LOCALIZATION_TO_SYNAPSE	0.00185641
SCZ2018	GO Biological	GO_SIGNAL_TRANSDUCTION_IN_RESPONSE_TO_DNA_DAMAGE	0.00190355
SCZ2018	GO Biological	GO_NEGATIVE_REGULATION_OF_MULTI_ORGANISM_PROCESS	0.00195779
SCZ2018	GO Biological	GO_CELLULAR_KETONE_METABOLIC_PROCESS	0.00196321
SCZ2018	GO Biological	GO_POSITIVE_REGULATION_OF_SMOOTH_MUSCLE_CELL_PROLIFERATION	0.00199541
SCZ2018	GO Biological	GO_DENDRITIC_SPINE_MORPHOGENESIS	0.00205731
SCZ2018	GO Biological	GO_REGULATION_OF_DNA_RECOMBINATION	0.00206049
SCZ2018	GO Biological	GO_PROTEIN_TRANSMEMBRANE_TRANSPORT	0.00207276
SCZ2018	GO Biological	GO_NEURAL_TUBE_PATTERNING	0.00208709
SCZ2018	GO Biological	GO_RNA_PROCESSING	0.00209337
SCZ2018	GO Biological	GO_HOMEOSTASIS_OF_NUMBER_OF_CELLS	0.00211633
SCZ2018	GO Biological	GO_MULTICELLULAR_ORGANISMAL_MOVEMENT	0.00213553
SCZ2018	GO Biological	GO_NADH_METABOLIC_PROCESS	0.00215109
SCZ2018	GO Biological	GO_TISSUE_REGENERATION	0.00217155
SCZ2018	GO Biological	GO_CELL_CELL_SIGNALING_INVOLVED_IN_CARDIAC_CONDUCTION	0.00217546
SCZ2018	GO Biological	GO_REGULATION_OF_OSSIFICATION	0.00224487
SCZ2018	GO Biological	GO_REGULATION_OF_PROTEASOMAL_PROTEIN_CATABOLIC_PROCESS	0.00226402
SCZ2018	GO Biological	GO_REGULATION_OF_PHOSPHOLIPID_METABOLIC_PROCESS	0.0022735
SCZ2018	GO Biological	GO_CELLULAR_GLUCAN_METABOLIC_PROCESS	0.00227591
SCZ2018	GO Biological	GO_REGULATION_OF_CELL_CYCLE_PROCESS	0.00230312
SCZ2018	GO Biological	GO_STEROL_BIOSYNTHETIC_PROCESS	0.00231263
SCZ2018	GO Biological	GO_DNA_GEOMETRIC_CHANGE	0.00234514
SCZ2018	GO Biological	GO_VESICLE_ORGANIZATION	0.00237963
SCZ2018	GO Biological	GO_RIBONUCLEOSIDE_MONOPHOSPHATE_METABOLIC_PROCESS	0.0024172
SCZ2018	GO Biological	GO_CELL_PROJECTION_ASSEMBLY	0.00243315
SCZ2018	GO Biological	GO_REGULATION_OF_CYTOSKELETON_ORGANIZATION	0.00245738
SCZ2018	GO Biological	GO_POSITIVE_REGULATION_OF_RECEPTOR_MEDIATED_ENDOCYTOSIS	0.00248789
SCZ2018	GO Biological	GO_TRANSCRIPTION_BY_RNA_POLYMERASE_I	0.00250288
SCZ2018	GO Biological	GO_ATP_DEPENDENT_CHROMATIN_REMODELING	0.00252427
SCZ2018	GO Biological	GO_ESTABLISHMENT_OF_ORGANELLE_LOCALIZATION	0.00254083
SCZ2018	GO Biological	GO_RESPONSE_TO_X_RAY	0.00254353
SCZ2018	GO Biological	GO_RESPONSE_TO_OXYGEN_LEVELS	0.00255141
SCZ2018	GO Biological	GO_REGULATION_OF_BONE_MINERALIZATION	0.00257157
SCZ2018	GO Biological	GO_INTRACELLULAR_PROTEIN_TRANSMEMBRANE_TRANSPORT	0.0025752
SCZ2018	GO Biological	GO_ODONTOGENESIS_OF_DENTIN_CONTAINING_TOOTH	0.00258662
SCZ2018	GO Biological	GO_ENDOTHELIAL_CELL_PROLIFERATION	0.00259766
SCZ2018	GO Biological	GO_MULTICELLULAR_ORGANISMAL_HOMEOSTASIS	0.00271847
SCZ2018	GO Biological	GO_NEGATIVE_REGULATION_OF_SUPRAMOLECULAR_FIBER_ORGANIZATION	0.00276056
SCZ2018	GO Biological	GO_ADULT_BEHAVIOR	0.00277868
SCZ2018	GO Biological	GO_CENTRAL_NERVOUS_SYSTEM_NEURON_DEVELOPMENT	0.00280262
SCZ2018	GO Biological	GO_CD4_POSITIVE_ALPHA_BETA_T_CELL_DIFFERENTIATION	0.00280737
SCZ2018	GO Biological	GO_POSTSYNAPSE_ORGANIZATION	0.00284655
SCZ2018	GO Biological	GO_POSITIVE_REGULATION_OF_SIGNALING_RECEPTOR_ACTIVITY	0.0028742
SCZ2018	GO Biological	GO_NEGATIVE_REGULATION_OF_LYMPHOCYTE_ACTIVATION	0.00289681
SCZ2018	GO Biological	GO_POSITIVE_REGULATION_OF_LEUKOCYTE_PROLIFERATION	0.00298669
SCZ2018	GO Biological	GO_ASTROCYTE_DEVELOPMENT	0.00303853
SCZ2018	GO Biological	GO_POSITIVE_REGULATION_OF_CELLULAR_CATABOLIC_PROCESS	0.00306148
SCZ2018	GO Biological	GO_GAMETE_GENERATION	0.00307523
SCZ2018	GO Biological	GO_POSITIVE_REGULATION_OF_CYTOKINE_SECRETION	0.00309208
SCZ2018	GO Biological	GO_NEGATIVE_REGULATION_OF_CELLULAR_AMIDE_METABOLIC_PROCESS	0.00309605
SCZ2018	GO Biological	GO_FEAR_RESPONSE	0.0030971
SCZ2018	GO Biological	GO_HOMOLOGOUS_CHROMOSOME_SEGREGATION	0.00311624
SCZ2018	GO Biological	GO_PROTEIN_CONTAINING_COMPLEX_LOCALIZATION	0.00312062
SCZ2018	GO Biological	GO_NEURON_APOPTOTIC_PROCESS	0.0031556
SCZ2018	GO Biological	GO_RECOMBINATIONAL_REPAIR	0.00316447
SCZ2018	GO Biological	GO_SEXUAL_REPRODUCTION	0.0031761
SCZ2018	GO Biological	GO_ENDOCARDIAL_CUSHION_MORPHOGENESIS	0.00321309
SCZ2018	GO Biological	GO_SENSORY_PERCEPTION_OF_PAIN	0.00322082
SCZ2018	GO Biological	GO_AMINE_TRANSPORT	0.00322113
SCZ2018	GO Biological	GO_REGULATION_OF_RECEPTOR_SIGNALING_PATHWAY_VIA_STAT	0.0032326
SCZ2018	GO Biological	GO_LIPID_STORAGE	0.0032727
SCZ2018	GO Biological	GO_PROTEIN_TETRAMERIZATION	0.00329986
SCZ2018	GO Biological	GO_REGULATION_OF_MACROPHAGE_ACTIVATION	0.00333674
SCZ2018	GO Biological	GO_VITAMIN_TRANSPORT	0.00335033
SCZ2018	GO Biological	GO_NEGATIVE_REGULATION_OF_CARBOHYDRATE_METABOLIC_PROCESS	0.00339116
SCZ2018	GO Biological	GO_LUNG_MORPHOGENESIS	0.00347412
SCZ2018	GO Biological	GO_POSITIVE_REGULATION_OF_BINDING	0.00348186
SCZ2018	GO Biological	GO_POST_EMBRYONIC_DEVELOPMENT	0.00349385
SCZ2018	GO Biological	GO_AXON_DEVELOPMENT	0.00353507
SCZ2018	GO Biological	GO_LEUKOCYTE_DIFFERENTIATION	0.0036203
SCZ2018	GO Biological	GO_DNA_REPAIR	0.00374903
SCZ2018	GO Biological	GO_EMBRYO_DEVELOPMENT_ENDING_IN_BIRTH_OR_EGG_HATCHING	0.00375479
SCZ2018	GO Biological	GO_COLUMNAR_CUBOIDAL_EPITHELIAL_CELL_DIFFERENTIATION	0.00375542
SCZ2018	GO Biological	GO_SPECIFICATION_OF_ANIMAL_ORGAN_IDENTITY	0.00376065
SCZ2018	GO Biological	GO_REGULATION_OF_SYMBIOSIS_ENCOMPASSING_MUTUALISM_THROUGH_PARASITISM	0.00377011
SCZ2018	GO Biological	GO_CENTRAL_NERVOUS_SYSTEM_NEURON_AXONOGENESIS	0.00377208
SCZ2018	GO Biological	GO_SPERM_MOTILITY	0.00386069
SCZ2018	GO Biological	GO_RESPONSE_TO_TOPOLOGICALLY_INCORRECT_PROTEIN	0.00388149
SCZ2018	GO Biological	GO_REGULATION_OF_B_CELL_ACTIVATION	0.00389333
SCZ2018	GO Biological	GO_POSITIVE_REGULATION_OF_MULTICELLULAR_ORGANISM_GROWTH	0.00391666
SCZ2018	GO Biological	GO_FC_RECEPTOR_MEDIATED_STIMULATORY_SIGNALING_PATHWAY	0.00394108
SCZ2018	GO Biological	GO_REGULATION_OF_LIPID_LOCALIZATION	0.00396765
SCZ2018	GO Biological	GO_REGULATION_OF_CELL_CYCLE_PHASE_TRANSITION	0.00403383
SCZ2018	GO Biological	GO_VASODILATION	0.00408927
SCZ2018	GO Biological	GO_REGULATION_OF_BINDING	0.0040998
SCZ2018	GO Biological	GO_B_CELL_ACTIVATION	0.00418221
SCZ2018	GO Biological	GO_PURINE_CONTAINING_COMPOUND_BIOSYNTHETIC_PROCESS	0.00420365
SCZ2018	GO Biological	GO_REGULATION_OF_EPITHELIAL_CELL_DIFFERENTIATION	0.00429089
SCZ2018	GO Biological	GO_RESPONSE_TO_TOXIC_SUBSTANCE	0.004312
SCZ2018	GO Biological	GO_POSITIVE_REGULATION_OF_LEUKOCYTE_DIFFERENTIATION	0.00432264
SCZ2018	GO Biological	GO_REGULATION_OF_INFLAMMATORY_RESPONSE	0.00434335
SCZ2018	GO Biological	GO_PROTEIN_MODIFICATION_BY_SMALL_PROTEIN_CONJUGATION	0.00436904
SCZ2018	GO Biological	GO_MONOCARBOXYLIC_ACID_CATABOLIC_PROCESS	0.00449043
SCZ2018	GO Biological	GO_REGULATION_OF_MYELOID_LEUKOCYTE_MEDIATED_IMMUNITY	0.00455751
SCZ2018	GO Biological	GO_NEGATIVE_REGULATION_OF_CYTOSKELETON_ORGANIZATION	0.0045597
SCZ2018	GO Biological	GO_ROOF_OF_MOUTH_DEVELOPMENT	0.00456982
SCZ2018	GO Biological	GO_NON_MOTILE_CILIUM_ASSEMBLY	0.00459637
SCZ2018	GO Biological	GO_NEGATIVE_REGULATION_OF_AUTOPHAGY	0.00461404
SCZ2018	GO Biological	GO_COFACTOR_TRANSPORT	0.00471682
SCZ2018	GO Biological	GO_GOLGI_ORGANIZATION	0.00476083
SCZ2018	GO Biological	GO_VENTRAL_SPINAL_CORD_DEVELOPMENT	0.00478018
SCZ2018	GO Biological	GO_HEART_FORMATION	0.00479046
SCZ2018	GO Biological	GO_REGULATION_OF_NEURONAL_SYNAPTIC_PLASTICITY	0.00480006
SCZ2018	GO Biological	GO_CYTOSOLIC_TRANSPORT	0.00486531
SCZ2018	GO Biological	GO_CELL_PART_MORPHOGENESIS	0.00492746
SCZ2018	GO Biological	GO_REGULATION_OF_SMALL_MOLECULE_METABOLIC_PROCESS	0.00493476
SCZ2018	GO Biological	GO_OLIGODENDROCYTE_DIFFERENTIATION	0.00496544
SCZ2018	GO Biological	GO_PROTEIN_PROCESSING	0.00498234
SCZ2018	GO Biological	GO_SIGNAL_TRANSDUCTION_INVOLVED_IN_CELL_CYCLE_CHECKPOINT	0.00500001
SCZ2018	GO Biological	GO_REGULATION_OF_MICROTUBULE_BASED_PROCESS	0.00507418
SCZ2018	GO Biological	GO_DNA_PACKAGING	0.00507481
SCZ2018	GO Biological	GO_VESICLE_MEDIATED_TRANSPORT_TO_THE_PLASMA_MEMBRANE	0.00512355
SCZ2018	GO Biological	GO_RESPONSE_TO_FIBROBLAST_GROWTH_FACTOR	0.00515301
SCZ2018	GO Biological	GO_AMYLOID_PRECURSOR_PROTEIN_METABOLIC_PROCESS	0.00515417
SCZ2018	GO Biological	GO_POSITIVE_REGULATION_OF_UBIQUITIN_DEPENDENT_PROTEIN_CATABOLIC_PROCESS	0.00515446
SCZ2018	GO Biological	GO_REGULATION_OF_CALCIUM_ION_TRANSPORT_INTO_CYTOSOL	0.00523155
SCZ2018	GO Biological	GO_POSITIVE_REGULATION_OF_AMINE_TRANSPORT	0.00534821
SCZ2018	GO Biological	GO_LIPID_HOMEOSTASIS	0.00542227
SCZ2018	GO Biological	GO_TELOMERE_CAPPING	0.00558796
SCZ2018	GO Biological	GO_REGULATION_OF_FIBROBLAST_GROWTH_FACTOR_RECEPTOR_SIGNALING_PATHWAY	0.00565186
SCZ2018	GO Biological	GO_NEGATIVE_REGULATION_OF_RESPONSE_TO_DNA_DAMAGE_STIMULUS	0.00598253
SCZ2018	GO Biological	GO_POSITIVE_REGULATION_OF_PROTEOLYSIS_INVOLVED_IN_CELLULAR_PROTEIN_CATABOLIC_PROCESS	0.00600239
SCZ2018	GO Biological	GO_LYMPHOCYTE_DIFFERENTIATION	0.00601695
SCZ2018	GO Biological	GO_REGULATION_OF_TRANSFERASE_ACTIVITY	0.00603597
SCZ2018	GO Biological	GO_MITOTIC_NUCLEAR_DIVISION	0.00612594
SCZ2018	GO Biological	GO_SULFUR_COMPOUND_METABOLIC_PROCESS	0.00613001
SCZ2018	GO Biological	GO_RESPONSE_TO_KETONE	0.00615368
SCZ2018	GO Biological	GO_NUCLEOSIDE_TRIPHOSPHATE_METABOLIC_PROCESS	0.00617528
SCZ2018	GO Biological	GO_MYOBLAST_DIFFERENTIATION	0.00635152
SCZ2018	GO Biological	GO_NEGATIVE_REGULATION_OF_CELL_CYCLE_PHASE_TRANSITION	0.00638672
SCZ2018	GO Biological	GO_INNER_EAR_RECEPTOR_CELL_STEREOCILIUM_ORGANIZATION	0.00656299
SCZ2018	GO Biological	GO_RESPONSE_TO_MECHANICAL_STIMULUS	0.00658879
SCZ2018	GO Biological	GO_POSITIVE_REGULATION_OF_CYTOKINE_PRODUCTION	0.0066082
SCZ2018	GO Biological	GO_SYNAPTIC_TRANSMISSION_GLUTAMATERGIC	0.00665895
SCZ2018	GO Biological	GO_REGULATION_OF_LYMPHOCYTE_DIFFERENTIATION	0.00670213
SCZ2018	GO Biological	GO_PROSTATE_GLAND_DEVELOPMENT	0.0067307
SCZ2018	GO Biological	GO_SMOOTH_MUSCLE_CELL_MIGRATION	0.00676415
SCZ2018	GO Biological	GO_REGULATION_OF_PROTEIN_POLYMERIZATION	0.00683384
SCZ2018	GO Biological	GO_REGULATION_OF_SYSTEMIC_ARTERIAL_BLOOD_PRESSURE	0.00687487
SCZ2018	GO Biological	GO_COLUMNAR_CUBOIDAL_EPITHELIAL_CELL_DEVELOPMENT	0.00688648
SCZ2018	GO Biological	GO_HISTONE_H3_K4_METHYLATION	0.00689303
SCZ2018	GO Biological	GO_RIBOSE_PHOSPHATE_BIOSYNTHETIC_PROCESS	0.00689428
SCZ2018	GO Biological	GO_CELLULAR_MONOVALENT_INORGANIC_CATION_HOMEOSTASIS	0.00691552
SCZ2018	GO Biological	GO_ADENYLATE_CYCLASE_INHIBITING_G_PROTEIN_COUPLED_RECEPTOR_SIGNALING_PATHWAY	0.00693194
SCZ2018	GO Biological	GO_NEGATIVE_REGULATION_OF_PROTEIN_CONTAINING_COMPLEX_DISASSEMBLY	0.00698585
SCZ2018	GO Biological	GO_ALPHA_BETA_T_CELL_ACTIVATION	0.00702351
SCZ2018	GO Biological	GO_POSITIVE_REGULATION_OF_CELLULAR_PROTEIN_LOCALIZATION	0.00703707
SCZ2018	GO Biological	GO_MAMMARY_GLAND_MORPHOGENESIS	0.00707054
SCZ2018	GO Biological	GO_CELL_CHEMOTAXIS	0.0071181
SCZ2018	GO Biological	GO_CELLULAR_RESPONSE_TO_OXYGEN_LEVELS	0.00721563
SCZ2018	GO Biological	GO_CYTOKINESIS	0.00726958
SCZ2018	GO Biological	GO_REGULATION_OF_RESPONSE_TO_ENDOPLASMIC_RETICULUM_STRESS	0.00728997
SCZ2018	GO Biological	GO_PLATELET_DEGRANULATION	0.00756364
SCZ2018	GO Biological	GO_ODONTOGENESIS	0.00758506
SCZ2018	GO Biological	GO_MUSCLE_FILAMENT_SLIDING	0.00764932
SCZ2018	GO Biological	GO_RESPONSE_TO_TYPE_I_INTERFERON	0.00785914
SCZ2018	GO Biological	GO_UNSATURATED_FATTY_ACID_BIOSYNTHETIC_PROCESS	0.0079197
SCZ2018	GO Biological	GO_SOMATIC_STEM_CELL_POPULATION_MAINTENANCE	0.00802569
SCZ2018	GO Biological	GO_DETECTION_OF_MECHANICAL_STIMULUS_INVOLVED_IN_SENSORY_PERCEPTION	0.00804993
SCZ2018	GO Biological	GO_CELLULAR_RESPONSE_TO_LIPID	0.0082541
SCZ2018	GO Biological	GO_WOUND_HEALING	0.00827925
SCZ2018	GO Biological	GO_COLLAGEN_FIBRIL_ORGANIZATION	0.00833669
SCZ2018	GO Biological	GO_DETECTION_OF_VISIBLE_LIGHT	0.0083481
SCZ2018	GO Biological	GO_REGULATION_OF_MEMBRANE_POTENTIAL	0.00836093
SCZ2018	GO Biological	GO_CALCIUM_ION_IMPORT	0.00841958
SCZ2018	GO Biological	GO_NEGATIVE_REGULATION_OF_PHOSPHORYLATION	0.00852209
SCZ2018	GO Biological	GO_POSITIVE_REGULATION_OF_PHOSPHOLIPID_METABOLIC_PROCESS	0.00853993
SCZ2018	GO Biological	GO_POSITIVE_REGULATION_OF_EXOCYTOSIS	0.00858705
SCZ2018	GO Biological	GO_POSITIVE_REGULATION_OF_TRANSPORTER_ACTIVITY	0.00863633
SCZ2018	GO Biological	GO_DOUBLE_STRAND_BREAK_REPAIR	0.00864943
SCZ2018	GO Biological	GO_ANIMAL_ORGAN_REGENERATION	0.00868388
SCZ2018	GO Biological	GO_POSITIVE_REGULATION_OF_MYELOID_LEUKOCYTE_DIFFERENTIATION	0.00873207
SCZ2018	GO Biological	GO_SYNAPTIC_VESICLE_ENDOCYTOSIS	0.00883788
SCZ2018	GO Biological	GO_ACID_SECRETION	0.00892718
SCZ2018	GO Biological	GO_RETINA_HOMEOSTASIS	0.00895317
SCZ2018	GO Biological	GO_REGULATION_OF_ACTIN_FILAMENT_BASED_PROCESS	0.00896033
SCZ2018	GO Biological	GO_SENSORY_ORGAN_MORPHOGENESIS	0.00899181
SCZ2018	GO Biological	GO_HEMATOPOIETIC_STEM_CELL_DIFFERENTIATION	0.00910625
SCZ2018	GO Biological	GO_OOGENESIS	0.00920624
SCZ2018	GO Biological	GO_PROTEIN_DEPOLYMERIZATION	0.00928139
SCZ2018	GO Biological	GO_PROTEIN_DNA_COMPLEX_SUBUNIT_ORGANIZATION	0.00931303
SCZ2018	GO Biological	GO_NEGATIVE_REGULATION_OF_REACTIVE_OXYGEN_SPECIES_METABOLIC_PROCESS	0.00932544
SCZ2018	GO Biological	GO_NUCLEOTIDE_EXCISION_REPAIR	0.00936096
SCZ2018	GO Biological	GO_MESONEPHROS_DEVELOPMENT	0.00947926
SCZ2018	GO Biological	GO_SKELETAL_MUSCLE_ORGAN_DEVELOPMENT	0.00953254
SCZ2018	GO Biological	GO_LEARNING	0.00959477
SCZ2018	GO Biological	GO_POSITIVE_REGULATION_OF_BMP_SIGNALING_PATHWAY	0.00971764
SCZ2018	GO Biological	GO_CELLULAR_PROTEIN_CONTAINING_COMPLEX_ASSEMBLY	0.00983552
SCZ2018	GO Biological	GO_REGULATION_OF_STEM_CELL_DIFFERENTIATION	0.0098576
SCZ2018	GO Biological	GO_CEREBRAL_CORTEX_CELL_MIGRATION	0.00997483
SCZ2018	GO Biological	GO_POSITIVE_REGULATION_OF_INTERFERON_BETA_PRODUCTION	0.0101431
SCZ2018	GO Biological	GO_NEGATIVE_REGULATION_OF_MITOTIC_CELL_CYCLE	0.0103234
SCZ2018	GO Biological	GO_CELLULAR_CARBOHYDRATE_METABOLIC_PROCESS	0.0103419
SCZ2018	GO Biological	GO_RESPONSE_TO_ESTROGEN	0.010384
SCZ2018	GO Biological	GO_ACTIVATION_OF_GTPASE_ACTIVITY	0.0105079
SCZ2018	GO Biological	GO_POSITIVE_REGULATION_OF_WOUND_HEALING	0.0105309
SCZ2018	GO Biological	GO_REGULATION_OF_DNA_REPAIR	0.0106436
SCZ2018	GO Biological	GO_GLYCOSYLATION	0.0107042
SCZ2018	GO Biological	GO_REGENERATION	0.0108306
SCZ2018	GO Biological	GO_REGULATION_OF_ALPHA_BETA_T_CELL_ACTIVATION	0.0109421
SCZ2018	GO Biological	GO_KERATINIZATION	0.0110034
SCZ2018	GO Biological	GO_NUCLEOSIDE_PHOSPHATE_BIOSYNTHETIC_PROCESS	0.0111166
SCZ2018	GO Biological	GO_DETECTION_OF_LIGHT_STIMULUS	0.0111464
SCZ2018	GO Biological	GO_NEGATIVE_REGULATION_OF_REPRODUCTIVE_PROCESS	0.0111666
SCZ2018	GO Biological	GO_POSITIVE_REGULATION_OF_TRANSLATION	0.0112184
SCZ2018	GO Biological	GO_ORGANOPHOSPHATE_BIOSYNTHETIC_PROCESS	0.0112427
SCZ2018	GO Biological	GO_MONOAMINE_TRANSPORT	0.0112683
SCZ2018	GO Biological	GO_ENDOTHELIUM_DEVELOPMENT	0.0113553
SCZ2018	GO Biological	GO_PROTON_TRANSMEMBRANE_TRANSPORT	0.0113692
SCZ2018	GO Biological	GO_MULTI_ORGANISM_LOCALIZATION	0.0113972
SCZ2018	GO Biological	GO_NEGATIVE_REGULATION_OF_RESPONSE_TO_WOUNDING	0.0115741
SCZ2018	GO Biological	GO_SOMATIC_RECOMBINATION_OF_IMMUNOGLOBULIN_GENE_SEGMENTS	0.0116232
SCZ2018	GO Biological	GO_G_PROTEIN_COUPLED_RECEPTOR_SIGNALING_PATHWAY	0.011625
SCZ2018	GO Biological	GO_STRIATED_MUSCLE_ADAPTATION	0.0117859
SCZ2018	GO Biological	GO_REGULATION_OF_BODY_FLUID_LEVELS	0.011799
SCZ2018	GO Biological	GO_NEGATIVE_REGULATION_OF_PROTEIN_CONTAINING_COMPLEX_ASSEMBLY	0.0118379
SCZ2018	GO Biological	GO_TRNA_PROCESSING	0.0119034
SCZ2018	GO Biological	GO_NEGATIVE_REGULATION_OF_CELL_CYCLE	0.0119156
SCZ2018	GO Biological	GO_NEGATIVE_REGULATION_OF_RESPONSE_TO_EXTERNAL_STIMULUS	0.0121134
SCZ2018	GO Biological	GO_REGULATION_OF_NIK_NF_KAPPAB_SIGNALING	0.0121373
SCZ2018	GO Biological	GO_VIRAL_GENE_EXPRESSION	0.0121861
SCZ2018	GO Biological	GO_MEMBRANE_DEPOLARIZATION_DURING_ACTION_POTENTIAL	0.0124408
SCZ2018	GO Biological	GO_GLYCOGEN_BIOSYNTHETIC_PROCESS	0.0124956
SCZ2018	GO Biological	GO_NCRNA_PROCESSING	0.0124985
SCZ2018	GO Biological	GO_NEGATIVE_REGULATION_OF_NERVOUS_SYSTEM_DEVELOPMENT	0.0126133
SCZ2018	GO Biological	GO_NEGATIVE_REGULATION_OF_MYELOID_CELL_DIFFERENTIATION	0.012652
SCZ2018	GO Biological	GO_REGULATION_OF_KINASE_ACTIVITY	0.0127108
SCZ2018	GO Biological	GO_REGULATION_OF_SMOOTHENED_SIGNALING_PATHWAY	0.0127325
SCZ2018	GO Biological	GO_POSITIVE_REGULATION_OF_RECEPTOR_SIGNALING_PATHWAY_VIA_STAT	0.0128468
SCZ2018	GO Biological	GO_NEGATIVE_REGULATION_OF_CELL_CYCLE_PROCESS	0.0129
SCZ2018	GO Biological	GO_SECONDARY_METABOLIC_PROCESS	0.0129186
SCZ2018	GO Biological	GO_NON_CANONICAL_WNT_SIGNALING_PATHWAY	0.0130111
SCZ2018	GO Biological	GO_CARDIAC_MUSCLE_CELL_CONTRACTION	0.0130277
SCZ2018	GO Biological	GO_NEGATIVE_REGULATION_OF_PROTEIN_MODIFICATION_PROCESS	0.013034
SCZ2018	GO Biological	GO_ORGANIC_ACID_BIOSYNTHETIC_PROCESS	0.0130785
SCZ2018	GO Biological	GO_POSITIVE_REGULATION_OF_HEMOPOIESIS	0.0131287
SCZ2018	GO Biological	GO_RESPONSE_TO_PURINE_CONTAINING_COMPOUND	0.0132016
SCZ2018	GO Biological	GO_REGULATION_OF_T_CELL_ACTIVATION	0.0137302
SCZ2018	GO Biological	GO_NUCLEOSIDE_DIPHOSPHATE_METABOLIC_PROCESS	0.0139502
SCZ2018	GO Biological	GO_REGULATION_OF_GLUTAMATE_RECEPTOR_SIGNALING_PATHWAY	0.0140106
SCZ2018	GO Biological	GO_REGULATION_OF_ANIMAL_ORGAN_FORMATION	0.0140225
SCZ2018	GO Biological	GO_POSITIVE_REGULATION_OF_MYELOID_CELL_DIFFERENTIATION	0.0140311
SCZ2018	GO Biological	GO_T_CELL_ACTIVATION	0.0140573
SCZ2018	GO Biological	GO_CELL_MATRIX_ADHESION	0.0142475
SCZ2018	GO Biological	GO_HISTONE_H4_ACETYLATION	0.0143934
SCZ2018	GO Biological	GO_NEGATIVE_REGULATION_OF_HYDROLASE_ACTIVITY	0.0143958
SCZ2018	GO Biological	GO_REGULATION_OF_FAT_CELL_DIFFERENTIATION	0.0144545
SCZ2018	GO Biological	GO_RENAL_TUBULE_DEVELOPMENT	0.0144827
SCZ2018	GO Biological	GO_PRODUCTION_OF_MOLECULAR_MEDIATOR_OF_IMMUNE_RESPONSE	0.0146735
SCZ2018	GO Biological	GO_ESTABLISHMENT_OF_CELL_POLARITY	0.014846
SCZ2018	GO Biological	GO_CELL_SUBSTRATE_JUNCTION_ORGANIZATION	0.0149357
SCZ2018	GO Biological	GO_POSITIVE_REGULATION_OF_CELL_CYCLE_ARREST	0.0149408
SCZ2018	GO Biological	GO_RESPONSE_TO_EXTRACELLULAR_STIMULUS	0.0149881
SCZ2018	GO Biological	GO_RESPONSE_TO_ETHANOL	0.0150073
SCZ2018	GO Biological	GO_MYELOID_CELL_DIFFERENTIATION	0.0150094
SCZ2018	GO Biological	GO_GLUCOSE_IMPORT	0.0150248
SCZ2018	GO Biological	GO_MESODERM_DEVELOPMENT	0.0154358
SCZ2018	GO Biological	GO_CELL_ACTIVATION_INVOLVED_IN_IMMUNE_RESPONSE	0.0155947
SCZ2018	GO Biological	GO_REGULATION_OF_PROTEIN_TARGETING	0.0156072
SCZ2018	GO Biological	GO_TERPENOID_METABOLIC_PROCESS	0.0159511
SCZ2018	GO Biological	GO_MUSCLE_STRUCTURE_DEVELOPMENT	0.0160116
SCZ2018	GO Biological	GO_CYTOKINE_SECRETION	0.0160348
SCZ2018	GO Biological	GO_SMOOTH_MUSCLE_CELL_PROLIFERATION	0.016054
SCZ2018	GO Biological	GO_NEPHRON_EPITHELIUM_DEVELOPMENT	0.0161402
SCZ2018	GO Biological	GO_REGULATION_OF_EPIDERMAL_CELL_DIFFERENTIATION	0.0161501
SCZ2018	GO Biological	GO_POSITIVE_REGULATION_OF_VIRAL_PROCESS	0.0161754
SCZ2018	GO Biological	GO_VESICLE_BUDDING_FROM_MEMBRANE	0.0161965
SCZ2018	GO Biological	GO_CELL_CELL_ADHESION	0.0165087
SCZ2018	GO Biological	GO_DNA_METHYLATION	0.0166061
SCZ2018	GO Biological	GO_POSITIVE_REGULATION_OF_INTERLEUKIN_6_PRODUCTION	0.0166964
SCZ2018	GO Biological	GO_MESENCHYMAL_CELL_PROLIFERATION	0.0167039
SCZ2018	GO Biological	GO_NATURAL_KILLER_CELL_ACTIVATION	0.0168126
SCZ2018	GO Biological	GO_ADP_METABOLIC_PROCESS	0.0169367
SCZ2018	GO Biological	GO_STRESS_ACTIVATED_PROTEIN_KINASE_SIGNALING_CASCADE	0.0169925
SCZ2018	GO Biological	GO_MACROAUTOPHAGY	0.0170784
SCZ2018	GO Biological	GO_NEGATIVE_REGULATION_OF_ERK1_AND_ERK2_CASCADE	0.0170958
SCZ2018	GO Biological	GO_REGULATION_OF_SUPRAMOLECULAR_FIBER_ORGANIZATION	0.017174
SCZ2018	GO Biological	GO_EMBRYONIC_MORPHOGENESIS	0.0172223
SCZ2018	GO Biological	GO_MACROMOLECULE_DEACYLATION	0.0172336
SCZ2018	GO Biological	GO_NUCLEOTIDE_PHOSPHORYLATION	0.0173098
SCZ2018	GO Biological	GO_INTERSPECIES_INTERACTION_BETWEEN_ORGANISMS	0.0173115
SCZ2018	GO Biological	GO_REGULATION_OF_VASOCONSTRICTION	0.0173591
SCZ2018	GO Biological	GO_NEGATIVE_REGULATION_OF_WOUND_HEALING	0.0174026
SCZ2018	GO Biological	GO_ORGANOPHOSPHATE_CATABOLIC_PROCESS	0.0174793
SCZ2018	GO Biological	GO_CARDIAC_CONDUCTION	0.01756
SCZ2018	GO Biological	GO_NEGATIVE_REGULATION_OF_FAT_CELL_DIFFERENTIATION	0.0176094
SCZ2018	GO Biological	GO_POSITIVE_REGULATION_OF_HEART_CONTRACTION	0.0176204
SCZ2018	GO Biological	GO_POSITIVE_REGULATION_OF_TYPE_I_INTERFERON_PRODUCTION	0.0176992
SCZ2018	GO Biological	GO_CELLULAR_RESPONSE_TO_DNA_DAMAGE_STIMULUS	0.0177498
SCZ2018	GO Biological	GO_RESPONSE_TO_TRANSFORMING_GROWTH_FACTOR_BETA	0.0178431
SCZ2018	GO Biological	GO_REGULATION_OF_EPITHELIAL_CELL_MIGRATION	0.0178826
SCZ2018	GO Biological	GO_KETONE_BIOSYNTHETIC_PROCESS	0.0180024
SCZ2018	GO Biological	GO_REPLACEMENT_OSSIFICATION	0.0180603
SCZ2018	GO Biological	GO_ANTIGEN_PROCESSING_AND_PRESENTATION_OF_PEPTIDE_OR_POLYSACCHARIDE_ANTIGEN_VIA_MHC_CLASS_II	0.0181909
SCZ2018	GO Biological	GO_POSITIVE_REGULATION_OF_NEURON_APOPTOTIC_PROCESS	0.018213
SCZ2018	GO Biological	GO_RESPONSE_TO_CADMIUM_ION	0.0182911
SCZ2018	GO Biological	GO_POSITIVE_REGULATION_OF_CHROMOSOME_ORGANIZATION	0.0185475
SCZ2018	GO Biological	GO_MITOCHONDRIAL_RNA_METABOLIC_PROCESS	0.0185723
SCZ2018	GO Biological	GO_INOSITOL_PHOSPHATE_METABOLIC_PROCESS	0.0185743
SCZ2018	GO Biological	GO_ACTIVATION_OF_PROTEIN_KINASE_ACTIVITY	0.0186448
SCZ2018	GO Biological	GO_MITOCHONDRIAL_TRANSMEMBRANE_TRANSPORT	0.0187862
SCZ2018	GO Biological	GO_CELL_SUBSTRATE_ADHESION	0.0188167
SCZ2018	GO Biological	GO_ORGANELLE_FUSION	0.0191554
SCZ2018	GO Biological	GO_KERATINOCYTE_DIFFERENTIATION	0.0196445
SCZ2018	GO Biological	GO_LIPID_CATABOLIC_PROCESS	0.0196513
SCZ2018	GO Biological	GO_RESPONSE_TO_ALCOHOL	0.0197199
SCZ2018	GO Biological	GO_CHROMATIN_REMODELING	0.0198173
SCZ2018	GO Biological	GO_REGULATION_OF_PROTEIN_DEPOLYMERIZATION	0.0198748
SCZ2018	GO Biological	GO_POSITIVE_REGULATION_OF_PROTEIN_KINASE_B_SIGNALING	0.0199015
SCZ2018	GO Biological	GO_CHEMICAL_SYNAPTIC_TRANSMISSION_POSTSYNAPTIC	0.0199651
SCZ2018	GO Biological	GO_NEGATIVE_REGULATION_OF_MAPK_CASCADE	0.0200891
SCZ2018	GO Biological	GO_NEGATIVE_REGULATION_OF_CELLULAR_RESPONSE_TO_INSULIN_STIMULUS	0.0202386
SCZ2018	GO Biological	GO_POSITIVE_REGULATION_OF_PEPTIDE_SECRETION	0.020345
SCZ2018	GO Biological	GO_REGULATION_OF_TISSUE_REMODELING	0.0203661
SCZ2018	GO Biological	GO_EXPORT_ACROSS_PLASMA_MEMBRANE	0.0203878
SCZ2018	GO Biological	GO_REGULATION_OF_PEPTIDE_SECRETION	0.0204964
SCZ2018	GO Biological	GO_RESPONSE_TO_WOUNDING	0.0206167
SCZ2018	GO Biological	GO_MORPHOGENESIS_OF_AN_EPITHELIAL_SHEET	0.0208694
SCZ2018	GO Biological	GO_LIPID_MODIFICATION	0.0209779
SCZ2018	GO Biological	GO_INTRACELLULAR_RECEPTOR_SIGNALING_PATHWAY	0.0211702
SCZ2018	GO Biological	GO_VIRAL_GENOME_REPLICATION	0.0212885
SCZ2018	GO Biological	GO_APOPTOTIC_SIGNALING_PATHWAY	0.0213422
SCZ2018	GO Biological	GO_CONTRACTILE_ACTIN_FILAMENT_BUNDLE_ASSEMBLY	0.0213672
SCZ2018	GO Biological	GO_ESTABLISHMENT_OF_RNA_LOCALIZATION	0.0213716
SCZ2018	GO Biological	GO_MYELIN_ASSEMBLY	0.0214079
SCZ2018	GO Biological	GO_RESPONSE_TO_CALCIUM_ION	0.0214695
SCZ2018	GO Biological	GO_REGULATION_OF_SYNAPSE_STRUCTURE_OR_ACTIVITY	0.0214811
SCZ2018	GO Biological	GO_SOMATIC_DIVERSIFICATION_OF_IMMUNE_RECEPTORS_VIA_GERMLINE_RECOMBINATION_WITHIN_A_SINGLE_LOCUS	0.0215431
SCZ2018	GO Biological	GO_PLATELET_AGGREGATION	0.021576
SCZ2018	GO Biological	GO_EXTRACELLULAR_MATRIX_DISASSEMBLY	0.0216067
SCZ2018	GO Biological	GO_NEGATIVE_REGULATION_OF_TRANSCRIPTION_BY_RNA_POLYMERASE_II	0.0218175
SCZ2018	GO Biological	GO_REGULATION_OF_PEPTIDYL_LYSINE_ACETYLATION	0.0218692
SCZ2018	GO Biological	GO_ANOIKIS	0.0221752
SCZ2018	GO Biological	GO_INTERLEUKIN_1_PRODUCTION	0.0224019
SCZ2018	GO Biological	GO_INTERLEUKIN_1_BETA_PRODUCTION	0.0224019
SCZ2018	GO Biological	GO_APOPTOTIC_CELL_CLEARANCE	0.0227101
SCZ2018	GO Biological	GO_RESPONSE_TO_ANESTHETIC	0.0227167
SCZ2018	GO Biological	GO_REGULATION_OF_PEPTIDYL_TYROSINE_PHOSPHORYLATION	0.0227549
SCZ2018	GO Biological	GO_DIGESTIVE_TRACT_MORPHOGENESIS	0.0228473
SCZ2018	GO Biological	GO_PROTEIN_HETEROOLIGOMERIZATION	0.0229524
SCZ2018	GO Biological	GO_GLAND_DEVELOPMENT	0.0230538
SCZ2018	GO Biological	GO_RESPONSE_TO_NUTRIENT	0.0230677
SCZ2018	GO Biological	GO_NEGATIVE_REGULATION_OF_NEURON_DIFFERENTIATION	0.0231653
SCZ2018	GO Biological	GO_ANTIGEN_PROCESSING_AND_PRESENTATION_OF_PEPTIDE_ANTIGEN	0.0231928
SCZ2018	GO Biological	GO_REGULATION_OF_ERBB_SIGNALING_PATHWAY	0.0232802
SCZ2018	GO Biological	GO_REGULATION_OF_PROTEIN_MATURATION	0.023585
SCZ2018	GO Biological	GO_ENDOPLASMIC_RETICULUM_UNFOLDED_PROTEIN_RESPONSE	0.0238684
SCZ2018	GO Biological	GO_LOCOMOTORY_BEHAVIOR	0.0241015
SCZ2018	GO Biological	GO_NUCLEOBASE_CONTAINING_COMPOUND_TRANSPORT	0.0241253
SCZ2018	GO Biological	GO_PHOSPHOLIPASE_C_ACTIVATING_G_PROTEIN_COUPLED_RECEPTOR_SIGNALING_PATHWAY	0.024147
SCZ2018	GO Biological	GO_REGULATION_OF_CILIUM_ASSEMBLY	0.0242878
SCZ2018	GO Biological	GO_REGULATION_OF_CELL_ADHESION_MEDIATED_BY_INTEGRIN	0.0245851
SCZ2018	GO Biological	GO_NEGATIVE_REGULATION_OF_IMMUNE_SYSTEM_PROCESS	0.0246973
SCZ2018	GO Biological	GO_NEURON_RECOGNITION	0.0249725
SCZ2018	GO Biological	GO_NEGATIVE_REGULATION_OF_BINDING	0.0249778
SCZ2018	GO Biological	GO_IMMUNE_RESPONSE_REGULATING_CELL_SURFACE_RECEPTOR_SIGNALING_PATHWAY	0.0253195
SCZ2018	GO Biological	GO_NEGATIVE_REGULATION_OF_LIPID_BIOSYNTHETIC_PROCESS	0.0255064
SCZ2018	GO Biological	GO_MEMBRANE_LIPID_METABOLIC_PROCESS	0.0256239
SCZ2018	GO Biological	GO_REGULATION_OF_NEURON_DIFFERENTIATION	0.0258953
SCZ2018	GO Biological	GO_MORPHOGENESIS_OF_A_POLARIZED_EPITHELIUM	0.0262287
SCZ2018	GO Biological	GO_SEMI_LUNAR_VALVE_DEVELOPMENT	0.0262323
SCZ2018	GO Biological	GO_MITOTIC_RECOMBINATION	0.0263656
SCZ2018	GO Biological	GO_NEUROTRANSMITTER_RECEPTOR_TRANSPORT	0.0264612
SCZ2018	GO Biological	GO_INORGANIC_ANION_TRANSMEMBRANE_TRANSPORT	0.0266263
SCZ2018	GO Biological	GO_ZYMOGEN_ACTIVATION	0.0266824
SCZ2018	GO Biological	GO_POSITIVE_REGULATION_OF_NEURAL_PRECURSOR_CELL_PROLIFERATION	0.026802
SCZ2018	GO Biological	GO_POSITIVE_REGULATION_OF_CATABOLIC_PROCESS	0.0269681
SCZ2018	GO Biological	GO_QUINONE_METABOLIC_PROCESS	0.0270425
SCZ2018	GO Biological	GO_REGULATION_OF_CARBOHYDRATE_METABOLIC_PROCESS	0.0271936
SCZ2018	GO Biological	GO_REGULATION_OF_PROTEIN_LOCALIZATION_TO_CELL_SURFACE	0.0273391
SCZ2018	GO Biological	GO_REGULATION_OF_EXTRINSIC_APOPTOTIC_SIGNALING_PATHWAY_IN_ABSENCE_OF_LIGAND	0.0274286
SCZ2018	GO Biological	GO_SALIVARY_GLAND_DEVELOPMENT	0.027674
SCZ2018	GO Biological	GO_MECHANORECEPTOR_DIFFERENTIATION	0.0276746
SCZ2018	GO Biological	GO_REGULATION_OF_T_CELL_DIFFERENTIATION	0.027807
SCZ2018	GO Biological	GO_SYNAPTIC_VESICLE_TRANSPORT	0.0278475
SCZ2018	GO Biological	GO_NEGATIVE_REGULATION_OF_NEURON_DEATH	0.0278998
SCZ2018	GO Biological	GO_PROTEIN_AUTOPHOSPHORYLATION	0.0280366
SCZ2018	GO Biological	GO_GLYCOPROTEIN_BIOSYNTHETIC_PROCESS	0.0280875
SCZ2018	GO Biological	GO_POSITIVE_REGULATION_OF_HISTONE_METHYLATION	0.0283127
SCZ2018	GO Biological	GO_PIGMENT_METABOLIC_PROCESS	0.0289707
SCZ2018	GO Biological	GO_CELLULAR_RESPONSE_TO_NUTRIENT	0.0289831
SCZ2018	GO Biological	GO_POSITIVE_REGULATION_OF_CYTOSKELETON_ORGANIZATION	0.0292916
SCZ2018	GO Biological	GO_CELL_DIFFERENTIATION_IN_SPINAL_CORD	0.029332
SCZ2018	GO Biological	GO_ER_NUCLEUS_SIGNALING_PATHWAY	0.0297119
SCZ2018	GO Biological	GO_INTRASPECIES_INTERACTION_BETWEEN_ORGANISMS	0.0303466
SCZ2018	GO Biological	GO_ENDOSOME_ORGANIZATION	0.0303947
SCZ2018	GO Biological	GO_PHOSPHOLIPID_METABOLIC_PROCESS	0.0305047
SCZ2018	GO Biological	GO_ENDOCHONDRAL_BONE_MORPHOGENESIS	0.0306817
SCZ2018	GO Biological	GO_POSITIVE_REGULATION_OF_ENDOCYTOSIS	0.0309596
SCZ2018	GO Biological	GO_CARDIAC_EPITHELIAL_TO_MESENCHYMAL_TRANSITION	0.0310057
SCZ2018	GO Biological	GO_PROTEIN_LOCALIZATION_TO_PLASMA_MEMBRANE	0.0311495
SCZ2018	GO Biological	GO_REGULATION_OF_NOTCH_SIGNALING_PATHWAY	0.0314285
SCZ2018	GO Biological	GO_NEGATIVE_REGULATION_OF_RESPONSE_TO_BIOTIC_STIMULUS	0.0315078
SCZ2018	GO Biological	GO_NEGATIVE_REGULATION_OF_LEUKOCYTE_APOPTOTIC_PROCESS	0.0318855
SCZ2018	GO Biological	GO_PROTEIN_MODIFICATION_BY_SMALL_PROTEIN_CONJUGATION_OR_REMOVAL	0.0320754
SCZ2018	GO Biological	GO_REGULATION_OF_RECEPTOR_INTERNALIZATION	0.0320845
SCZ2018	GO Biological	GO_INTERFERON_GAMMA_MEDIATED_SIGNALING_PATHWAY	0.0321124
SCZ2018	GO Biological	GO_REACTIVE_NITROGEN_SPECIES_METABOLIC_PROCESS	0.0324706
SCZ2018	GO Biological	GO_ANATOMICAL_STRUCTURE_HOMEOSTASIS	0.0327208
SCZ2018	GO Biological	GO_ACIDIC_AMINO_ACID_TRANSPORT	0.0327289
SCZ2018	GO Biological	GO_MACROMOLECULE_METHYLATION	0.0332965
SCZ2018	GO Biological	GO_CELLULAR_RESPONSE_TO_DEXAMETHASONE_STIMULUS	0.0335921
SCZ2018	GO Biological	GO_CELL_DIVISION	0.0336298
SCZ2018	GO Biological	GO_SKELETAL_MUSCLE_CONTRACTION	0.0336742
SCZ2018	GO Biological	GO_RESPONSE_TO_AMINO_ACID	0.0340221
SCZ2018	GO Biological	GO_POSITIVE_REGULATION_OF_ORGAN_GROWTH	0.0340637
SCZ2018	GO Biological	GO_OLIGOSACCHARIDE_METABOLIC_PROCESS	0.0340963
SCZ2018	GO Biological	GO_SYNAPTIC_VESICLE_RECYCLING	0.0342716
SCZ2018	GO Biological	GO_FATTY_ACID_BETA_OXIDATION	0.0344754
SCZ2018	GO Biological	GO_POSITIVE_REGULATION_OF_ORGANELLE_ASSEMBLY	0.0345666
SCZ2018	GO Biological	GO_RNA_SPLICING_VIA_TRANSESTERIFICATION_REACTIONS	0.0346666
SCZ2018	GO Biological	GO_CELLULAR_MODIFIED_AMINO_ACID_BIOSYNTHETIC_PROCESS	0.034821
SCZ2018	GO Biological	GO_PEPTIDE_SECRETION	0.0349532
SCZ2018	GO Biological	GO_POSITIVE_REGULATION_OF_DNA_BINDING_TRANSCRIPTION_FACTOR_ACTIVITY	0.0351726
SCZ2018	GO Biological	GO_DNA_RECOMBINATION	0.0355363
SCZ2018	GO Biological	GO_REGULATION_OF_EXTENT_OF_CELL_GROWTH	0.0356118
SCZ2018	GO Biological	GO_COTRANSLATIONAL_PROTEIN_TARGETING_TO_MEMBRANE	0.0359316
SCZ2018	GO Biological	GO_PROTEIN_LOCALIZATION_TO_ENDOPLASMIC_RETICULUM	0.0364558
SCZ2018	GO Biological	GO_CYCLIC_NUCLEOTIDE_MEDIATED_SIGNALING	0.0364741
SCZ2018	GO Biological	GO_SODIUM_ION_TRANSPORT	0.0366393
SCZ2018	GO Biological	GO_PATTERN_RECOGNITION_RECEPTOR_SIGNALING_PATHWAY	0.0369431
[truncated: 54,738 more rows]

## Sheet: EpiXcan
gwas	category	pathway	p
SCZ2018	CNS	abnormal neuronal migration	1.97098e-08
SCZ2018	CNS	abnormal cued conditioning behavior	1.56354e-06
SCZ2018	CNS	abnormal neurite morphology	2.90992e-05
SCZ2018	CNS	abnormal excitatory postsynaptic potential	3.71613e-05
SCZ2018	CNS	abnormal telencephalon development	0.000123133
SCZ2018	CNS	abnormal oligodendrocyte morphology	0.000187162
SCZ2018	CNS	abnormal nervous system morphology	0.000366973
SCZ2018	CNS	abnormal excitatory postsynaptic currents	0.000373616
SCZ2018	CNS	abnormal emotion/affect behavior	0.000452392
SCZ2018	CNS	abnormal synaptic transmission	0.000845581
SCZ2018	CNS	abnormal dendrite morphology	0.00477521
SCZ2018	CNS	seizures	0.00637721
SCZ2018	CNS	abnormal inhibitory postsynaptic currents	0.00830318
SCZ2018	CNS	abnormal midbrain morphology	0.00961926
SCZ2018	CNS	abnormal stratification in cerebral cortex	0.0123893
SCZ2018	CNS	abnormal neuron physiology	0.0143911
SCZ2018	CNS	abnormal axon morphology	0.0157727
SCZ2018	CNS	abnormal neuron morphology	0.0170426
SCZ2018	CNS	abnormal forebrain morphology	0.0171726
SCZ2018	CNS	abnormal telencephalon morphology	0.0176169
SCZ2018	CNS	abnormal brain vasculature morphology	0.0195557
SCZ2018	CNS	abnormal postnatal subventricular zone morphology	0.0208101
SCZ2018	CNS	abnormal spinal cord morphology	0.0232766
SCZ2018	CNS	abnormal spatial learning	0.0320136
SCZ2018	CNS	abnormal glial cell morphology	0.0333997
SCZ2018	CNS	abnormal axon guidance	0.0377535
SCZ2018	CNS	abnormal thalamus morphology	0.0388336
SCZ2018	CNS	abnormal neuron differentiation	0.0404174
SCZ2018	CNS	abnormal myelination	0.0408266
SCZ2018	CNS	abnormal embryonic/fetal subventricular zone morphology	0.0418286
SCZ2018	CNS	abnormal object recognition memory	0.0513421
SCZ2018	CNS	abnormal nervous system electrophysiology	0.0539023
SCZ2018	CNS	abnormal depression-related behavior	0.0587718
SCZ2018	CNS	abnormal contextual conditioning behavior	0.0672339
SCZ2018	CNS	abnormal sexual interaction	0.0699659
SCZ2018	CNS	abnormal corpus callosum morphology	0.0718842
SCZ2018	CNS	abnormal CNS synaptic transmission	0.0869543
SCZ2018	CNS	abnormal motor capabilities/coordination/movement	0.0963886
SCZ2018	CNS	abnormal cerebral cortex morphology	0.0978018
SCZ2018	CNS	abnormal sleep behavior	0.110409
SCZ2018	CNS	abnormal innervation	0.123606
SCZ2018	CNS	abnormal social investigation	0.125131
SCZ2018	CNS	abnormal lateral ventricle morphology	0.139415
SCZ2018	CNS	abnormal brainstem morphology	0.153953
SCZ2018	CNS	abnormal nervous system development	0.159537
SCZ2018	CNS	abnormal neocortex morphology	0.163466
SCZ2018	CNS	abnormal miniature excitatory postsynaptic currents	0.181556
SCZ2018	CNS	abnormal neuron proliferation	0.188527
SCZ2018	CNS	abnormal hindbrain development	0.188687
SCZ2018	CNS	abnormal CNS glial cell morphology	0.293134
SCZ2018	CNS	abnormal spatial working memory	0.390883
SCZ2018	CNS	abnormal hindbrain morphology	0.391077
SCZ2018	CNS	abnormal nerve conduction	0.392315
SCZ2018	CNS	abnormal synapse morphology	0.439582
SCZ2018	CNS	abnormal brain development	0.457098
SCZ2018	CNS	abnormal diencephalon morphology	0.471182
SCZ2018	CNS	abnormal brain morphology	0.528495
SCZ2018	CNS	abnormal action potential	0.552198
SCZ2018	CNS	abnormal learning/memory/conditioning	0.584788
SCZ2018	CNS	abnormal microglial cell morphology	0.588715
SCZ2018	CNS	abnormal forebrain development	0.614502
SCZ2018	CNS	thin cerebral cortex	0.626404
SCZ2018	CNS	abnormal social/conspecific interaction	0.669126
SCZ2018	CNS	abnormal neural plate morphology	0.701984
SCZ2018	CNS	abnormal cerebellum development	0.758066
SCZ2018	CNS	abnormal motor learning	0.76791
SCZ2018	CNS	abnormal axon extension	0.773467
SCZ2018	CNS	abnormal behavior	0.830911
SCZ2018	CNS	abnormal hippocampus morphology	0.846481
SCZ2018	CNS	abnormal hypothalamus morphology	0.84885
SCZ2018	CNS	abnormal spatial reference memory	0.877537
SCZ2018	CNS	abnormal response to new environment	0.894157
SCZ2018	CNS	abnormal long term potentiation	0.903655
SCZ2018	CNS	abnormal brain white matter morphology	0.958357
SCZ2018	CNS	abnormal astrocyte morphology	0.98922
SCZ2014	CNS	abnormal neuronal migration	1e-14
SCZ2014	CNS	abnormal neurite morphology	1.91443e-06
SCZ2014	CNS	abnormal sexual interaction	1.80186e-05
SCZ2014	CNS	abnormal spatial learning	0.000206857
SCZ2014	CNS	abnormal inhibitory postsynaptic currents	0.000354885
SCZ2014	CNS	abnormal excitatory postsynaptic currents	0.00037464
SCZ2014	CNS	abnormal axon morphology	0.000432849
SCZ2014	CNS	abnormal neuron physiology	0.000645851
SCZ2014	CNS	abnormal telencephalon development	0.00166311
SCZ2014	CNS	abnormal midbrain morphology	0.00190683
SCZ2014	CNS	abnormal nervous system morphology	0.00202747
SCZ2014	CNS	abnormal hindbrain morphology	0.00324866
SCZ2014	CNS	abnormal forebrain morphology	0.00642524
SCZ2014	CNS	abnormal oligodendrocyte morphology	0.00705534
SCZ2014	CNS	abnormal object recognition memory	0.0120667
SCZ2014	CNS	abnormal emotion/affect behavior	0.0137084
SCZ2014	CNS	abnormal depression-related behavior	0.0141703
SCZ2014	CNS	seizures	0.0145135
SCZ2014	CNS	abnormal brain development	0.0298094
SCZ2014	CNS	abnormal postnatal subventricular zone morphology	0.0299999
SCZ2014	CNS	abnormal thalamus morphology	0.0406063
SCZ2014	CNS	abnormal cued conditioning behavior	0.0503015
SCZ2014	CNS	abnormal neuron differentiation	0.0509229
SCZ2014	CNS	abnormal sleep behavior	0.0567447
SCZ2014	CNS	abnormal glial cell morphology	0.0687007
SCZ2014	CNS	abnormal CNS synaptic transmission	0.0979466
SCZ2014	CNS	abnormal long term potentiation	0.0986479
SCZ2014	CNS	abnormal spinal cord morphology	0.106739
SCZ2014	CNS	abnormal corpus callosum morphology	0.117713
SCZ2014	CNS	abnormal nervous system development	0.122561
SCZ2014	CNS	abnormal nervous system electrophysiology	0.138623
SCZ2014	CNS	abnormal action potential	0.148637
SCZ2014	CNS	abnormal neuron proliferation	0.173449
SCZ2014	CNS	abnormal synaptic transmission	0.179357
SCZ2014	CNS	abnormal hindbrain development	0.180224
SCZ2014	CNS	thin cerebral cortex	0.195525
SCZ2014	CNS	abnormal behavior	0.210181
SCZ2014	CNS	abnormal nerve conduction	0.213808
SCZ2014	CNS	abnormal brainstem morphology	0.221175
SCZ2014	CNS	abnormal hippocampus morphology	0.224022
SCZ2014	CNS	abnormal myelination	0.239848
SCZ2014	CNS	abnormal motor capabilities/coordination/movement	0.271681
SCZ2014	CNS	abnormal forebrain development	0.303454
SCZ2014	CNS	abnormal dendrite morphology	0.309157
SCZ2014	CNS	abnormal cerebellum development	0.346454
SCZ2014	CNS	abnormal stratification in cerebral cortex	0.348764
SCZ2014	CNS	abnormal embryonic/fetal subventricular zone morphology	0.367265
SCZ2014	CNS	abnormal contextual conditioning behavior	0.397828
SCZ2014	CNS	abnormal learning/memory/conditioning	0.407804
SCZ2014	CNS	abnormal axon guidance	0.419183
SCZ2014	CNS	abnormal lateral ventricle morphology	0.452637
SCZ2014	CNS	abnormal neocortex morphology	0.470957
SCZ2014	CNS	abnormal neural plate morphology	0.477595
SCZ2014	CNS	abnormal innervation	0.487044
SCZ2014	CNS	abnormal cerebral cortex morphology	0.509387
SCZ2014	CNS	abnormal astrocyte morphology	0.510972
SCZ2014	CNS	abnormal neuron morphology	0.513787
SCZ2014	CNS	abnormal excitatory postsynaptic potential	0.553819
SCZ2014	CNS	abnormal social/conspecific interaction	0.569941
SCZ2014	CNS	abnormal axon extension	0.600337
SCZ2014	CNS	abnormal response to new environment	0.62739
SCZ2014	CNS	abnormal diencephalon morphology	0.671472
SCZ2014	CNS	abnormal telencephalon morphology	0.708171
SCZ2014	CNS	abnormal brain vasculature morphology	0.739139
SCZ2014	CNS	abnormal synapse morphology	0.739456
SCZ2014	CNS	abnormal miniature excitatory postsynaptic currents	0.763258
SCZ2014	CNS	abnormal CNS glial cell morphology	0.816658
SCZ2014	CNS	abnormal social investigation	0.828496
SCZ2014	CNS	abnormal hypothalamus morphology	0.864317
SCZ2014	CNS	abnormal brain white matter morphology	0.901279
SCZ2014	CNS	abnormal spatial working memory	0.907138
SCZ2014	CNS	abnormal spatial reference memory	0.937253
SCZ2014	CNS	abnormal brain morphology	0.937418
SCZ2014	CNS	abnormal microglial cell morphology	0.948424
SCZ2014	CNS	abnormal motor learning	0.975278
BIP2019	CNS	abnormal nervous system development	4.38279e-11
BIP2019	CNS	seizures	7.64667e-11
BIP2019	CNS	abnormal inhibitory postsynaptic currents	6.5611e-09
BIP2019	CNS	abnormal synapse morphology	3.03392e-08
BIP2019	CNS	abnormal hindbrain morphology	1.5227e-07
BIP2019	CNS	abnormal brain vasculature morphology	8.30638e-06
BIP2019	CNS	abnormal synaptic transmission	4.01555e-05
BIP2019	CNS	abnormal action potential	4.36903e-05
BIP2019	CNS	abnormal innervation	9.65031e-05
BIP2019	CNS	thin cerebral cortex	0.000108464
BIP2019	CNS	abnormal diencephalon morphology	0.000176476
BIP2019	CNS	abnormal depression-related behavior	0.000186945
BIP2019	CNS	abnormal axon guidance	0.000198618
BIP2019	CNS	abnormal spatial reference memory	0.000248156
BIP2019	CNS	abnormal stratification in cerebral cortex	0.000288593
BIP2019	CNS	abnormal telencephalon morphology	0.00160828
BIP2019	CNS	abnormal nervous system electrophysiology	0.0023164
BIP2019	CNS	abnormal neuron physiology	0.00283073
BIP2019	CNS	abnormal astrocyte morphology	0.00328231
BIP2019	CNS	abnormal miniature excitatory postsynaptic currents	0.00694732
BIP2019	CNS	abnormal neuron differentiation	0.0116599
BIP2019	CNS	abnormal postnatal subventricular zone morphology	0.0208016
BIP2019	CNS	abnormal learning/memory/conditioning	0.0247002
BIP2019	CNS	abnormal telencephalon development	0.0314307
BIP2019	CNS	abnormal axon extension	0.0316934
BIP2019	CNS	abnormal spinal cord morphology	0.03986
BIP2019	CNS	abnormal sleep behavior	0.0509785
BIP2019	CNS	abnormal neurite morphology	0.0546685
BIP2019	CNS	abnormal social/conspecific interaction	0.0605101
BIP2019	CNS	abnormal hindbrain development	0.0644038
BIP2019	CNS	abnormal object recognition memory	0.0660526
BIP2019	CNS	abnormal brain development	0.072369
BIP2019	CNS	abnormal thalamus morphology	0.0760586
BIP2019	CNS	abnormal axon morphology	0.0767514
BIP2019	CNS	abnormal CNS synaptic transmission	0.0784893
BIP2019	CNS	abnormal neuron proliferation	0.080465
BIP2019	CNS	abnormal sexual interaction	0.0917735
BIP2019	CNS	abnormal neuronal migration	0.0978814
BIP2019	CNS	abnormal long term potentiation	0.0982082
BIP2019	CNS	abnormal cerebral cortex morphology	0.0985778
BIP2019	CNS	abnormal corpus callosum morphology	0.102069
BIP2019	CNS	abnormal hypothalamus morphology	0.123568
BIP2019	CNS	abnormal spatial learning	0.130927
BIP2019	CNS	abnormal nerve conduction	0.163329
BIP2019	CNS	abnormal CNS glial cell morphology	0.1736
BIP2019	CNS	abnormal brain white matter morphology	0.190626
BIP2019	CNS	abnormal motor capabilities/coordination/movement	0.197015
BIP2019	CNS	abnormal motor learning	0.205307
BIP2019	CNS	abnormal midbrain morphology	0.250746
BIP2019	CNS	abnormal embryonic/fetal subventricular zone morphology	0.257905
BIP2019	CNS	abnormal behavior	0.268055
BIP2019	CNS	abnormal forebrain development	0.273437
BIP2019	CNS	abnormal dendrite morphology	0.273956
BIP2019	CNS	abnormal glial cell morphology	0.289517
BIP2019	CNS	abnormal lateral ventricle morphology	0.306173
BIP2019	CNS	abnormal brain morphology	0.339095
BIP2019	CNS	abnormal social investigation	0.345267
BIP2019	CNS	abnormal excitatory postsynaptic potential	0.375685
BIP2019	CNS	abnormal cerebellum development	0.413064
BIP2019	CNS	abnormal spatial working memory	0.413288
BIP2019	CNS	abnormal neuron morphology	0.525074
BIP2019	CNS	abnormal response to new environment	0.582865
BIP2019	CNS	abnormal cued conditioning behavior	0.605869
BIP2019	CNS	abnormal nervous system morphology	0.691362
BIP2019	CNS	abnormal myelination	0.726155
BIP2019	CNS	abnormal contextual conditioning behavior	0.807281
BIP2019	CNS	abnormal emotion/affect behavior	0.86533
BIP2019	CNS	abnormal neural plate morphology	0.874717
BIP2019	CNS	abnormal excitatory postsynaptic currents	0.876668
BIP2019	CNS	abnormal hippocampus morphology	0.903836
BIP2019	CNS	abnormal brainstem morphology	0.911107
BIP2019	CNS	abnormal microglial cell morphology	0.949753
BIP2019	CNS	abnormal oligodendrocyte morphology	0.955106
BIP2019	CNS	abnormal neocortex morphology	0.958932
BIP2019	CNS	abnormal forebrain morphology	0.96729
AD2019	CNS	abnormal neurite morphology	3.66981e-10
AD2019	CNS	abnormal neocortex morphology	2.40989e-08
AD2019	CNS	abnormal stratification in cerebral cortex	7.71605e-07
AD2019	CNS	abnormal nervous system development	2.86919e-06
AD2019	CNS	abnormal depression-related behavior	6.04694e-06
AD2019	CNS	abnormal forebrain development	5.8804e-05
AD2019	CNS	thin cerebral cortex	6.40644e-05
AD2019	CNS	abnormal telencephalon development	0.000105579
AD2019	CNS	abnormal spinal cord morphology	0.00011237
AD2019	CNS	abnormal long term potentiation	0.000119328
AD2019	CNS	abnormal social/conspecific interaction	0.000124419
AD2019	CNS	abnormal hypothalamus morphology	0.000140493
AD2019	CNS	abnormal learning/memory/conditioning	0.000203738
AD2019	CNS	abnormal synaptic transmission	0.000221542
AD2019	CNS	abnormal myelination	0.000296622
AD2019	CNS	abnormal microglial cell morphology	0.000594306
AD2019	CNS	abnormal axon morphology	0.00122129
AD2019	CNS	abnormal glial cell morphology	0.00128684
AD2019	CNS	abnormal cued conditioning behavior	0.00156569
AD2019	CNS	abnormal contextual conditioning behavior	0.00182195
AD2019	CNS	abnormal action potential	0.00191479
AD2019	CNS	abnormal midbrain morphology	0.00211463
AD2019	CNS	abnormal behavior	0.00283421
AD2019	CNS	abnormal neuron differentiation	0.00300088
AD2019	CNS	abnormal brain vasculature morphology	0.00397689
AD2019	CNS	abnormal axon guidance	0.00595849
AD2019	CNS	abnormal neuron physiology	0.00685426
AD2019	CNS	abnormal neuron proliferation	0.0179761
AD2019	CNS	abnormal sexual interaction	0.0202257
AD2019	CNS	seizures	0.0326051
AD2019	CNS	abnormal embryonic/fetal subventricular zone morphology	0.0408357
AD2019	CNS	abnormal neuronal migration	0.044768
AD2019	CNS	abnormal forebrain morphology	0.0527507
AD2019	CNS	abnormal spatial working memory	0.0529709
AD2019	CNS	abnormal neural plate morphology	0.0681953
AD2019	CNS	abnormal synapse morphology	0.0734003
AD2019	CNS	abnormal thalamus morphology	0.0781052
AD2019	CNS	abnormal excitatory postsynaptic currents	0.0972412
AD2019	CNS	abnormal emotion/affect behavior	0.102331
AD2019	CNS	abnormal cerebral cortex morphology	0.111846
AD2019	CNS	abnormal lateral ventricle morphology	0.11932
AD2019	CNS	abnormal cerebellum development	0.120078
AD2019	CNS	abnormal sleep behavior	0.142128
AD2019	CNS	abnormal innervation	0.14297
AD2019	CNS	abnormal corpus callosum morphology	0.146801
AD2019	CNS	abnormal CNS glial cell morphology	0.149536
AD2019	CNS	abnormal telencephalon morphology	0.163166
AD2019	CNS	abnormal hindbrain morphology	0.201494
AD2019	CNS	abnormal diencephalon morphology	0.236403
AD2019	CNS	abnormal brain morphology	0.241489
AD2019	CNS	abnormal inhibitory postsynaptic currents	0.286055
AD2019	CNS	abnormal hippocampus morphology	0.296052
AD2019	CNS	abnormal social investigation	0.303808
AD2019	CNS	abnormal neuron morphology	0.320513
AD2019	CNS	abnormal brain white matter morphology	0.334896
AD2019	CNS	abnormal brainstem morphology	0.431152
AD2019	CNS	abnormal spatial reference memory	0.495817
AD2019	CNS	abnormal dendrite morphology	0.503475
AD2019	CNS	abnormal brain development	0.544203
AD2019	CNS	abnormal hindbrain development	0.586511
AD2019	CNS	abnormal astrocyte morphology	0.592368
AD2019	CNS	abnormal miniature excitatory postsynaptic currents	0.597005
AD2019	CNS	abnormal oligodendrocyte morphology	0.635719
AD2019	CNS	abnormal nerve conduction	0.638945
AD2019	CNS	abnormal postnatal subventricular zone morphology	0.679737
AD2019	CNS	abnormal axon extension	0.687853
AD2019	CNS	abnormal CNS synaptic transmission	0.777805
AD2019	CNS	abnormal nervous system electrophysiology	0.792973
AD2019	CNS	abnormal motor capabilities/coordination/movement	0.829925
AD2019	CNS	abnormal excitatory postsynaptic potential	0.835855
AD2019	CNS	abnormal nervous system morphology	0.838917
AD2019	CNS	abnormal motor learning	0.857805
AD2019	CNS	abnormal spatial learning	0.886701
AD2019	CNS	abnormal object recognition memory	0.89646
AD2018	CNS	abnormal neocortex morphology	3.29665e-16
AD2018	CNS	abnormal telencephalon development	3.31908e-09
AD2018	CNS	abnormal neurite morphology	1.12674e-08
AD2018	CNS	abnormal social/conspecific interaction	1.08809e-07
AD2018	CNS	abnormal stratification in cerebral cortex	9.0449e-07
AD2018	CNS	abnormal learning/memory/conditioning	2.90587e-06
AD2018	CNS	abnormal long term potentiation	6.52994e-06
AD2018	CNS	abnormal spinal cord morphology	3.36024e-05
AD2018	CNS	abnormal depression-related behavior	4.75188e-05
AD2018	CNS	abnormal nervous system development	0.00016933
AD2018	CNS	abnormal axon guidance	0.000262438
AD2018	CNS	abnormal behavior	0.000281095
AD2018	CNS	abnormal hypothalamus morphology	0.000352827
AD2018	CNS	abnormal forebrain development	0.000470789
AD2018	CNS	abnormal cerebral cortex morphology	0.000811499
AD2018	CNS	abnormal synaptic transmission	0.00113258
AD2018	CNS	abnormal embryonic/fetal subventricular zone morphology	0.00402749
AD2018	CNS	abnormal neuron differentiation	0.00593461
AD2018	CNS	abnormal nervous system electrophysiology	0.0061354
AD2018	CNS	seizures	0.00676723
AD2018	CNS	abnormal brain vasculature morphology	0.00689693
AD2018	CNS	abnormal glial cell morphology	0.0069425
AD2018	CNS	abnormal spatial reference memory	0.00699034
AD2018	CNS	abnormal hippocampus morphology	0.00854014
AD2018	CNS	abnormal synapse morphology	0.00880272
AD2018	CNS	abnormal contextual conditioning behavior	0.00958236
AD2018	CNS	abnormal lateral ventricle morphology	0.0101477
AD2018	CNS	abnormal myelination	0.0147698
AD2018	CNS	abnormal action potential	0.0216608
AD2018	CNS	abnormal neural plate morphology	0.0231059
AD2018	CNS	abnormal axon morphology	0.0286918
AD2018	CNS	abnormal microglial cell morphology	0.0291797
AD2018	CNS	abnormal emotion/affect behavior	0.0296711
AD2018	CNS	abnormal neuron physiology	0.0385496
AD2018	CNS	abnormal neuronal migration	0.0385883
AD2018	CNS	abnormal object recognition memory	0.0413339
AD2018	CNS	abnormal hindbrain morphology	0.0468715
AD2018	CNS	abnormal thalamus morphology	0.0603329
AD2018	CNS	abnormal brain white matter morphology	0.0656475
AD2018	CNS	abnormal neuron morphology	0.0674868
AD2018	CNS	abnormal excitatory postsynaptic currents	0.082808
AD2018	CNS	abnormal oligodendrocyte morphology	0.0953457
AD2018	CNS	thin cerebral cortex	0.130154
AD2018	CNS	abnormal sleep behavior	0.134305
AD2018	CNS	abnormal diencephalon morphology	0.145008
AD2018	CNS	abnormal forebrain morphology	0.15364
AD2018	CNS	abnormal postnatal subventricular zone morphology	0.184769
AD2018	CNS	abnormal spatial working memory	0.208757
AD2018	CNS	abnormal neuron proliferation	0.219352
AD2018	CNS	abnormal inhibitory postsynaptic currents	0.228065
AD2018	CNS	abnormal brain development	0.271957
AD2018	CNS	abnormal social investigation	0.285949
AD2018	CNS	abnormal cerebellum development	0.299088
AD2018	CNS	abnormal spatial learning	0.303115
AD2018	CNS	abnormal brainstem morphology	0.311948
AD2018	CNS	abnormal innervation	0.334046
AD2018	CNS	abnormal telencephalon morphology	0.34113
AD2018	CNS	abnormal corpus callosum morphology	0.468781
AD2018	CNS	abnormal CNS glial cell morphology	0.47065
AD2018	CNS	abnormal brain morphology	0.503601
AD2018	CNS	abnormal cued conditioning behavior	0.515922
AD2018	CNS	abnormal nervous system morphology	0.516835
AD2018	CNS	abnormal dendrite morphology	0.520487
AD2018	CNS	abnormal sexual interaction	0.532619
AD2018	CNS	abnormal CNS synaptic transmission	0.592202
AD2018	CNS	abnormal hindbrain development	0.602913
AD2018	CNS	abnormal astrocyte morphology	0.62114
AD2018	CNS	abnormal nerve conduction	0.645358
AD2018	CNS	abnormal excitatory postsynaptic potential	0.657546
AD2018	CNS	abnormal miniature excitatory postsynaptic currents	0.673231
AD2018	CNS	abnormal motor capabilities/coordination/movement	0.700494
AD2018	CNS	abnormal axon extension	0.781781
AD2018	CNS	abnormal midbrain morphology	0.812947
AD2018	CNS	abnormal motor learning	0.969896
AD2013	CNS	abnormal neuronal migration	3.8085e-07
AD2013	CNS	abnormal CNS synaptic transmission	7.29843e-07
AD2013	CNS	abnormal neuron differentiation	5.697e-06
AD2013	CNS	abnormal stratification in cerebral cortex	0.000114465
AD2013	CNS	abnormal long term potentiation	0.000241173
AD2013	CNS	abnormal glial cell morphology	0.000284931
AD2013	CNS	abnormal astrocyte morphology	0.000321784
AD2013	CNS	abnormal neocortex morphology	0.000959284
AD2013	CNS	abnormal miniature excitatory postsynaptic currents	0.0013241
AD2013	CNS	abnormal axon guidance	0.00138638
AD2013	CNS	abnormal hippocampus morphology	0.00180236
AD2013	CNS	abnormal embryonic/fetal subventricular zone morphology	0.00180356
AD2013	CNS	abnormal social/conspecific interaction	0.00304878
AD2013	CNS	abnormal neurite morphology	0.00414868
AD2013	CNS	abnormal synapse morphology	0.00437184
AD2013	CNS	abnormal forebrain development	0.00521187
AD2013	CNS	abnormal dendrite morphology	0.00624764
AD2013	CNS	abnormal behavior	0.0063656
AD2013	CNS	abnormal inhibitory postsynaptic currents	0.0070851
AD2013	CNS	abnormal contextual conditioning behavior	0.00950956
AD2013	CNS	abnormal telencephalon development	0.0153551
AD2013	CNS	abnormal brain vasculature morphology	0.0160429
AD2013	CNS	abnormal cued conditioning behavior	0.0165451
AD2013	CNS	abnormal hypothalamus morphology	0.0210155
AD2013	CNS	abnormal object recognition memory	0.0280473
AD2013	CNS	abnormal spatial working memory	0.0327223
AD2013	CNS	thin cerebral cortex	0.0366946
AD2013	CNS	abnormal motor capabilities/coordination/movement	0.0429945
AD2013	CNS	abnormal brain white matter morphology	0.0540033
AD2013	CNS	abnormal neuron physiology	0.0638567
AD2013	CNS	abnormal learning/memory/conditioning	0.0698793
AD2013	CNS	abnormal nervous system development	0.0973165
AD2013	CNS	abnormal telencephalon morphology	0.0996743
AD2013	CNS	abnormal lateral ventricle morphology	0.105858
AD2013	CNS	abnormal sexual interaction	0.110945
AD2013	CNS	abnormal brain development	0.115009
AD2013	CNS	abnormal oligodendrocyte morphology	0.115629
AD2013	CNS	abnormal excitatory postsynaptic potential	0.125137
AD2013	CNS	abnormal hindbrain development	0.134302
AD2013	CNS	abnormal spatial reference memory	0.141577
AD2013	CNS	abnormal sleep behavior	0.145215
AD2013	CNS	abnormal axon morphology	0.153604
AD2013	CNS	abnormal action potential	0.204268
AD2013	CNS	abnormal cerebral cortex morphology	0.21855
AD2013	CNS	abnormal hindbrain morphology	0.231646
AD2013	CNS	abnormal midbrain morphology	0.236882
AD2013	CNS	abnormal innervation	0.263082
AD2013	CNS	abnormal axon extension	0.276488
AD2013	CNS	abnormal neuron morphology	0.276982
AD2013	CNS	abnormal spatial learning	0.278183
AD2013	CNS	abnormal cerebellum development	0.293874
AD2013	CNS	abnormal microglial cell morphology	0.307494
AD2013	CNS	abnormal emotion/affect behavior	0.325827
AD2013	CNS	abnormal CNS glial cell morphology	0.342839
AD2013	CNS	abnormal corpus callosum morphology	0.349309
AD2013	CNS	abnormal spinal cord morphology	0.365647
AD2013	CNS	abnormal brainstem morphology	0.503581
AD2013	CNS	abnormal neuron proliferation	0.551711
AD2013	CNS	abnormal motor learning	0.573633
AD2013	CNS	abnormal postnatal subventricular zone morphology	0.587394
AD2013	CNS	abnormal synaptic transmission	0.594886
AD2013	CNS	abnormal nervous system electrophysiology	0.61133
AD2013	CNS	abnormal myelination	0.626248
AD2013	CNS	abnormal social investigation	0.640531
AD2013	CNS	abnormal thalamus morphology	0.711853
AD2013	CNS	abnormal depression-related behavior	0.769789
AD2013	CNS	abnormal forebrain morphology	0.778494
AD2013	CNS	abnormal brain morphology	0.782712
AD2013	CNS	abnormal nerve conduction	0.815984
AD2013	CNS	abnormal nervous system morphology	0.841755
AD2013	CNS	abnormal neural plate morphology	0.871756
AD2013	CNS	abnormal diencephalon morphology	0.900471
AD2013	CNS	abnormal excitatory postsynaptic currents	0.903939
AD2013	CNS	seizures	0.983116
PD2019	CNS	abnormal spinal cord morphology	2.36106e-15
PD2019	CNS	abnormal motor learning	6.16439e-10
PD2019	CNS	abnormal neuron physiology	1.11656e-09
PD2019	CNS	abnormal synaptic transmission	3.51416e-08
PD2019	CNS	abnormal emotion/affect behavior	4.24153e-08
PD2019	CNS	abnormal neuron morphology	1.36517e-06
PD2019	CNS	abnormal brainstem morphology	6.08269e-06
PD2019	CNS	abnormal nervous system morphology	1.29274e-05
PD2019	CNS	abnormal synapse morphology	0.000131741
PD2019	CNS	abnormal social/conspecific interaction	0.000265486
PD2019	CNS	abnormal axon morphology	0.000298005
PD2019	CNS	abnormal inhibitory postsynaptic currents	0.000416719
PD2019	CNS	abnormal CNS synaptic transmission	0.000566443
PD2019	CNS	abnormal learning/memory/conditioning	0.00136135
PD2019	CNS	abnormal forebrain morphology	0.00141795
PD2019	CNS	abnormal dendrite morphology	0.00409124
PD2019	CNS	abnormal object recognition memory	0.00673091
PD2019	CNS	abnormal midbrain morphology	0.0076428
PD2019	CNS	abnormal cerebral cortex morphology	0.0112825
PD2019	CNS	abnormal brain development	0.0235845
PD2019	CNS	abnormal microglial cell morphology	0.0276294
PD2019	CNS	abnormal astrocyte morphology	0.0280015
PD2019	CNS	abnormal spatial learning	0.031094
PD2019	CNS	abnormal neuron proliferation	0.0318033
PD2019	CNS	abnormal myelination	0.0355653
PD2019	CNS	abnormal brain morphology	0.0380486
PD2019	CNS	abnormal spatial working memory	0.0639012
PD2019	CNS	abnormal brain vasculature morphology	0.0695064
PD2019	CNS	abnormal depression-related behavior	0.0700354
PD2019	CNS	abnormal corpus callosum morphology	0.0739322
PD2019	CNS	abnormal behavior	0.0800278
PD2019	CNS	abnormal stratification in cerebral cortex	0.0838946
PD2019	CNS	abnormal embryonic/fetal subventricular zone morphology	0.0992504
PD2019	CNS	abnormal postnatal subventricular zone morphology	0.100306
PD2019	CNS	abnormal axon extension	0.106902
PD2019	CNS	abnormal response to new environment	0.128219
PD2019	CNS	abnormal sleep behavior	0.150091
PD2019	CNS	abnormal miniature excitatory postsynaptic currents	0.154836
PD2019	CNS	abnormal action potential	0.160659
PD2019	CNS	abnormal nervous system development	0.170966
PD2019	CNS	seizures	0.184047
PD2019	CNS	abnormal thalamus morphology	0.19869
PD2019	CNS	abnormal CNS glial cell morphology	0.20869
PD2019	CNS	abnormal neurite morphology	0.217239
PD2019	CNS	abnormal excitatory postsynaptic potential	0.242327
PD2019	CNS	abnormal neural plate morphology	0.25144
PD2019	CNS	abnormal innervation	0.254833
PD2019	CNS	abnormal hippocampus morphology	0.272209
PD2019	CNS	abnormal brain white matter morphology	0.289062
PD2019	CNS	abnormal neocortex morphology	0.303085
PD2019	CNS	abnormal telencephalon morphology	0.317759
PD2019	CNS	abnormal neuron differentiation	0.321464
PD2019	CNS	abnormal glial cell morphology	0.431459
PD2019	CNS	abnormal long term potentiation	0.461308
PD2019	CNS	abnormal motor capabilities/coordination/movement	0.477363
PD2019	CNS	abnormal excitatory postsynaptic currents	0.520222
PD2019	CNS	abnormal cued conditioning behavior	0.524306
PD2019	CNS	abnormal cerebellum development	0.537632
PD2019	CNS	thin cerebral cortex	0.546558
PD2019	CNS	abnormal neuronal migration	0.568067
PD2019	CNS	abnormal nerve conduction	0.598792
PD2019	CNS	abnormal contextual conditioning behavior	0.626737
PD2019	CNS	abnormal forebrain development	0.647997
PD2019	CNS	abnormal oligodendrocyte morphology	0.654926
PD2019	CNS	abnormal spatial reference memory	0.68918
PD2019	CNS	abnormal social investigation	0.694584
PD2019	CNS	abnormal axon guidance	0.763747
PD2019	CNS	abnormal hypothalamus morphology	0.815499
PD2019	CNS	abnormal lateral ventricle morphology	0.829997
PD2019	CNS	abnormal diencephalon morphology	0.837829
PD2019	CNS	abnormal sexual interaction	0.874085
PD2019	CNS	abnormal hindbrain morphology	0.875996
PD2019	CNS	abnormal hindbrain development	0.88436
PD2019	CNS	abnormal telencephalon development	0.930036
PD2019	CNS	abnormal nervous system electrophysiology	0.988929
ALS2018	CNS	abnormal spatial working memory	4.57431e-21
ALS2018	CNS	abnormal hindbrain development	3.3225e-18
ALS2018	CNS	abnormal astrocyte morphology	1.90987e-14
ALS2018	CNS	abnormal object recognition memory	1.23191e-13
ALS2018	CNS	abnormal myelination	1.2471e-10
ALS2018	CNS	abnormal hindbrain morphology	5.19713e-09
ALS2018	CNS	abnormal neuron physiology	1.51536e-08
ALS2018	CNS	abnormal inhibitory postsynaptic currents	2.61291e-08
ALS2018	CNS	abnormal midbrain morphology	2.32209e-06
ALS2018	CNS	abnormal CNS glial cell morphology	7.4382e-06
ALS2018	CNS	abnormal stratification in cerebral cortex	1.82605e-05
ALS2018	CNS	abnormal nervous system development	5.36807e-05
ALS2018	CNS	abnormal neurite morphology	5.7992e-05
ALS2018	CNS	abnormal axon morphology	0.000134112
ALS2018	CNS	abnormal sexual interaction	0.000143393
ALS2018	CNS	abnormal axon guidance	0.000167647
ALS2018	CNS	abnormal glial cell morphology	0.000204441
ALS2018	CNS	abnormal forebrain development	0.000208523
ALS2018	CNS	abnormal telencephalon development	0.000267839
ALS2018	CNS	abnormal lateral ventricle morphology	0.000314298
ALS2018	CNS	abnormal nervous system electrophysiology	0.000457658
ALS2018	CNS	abnormal neuron proliferation	0.000735051
ALS2018	CNS	abnormal sleep behavior	0.000990799
ALS2018	CNS	abnormal dendrite morphology	0.00142055
ALS2018	CNS	abnormal hypothalamus morphology	0.0015552
ALS2018	CNS	abnormal motor capabilities/coordination/movement	0.00245074
ALS2018	CNS	abnormal social/conspecific interaction	0.00266739
ALS2018	CNS	abnormal depression-related behavior	0.00298437
ALS2018	CNS	abnormal learning/memory/conditioning	0.00723854
ALS2018	CNS	abnormal brain white matter morphology	0.00739107
ALS2018	CNS	abnormal nerve conduction	0.00771388
ALS2018	CNS	thin cerebral cortex	0.00818126
ALS2018	CNS	abnormal neocortex morphology	0.00968023
ALS2018	CNS	abnormal cerebellum development	0.0137527
ALS2018	CNS	abnormal CNS synaptic transmission	0.0155166
ALS2018	CNS	abnormal cerebral cortex morphology	0.0176234
ALS2018	CNS	abnormal neuronal migration	0.018813
ALS2018	CNS	abnormal oligodendrocyte morphology	0.0226074
ALS2018	CNS	abnormal long term potentiation	0.025198
ALS2018	CNS	abnormal axon extension	0.0264507
ALS2018	CNS	seizures	0.0366852
ALS2018	CNS	abnormal hippocampus morphology	0.0372865
ALS2018	CNS	abnormal neuron differentiation	0.0458196
ALS2018	CNS	abnormal embryonic/fetal subventricular zone morphology	0.0484532
ALS2018	CNS	abnormal nervous system morphology	0.0498179
ALS2018	CNS	abnormal emotion/affect behavior	0.0551095
ALS2018	CNS	abnormal spatial learning	0.0559885
ALS2018	CNS	abnormal synapse morphology	0.0569317
ALS2018	CNS	abnormal motor learning	0.0820191
ALS2018	CNS	abnormal spinal cord morphology	0.11235
ALS2018	CNS	abnormal diencephalon morphology	0.192602
ALS2018	CNS	abnormal synaptic transmission	0.200478
ALS2018	CNS	abnormal brain vasculature morphology	0.208866
ALS2018	CNS	abnormal microglial cell morphology	0.239459
ALS2018	CNS	abnormal brain development	0.246216
ALS2018	CNS	abnormal neural plate morphology	0.255479
ALS2018	CNS	abnormal brain morphology	0.325965
ALS2018	CNS	abnormal telencephalon morphology	0.358634
ALS2018	CNS	abnormal corpus callosum morphology	0.388182
ALS2018	CNS	abnormal neuron morphology	0.401518
ALS2018	CNS	abnormal excitatory postsynaptic currents	0.412075
ALS2018	CNS	abnormal innervation	0.412967
ALS2018	CNS	abnormal forebrain morphology	0.461737
ALS2018	CNS	abnormal response to new environment	0.463054
ALS2018	CNS	abnormal cued conditioning behavior	0.54552
ALS2018	CNS	abnormal contextual conditioning behavior	0.594195
ALS2018	CNS	abnormal spatial reference memory	0.695507
ALS2018	CNS	abnormal excitatory postsynaptic potential	0.741473
ALS2018	CNS	abnormal brainstem morphology	0.759417
ALS2018	CNS	abnormal miniature excitatory postsynaptic currents	0.851273
ALS2018	CNS	abnormal action potential	0.886568
ALS2018	CNS	abnormal behavior	0.909363
ALS2018	CNS	abnormal postnatal subventricular zone morphology	0.988462
ALS2018	CNS	abnormal social investigation	0.995152
ALS2018	CNS	abnormal thalamus morphology	0.998226
DEP2019	CNS	abnormal motor learning	2.35908e-15
DEP2019	CNS	abnormal axon morphology	2.94762e-14
DEP2019	CNS	abnormal sleep behavior	4.74172e-10
DEP2019	CNS	abnormal corpus callosum morphology	8.71161e-07
DEP2019	CNS	abnormal learning/memory/conditioning	1.14261e-06
DEP2019	CNS	abnormal nervous system development	4.56809e-06
DEP2019	CNS	abnormal telencephalon development	1.09545e-05
DEP2019	CNS	abnormal hippocampus morphology	1.10262e-05
DEP2019	CNS	abnormal contextual conditioning behavior	1.1302e-05
DEP2019	CNS	abnormal hindbrain development	1.23603e-05
DEP2019	CNS	abnormal microglial cell morphology	0.000125752
DEP2019	CNS	abnormal stratification in cerebral cortex	0.000164087
DEP2019	CNS	abnormal brain morphology	0.000298165
DEP2019	CNS	abnormal spatial reference memory	0.000441508
DEP2019	CNS	abnormal neural plate morphology	0.000510743
DEP2019	CNS	abnormal nerve conduction	0.00474188
DEP2019	CNS	abnormal inhibitory postsynaptic currents	0.00899591
DEP2019	CNS	abnormal neuron physiology	0.011172
DEP2019	CNS	abnormal cerebellum development	0.0114696
DEP2019	CNS	abnormal spatial learning	0.0153092
DEP2019	CNS	abnormal astrocyte morphology	0.0169744
DEP2019	CNS	abnormal long term potentiation	0.0299234
DEP2019	CNS	abnormal cued conditioning behavior	0.0307958
DEP2019	CNS	abnormal sexual interaction	0.0355539
DEP2019	CNS	abnormal depression-related behavior	0.0385836
DEP2019	CNS	abnormal emotion/affect behavior	0.03979
DEP2019	CNS	abnormal neuron differentiation	0.0496167
DEP2019	CNS	abnormal hindbrain morphology	0.0534043
DEP2019	CNS	abnormal cerebral cortex morphology	0.0595868
DEP2019	CNS	abnormal hypothalamus morphology	0.0643611
DEP2019	CNS	abnormal neocortex morphology	0.0735258
DEP2019	CNS	abnormal synaptic transmission	0.0749751
DEP2019	CNS	abnormal lateral ventricle morphology	0.0823296
DEP2019	CNS	abnormal nervous system morphology	0.10606
DEP2019	CNS	abnormal neuron morphology	0.133816
DEP2019	CNS	abnormal CNS glial cell morphology	0.142831
DEP2019	CNS	abnormal oligodendrocyte morphology	0.153774
DEP2019	CNS	abnormal neurite morphology	0.157925
DEP2019	CNS	abnormal nervous system electrophysiology	0.166628
DEP2019	CNS	thin cerebral cortex	0.172129
DEP2019	CNS	abnormal diencephalon morphology	0.184189
DEP2019	CNS	abnormal CNS synaptic transmission	0.263499
DEP2019	CNS	abnormal telencephalon morphology	0.26949
DEP2019	CNS	abnormal behavior	0.284961
DEP2019	CNS	abnormal midbrain morphology	0.316807
DEP2019	CNS	abnormal forebrain development	0.316979
DEP2019	CNS	abnormal axon guidance	0.3306
DEP2019	CNS	abnormal social investigation	0.342027
DEP2019	CNS	abnormal glial cell morphology	0.397337
DEP2019	CNS	abnormal excitatory postsynaptic currents	0.42641
DEP2019	CNS	abnormal axon extension	0.433335
DEP2019	CNS	abnormal brain white matter morphology	0.445193
DEP2019	CNS	abnormal postnatal subventricular zone morphology	0.542952
DEP2019	CNS	abnormal brain development	0.635987
DEP2019	CNS	abnormal spinal cord morphology	0.667375
DEP2019	CNS	abnormal object recognition memory	0.668952
DEP2019	CNS	abnormal embryonic/fetal subventricular zone morphology	0.669121
DEP2019	CNS	abnormal action potential	0.675162
DEP2019	CNS	abnormal innervation	0.679886
DEP2019	CNS	abnormal brainstem morphology	0.709655
DEP2019	CNS	abnormal synapse morphology	0.717074
DEP2019	CNS	abnormal neuronal migration	0.719506
DEP2019	CNS	abnormal forebrain morphology	0.732934
DEP2019	CNS	abnormal excitatory postsynaptic potential	0.736205
DEP2019	CNS	abnormal miniature excitatory postsynaptic currents	0.788957
DEP2019	CNS	abnormal neuron proliferation	0.79053
DEP2019	CNS	abnormal spatial working memory	0.792129
DEP2019	CNS	abnormal brain vasculature morphology	0.818774
DEP2019	CNS	abnormal thalamus morphology	0.84685
DEP2019	CNS	abnormal myelination	0.894935
DEP2019	CNS	abnormal dendrite morphology	0.896876
DEP2019	CNS	abnormal motor capabilities/coordination/movement	0.981217
DEP2019	CNS	seizures	0.999742
MDD2019	CNS	abnormal learning/memory/conditioning	6.03715e-16
MDD2019	CNS	abnormal axon morphology	1.6758e-11
MDD2019	CNS	abnormal telencephalon development	7.09595e-10
MDD2019	CNS	abnormal spatial reference memory	1.11722e-09
MDD2019	CNS	abnormal motor learning	7.31308e-07
MDD2019	CNS	abnormal miniature excitatory postsynaptic currents	2.556e-06
MDD2019	CNS	abnormal hindbrain development	7.38127e-06
MDD2019	CNS	abnormal object recognition memory	7.71256e-06
MDD2019	CNS	abnormal depression-related behavior	1.66593e-05
MDD2019	CNS	abnormal neural plate morphology	0.000149407
MDD2019	CNS	abnormal microglial cell morphology	0.00109226
MDD2019	CNS	abnormal motor capabilities/coordination/movement	0.0035452
MDD2019	CNS	abnormal thalamus morphology	0.00382254
MDD2019	CNS	abnormal emotion/affect behavior	0.00445755
MDD2019	CNS	abnormal neuron morphology	0.00522422
MDD2019	CNS	abnormal hypothalamus morphology	0.00640574
MDD2019	CNS	abnormal corpus callosum morphology	0.00877677
MDD2019	CNS	abnormal CNS synaptic transmission	0.00962361
MDD2019	CNS	abnormal excitatory postsynaptic currents	0.0123333
MDD2019	CNS	abnormal stratification in cerebral cortex	0.0136345
MDD2019	CNS	abnormal brain morphology	0.0137971
MDD2019	CNS	abnormal social investigation	0.0171646
MDD2019	CNS	abnormal hippocampus morphology	0.0288893
MDD2019	CNS	abnormal response to new environment	0.0314002
MDD2019	CNS	abnormal astrocyte morphology	0.0335455
MDD2019	CNS	abnormal neuron physiology	0.0362489
MDD2019	CNS	abnormal sexual interaction	0.0379901
MDD2019	CNS	abnormal behavior	0.046969
MDD2019	CNS	abnormal diencephalon morphology	0.0532512
MDD2019	CNS	abnormal midbrain morphology	0.0547438
MDD2019	CNS	abnormal brainstem morphology	0.0694605
MDD2019	CNS	abnormal social/conspecific interaction	0.0708902
MDD2019	CNS	abnormal brain vasculature morphology	0.0804451
MDD2019	CNS	abnormal glial cell morphology	0.0850834
MDD2019	CNS	thin cerebral cortex	0.088316
MDD2019	CNS	abnormal nervous system electrophysiology	0.0972259
MDD2019	CNS	abnormal sleep behavior	0.120304
MDD2019	CNS	abnormal dendrite morphology	0.135223
MDD2019	CNS	abnormal brain white matter morphology	0.139511
MDD2019	CNS	abnormal oligodendrocyte morphology	0.142041
MDD2019	CNS	abnormal forebrain morphology	0.146079
MDD2019	CNS	abnormal inhibitory postsynaptic currents	0.149369
MDD2019	CNS	abnormal forebrain development	0.159285
MDD2019	CNS	abnormal axon extension	0.164682
MDD2019	CNS	abnormal cerebellum development	0.179312
MDD2019	CNS	abnormal cued conditioning behavior	0.186777
MDD2019	CNS	abnormal lateral ventricle morphology	0.218602
MDD2019	CNS	abnormal nervous system development	0.227975
MDD2019	CNS	abnormal embryonic/fetal subventricular zone morphology	0.24151
MDD2019	CNS	abnormal neocortex morphology	0.249593
MDD2019	CNS	abnormal spatial working memory	0.264251
MDD2019	CNS	abnormal innervation	0.270213
MDD2019	CNS	abnormal postnatal subventricular zone morphology	0.306259
MDD2019	CNS	abnormal neuron differentiation	0.313251
MDD2019	CNS	abnormal spatial learning	0.330173
MDD2019	CNS	abnormal brain development	0.333733
MDD2019	CNS	abnormal telencephalon morphology	0.350519
MDD2019	CNS	abnormal nerve conduction	0.400499
MDD2019	CNS	abnormal CNS glial cell morphology	0.473646
MDD2019	CNS	abnormal nervous system morphology	0.503529
MDD2019	CNS	seizures	0.518961
MDD2019	CNS	abnormal spinal cord morphology	0.538665
MDD2019	CNS	abnormal synaptic transmission	0.564695
MDD2019	CNS	abnormal contextual conditioning behavior	0.572674
MDD2019	CNS	abnormal neurite morphology	0.579045
MDD2019	CNS	abnormal myelination	0.691418
MDD2019	CNS	abnormal neuron proliferation	0.700662
MDD2019	CNS	abnormal action potential	0.732562
MDD2019	CNS	abnormal axon guidance	0.787497
MDD2019	CNS	abnormal hindbrain morphology	0.821461
MDD2019	CNS	abnormal excitatory postsynaptic potential	0.841406
MDD2019	CNS	abnormal cerebral cortex morphology	0.925898
MDD2019	CNS	abnormal long term potentiation	0.948417
MDD2019	CNS	abnormal synapse morphology	0.953852
MDD2019	CNS	abnormal neuronal migration	0.979613
MDD2018	CNS	abnormal motor learning	7.91556e-08
MDD2018	CNS	abnormal axon morphology	1.02493e-06
MDD2018	CNS	abnormal contextual conditioning behavior	3.46629e-06
MDD2018	CNS	abnormal object recognition memory	7.67857e-06
MDD2018	CNS	abnormal hippocampus morphology	1.49642e-05
MDD2018	CNS	abnormal nerve conduction	3.12184e-05
MDD2018	CNS	abnormal brain vasculature morphology	5.08207e-05
MDD2018	CNS	abnormal corpus callosum morphology	6.09892e-05
MDD2018	CNS	abnormal forebrain development	7.03774e-05
MDD2018	CNS	abnormal stratification in cerebral cortex	0.00018879
MDD2018	CNS	abnormal emotion/affect behavior	0.000255486
MDD2018	CNS	abnormal brain morphology	0.000307132
MDD2018	CNS	abnormal neural plate morphology	0.000427371
MDD2018	CNS	abnormal axon extension	0.00066845
MDD2018	CNS	abnormal neuronal migration	0.000845918
MDD2018	CNS	thin cerebral cortex	0.000997144
MDD2018	CNS	abnormal neuron physiology	0.00210745
MDD2018	CNS	abnormal brainstem morphology	0.00310628
MDD2018	CNS	abnormal lateral ventricle morphology	0.0034566
MDD2018	CNS	seizures	0.00357294
MDD2018	CNS	abnormal nervous system electrophysiology	0.00420066
MDD2018	CNS	abnormal excitatory postsynaptic potential	0.00605604
MDD2018	CNS	abnormal thalamus morphology	0.00661027
MDD2018	CNS	abnormal axon guidance	0.0078946
MDD2018	CNS	abnormal hypothalamus morphology	0.00926595
MDD2018	CNS	abnormal telencephalon development	0.0109893
MDD2018	CNS	abnormal motor capabilities/coordination/movement	0.0117879
MDD2018	CNS	abnormal CNS synaptic transmission	0.0155857
MDD2018	CNS	abnormal depression-related behavior	0.0216968
MDD2018	CNS	abnormal neuron proliferation	0.0226012
MDD2018	CNS	abnormal cued conditioning behavior	0.0314059
MDD2018	CNS	abnormal hindbrain development	0.0328986
MDD2018	CNS	abnormal inhibitory postsynaptic currents	0.0405718
MDD2018	CNS	abnormal social/conspecific interaction	0.0424761
MDD2018	CNS	abnormal nervous system morphology	0.0458716
MDD2018	CNS	abnormal behavior	0.0506987
MDD2018	CNS	abnormal spinal cord morphology	0.0569019
MDD2018	CNS	abnormal synapse morphology	0.0685349
MDD2018	CNS	abnormal sexual interaction	0.0738431
MDD2018	CNS	abnormal brain white matter morphology	0.0868362
MDD2018	CNS	abnormal microglial cell morphology	0.106248
MDD2018	CNS	abnormal innervation	0.133519
MDD2018	CNS	abnormal telencephalon morphology	0.133851
MDD2018	CNS	abnormal diencephalon morphology	0.140227
MDD2018	CNS	abnormal myelination	0.160915
MDD2018	CNS	abnormal astrocyte morphology	0.181252
MDD2018	CNS	abnormal long term potentiation	0.183825
MDD2018	CNS	abnormal spatial reference memory	0.190201
MDD2018	CNS	abnormal nervous system development	0.19393
MDD2018	CNS	abnormal neocortex morphology	0.198466
MDD2018	CNS	abnormal embryonic/fetal subventricular zone morphology	0.199108
MDD2018	CNS	abnormal cerebral cortex morphology	0.205298
MDD2018	CNS	abnormal excitatory postsynaptic currents	0.226647
MDD2018	CNS	abnormal cerebellum development	0.228344
MDD2018	CNS	abnormal postnatal subventricular zone morphology	0.237658
MDD2018	CNS	abnormal hindbrain morphology	0.264303
MDD2018	CNS	abnormal synaptic transmission	0.264857
MDD2018	CNS	abnormal action potential	0.276176
MDD2018	CNS	abnormal neuron morphology	0.281337
MDD2018	CNS	abnormal learning/memory/conditioning	0.318519
MDD2018	CNS	abnormal social investigation	0.332662
MDD2018	CNS	abnormal response to new environment	0.354171
MDD2018	CNS	abnormal dendrite morphology	0.395227
MDD2018	CNS	abnormal midbrain morphology	0.395941
MDD2018	CNS	abnormal neuron differentiation	0.512327
MDD2018	CNS	abnormal oligodendrocyte morphology	0.524966
MDD2018	CNS	abnormal forebrain morphology	0.571218
MDD2018	CNS	abnormal miniature excitatory postsynaptic currents	0.578836
MDD2018	CNS	abnormal neurite morphology	0.586337
MDD2018	CNS	abnormal sleep behavior	0.627567
MDD2018	CNS	abnormal glial cell morphology	0.656176
MDD2018	CNS	abnormal brain development	0.770851
MDD2018	CNS	abnormal CNS glial cell morphology	0.792226
MDD2018	CNS	abnormal spatial learning	0.866365
MDD2018	CNS	abnormal spatial working memory	0.927244
wellbeing2019	CNS	abnormal motor learning	6.67545e-20
wellbeing2019	CNS	abnormal axon morphology	4.61099e-12
wellbeing2019	CNS	abnormal learning/memory/conditioning	1.60695e-08
wellbeing2019	CNS	abnormal nerve conduction	7.36735e-07
wellbeing2019	CNS	abnormal neural plate morphology	0.000148333
wellbeing2019	CNS	abnormal neuronal migration	0.000227181
wellbeing2019	CNS	abnormal cerebellum development	0.000259712
wellbeing2019	CNS	abnormal neocortex morphology	0.000291506
wellbeing2019	CNS	abnormal spatial learning	0.000434841
wellbeing2019	CNS	abnormal sleep behavior	0.000611171
wellbeing2019	CNS	abnormal corpus callosum morphology	0.00151646
wellbeing2019	CNS	abnormal nervous system development	0.00198594
wellbeing2019	CNS	abnormal telencephalon development	0.00332176
wellbeing2019	CNS	abnormal long term potentiation	0.0064053
wellbeing2019	CNS	abnormal brainstem morphology	0.00701944
wellbeing2019	CNS	abnormal nervous system electrophysiology	0.007321
wellbeing2019	CNS	abnormal contextual conditioning behavior	0.00781829
wellbeing2019	CNS	abnormal neuron morphology	0.0114215
wellbeing2019	CNS	abnormal synapse morphology	0.0187354
wellbeing2019	CNS	abnormal synaptic transmission	0.0200987
wellbeing2019	CNS	abnormal object recognition memory	0.031286
wellbeing2019	CNS	abnormal spatial reference memory	0.0346371
wellbeing2019	CNS	abnormal midbrain morphology	0.0528923
wellbeing2019	CNS	abnormal hindbrain development	0.0626759
wellbeing2019	CNS	abnormal brain morphology	0.062833
wellbeing2019	CNS	abnormal diencephalon morphology	0.0667703
wellbeing2019	CNS	abnormal neurite morphology	0.0867746
wellbeing2019	CNS	abnormal hindbrain morphology	0.111877
wellbeing2019	CNS	abnormal astrocyte morphology	0.140158
wellbeing2019	CNS	abnormal hypothalamus morphology	0.152243
wellbeing2019	CNS	abnormal brain white matter morphology	0.155112
wellbeing2019	CNS	abnormal spatial working memory	0.163196
wellbeing2019	CNS	abnormal oligodendrocyte morphology	0.163771
wellbeing2019	CNS	abnormal motor capabilities/coordination/movement	0.163994
wellbeing2019	CNS	abnormal inhibitory postsynaptic currents	0.169979
wellbeing2019	CNS	abnormal dendrite morphology	0.177579
wellbeing2019	CNS	abnormal forebrain morphology	0.177662
wellbeing2019	CNS	abnormal postnatal subventricular zone morphology	0.18257
wellbeing2019	CNS	abnormal nervous system morphology	0.18686
wellbeing2019	CNS	abnormal CNS glial cell morphology	0.211805
wellbeing2019	CNS	seizures	0.231065
wellbeing2019	CNS	abnormal excitatory postsynaptic potential	0.258638
wellbeing2019	CNS	abnormal brain development	0.266925
wellbeing2019	CNS	abnormal sexual interaction	0.278619
wellbeing2019	CNS	abnormal hippocampus morphology	0.283324
wellbeing2019	CNS	abnormal brain vasculature morphology	0.319918
wellbeing2019	CNS	abnormal myelination	0.36876
wellbeing2019	CNS	abnormal neuron proliferation	0.369163
wellbeing2019	CNS	abnormal cerebral cortex morphology	0.377138
wellbeing2019	CNS	abnormal microglial cell morphology	0.404451
wellbeing2019	CNS	abnormal cued conditioning behavior	0.4228
wellbeing2019	CNS	abnormal social investigation	0.429399
wellbeing2019	CNS	abnormal axon guidance	0.437836
wellbeing2019	CNS	abnormal neuron physiology	0.43976
wellbeing2019	CNS	abnormal action potential	0.448357
wellbeing2019	CNS	abnormal CNS synaptic transmission	0.464858
wellbeing2019	CNS	abnormal spinal cord morphology	0.530541
wellbeing2019	CNS	abnormal miniature excitatory postsynaptic currents	0.545193
wellbeing2019	CNS	abnormal excitatory postsynaptic currents	0.551927
wellbeing2019	CNS	abnormal axon extension	0.592091
wellbeing2019	CNS	abnormal lateral ventricle morphology	0.60898
wellbeing2019	CNS	abnormal neuron differentiation	0.614452
wellbeing2019	CNS	abnormal glial cell morphology	0.621112
wellbeing2019	CNS	abnormal stratification in cerebral cortex	0.6451
wellbeing2019	CNS	abnormal behavior	0.767394
wellbeing2019	CNS	abnormal forebrain development	0.808666
wellbeing2019	CNS	abnormal thalamus morphology	0.889539
wellbeing2019	CNS	abnormal innervation	0.948582
wellbeing2019	CNS	abnormal depression-related behavior	0.951493
wellbeing2019	CNS	abnormal telencephalon morphology	0.956532
wellbeing2019	CNS	abnormal embryonic/fetal subventricular zone morphology	0.967178
wellbeing2019	CNS	abnormal emotion/affect behavior	0.968665
wellbeing2019	CNS	thin cerebral cortex	0.970817
Insomnia2019	CNS	abnormal cued conditioning behavior	2.25629e-11
Insomnia2019	CNS	abnormal contextual conditioning behavior	8.85294e-09
Insomnia2019	CNS	abnormal neuron morphology	8.48874e-08
Insomnia2019	CNS	abnormal neuron proliferation	2.78144e-07
Insomnia2019	CNS	abnormal brain development	2.3984e-06
Insomnia2019	CNS	abnormal inhibitory postsynaptic currents	2.60765e-06
Insomnia2019	CNS	abnormal brain morphology	3.89179e-06
Insomnia2019	CNS	abnormal learning/memory/conditioning	4.58527e-06
Insomnia2019	CNS	abnormal neural plate morphology	1.29364e-05
Insomnia2019	CNS	abnormal neuronal migration	1.47296e-05
Insomnia2019	CNS	abnormal telencephalon development	4.05503e-05
Insomnia2019	CNS	abnormal innervation	6.10477e-05
Insomnia2019	CNS	abnormal oligodendrocyte morphology	8.53957e-05
Insomnia2019	CNS	abnormal sexual interaction	0.000417155
Insomnia2019	CNS	abnormal motor capabilities/coordination/movement	0.000565304
Insomnia2019	CNS	abnormal hindbrain morphology	0.000647269
Insomnia2019	CNS	abnormal emotion/affect behavior	0.00146629
Insomnia2019	CNS	abnormal nerve conduction	0.00218505
Insomnia2019	CNS	abnormal dendrite morphology	0.00242222
Insomnia2019	CNS	abnormal postnatal subventricular zone morphology	0.00263645
Insomnia2019	CNS	abnormal depression-related behavior	0.00278963
Insomnia2019	CNS	abnormal CNS glial cell morphology	0.0028896
Insomnia2019	CNS	abnormal brain vasculature morphology	0.00337484
Insomnia2019	CNS	abnormal synapse morphology	0.00341432
Insomnia2019	CNS	abnormal brain white matter morphology	0.00407244
Insomnia2019	CNS	abnormal social investigation	0.00451422
Insomnia2019	CNS	abnormal cerebellum development	0.00616038
Insomnia2019	CNS	abnormal CNS synaptic transmission	0.00704678
Insomnia2019	CNS	abnormal spatial learning	0.00745857
Insomnia2019	CNS	abnormal action potential	0.00915929
Insomnia2019	CNS	abnormal sleep behavior	0.00946915
Insomnia2019	CNS	abnormal excitatory postsynaptic currents	0.0120124
Insomnia2019	CNS	abnormal neuron physiology	0.0141141
Insomnia2019	CNS	abnormal response to new environment	0.0164149
Insomnia2019	CNS	abnormal telencephalon morphology	0.0166428
Insomnia2019	CNS	abnormal motor learning	0.0167902
Insomnia2019	CNS	abnormal nervous system development	0.0176554
Insomnia2019	CNS	abnormal forebrain development	0.0184285
Insomnia2019	CNS	thin cerebral cortex	0.020378
Insomnia2019	CNS	abnormal long term potentiation	0.0270644
Insomnia2019	CNS	abnormal lateral ventricle morphology	0.0384328
Insomnia2019	CNS	abnormal object recognition memory	0.0409596
Insomnia2019	CNS	abnormal synaptic transmission	0.0422119
Insomnia2019	CNS	abnormal neuron differentiation	0.0426525
Insomnia2019	CNS	abnormal hypothalamus morphology	0.0440946
Insomnia2019	CNS	abnormal thalamus morphology	0.0484613
Insomnia2019	CNS	abnormal astrocyte morphology	0.09672
Insomnia2019	CNS	abnormal diencephalon morphology	0.100211
Insomnia2019	CNS	abnormal neocortex morphology	0.112618
Insomnia2019	CNS	abnormal spatial reference memory	0.121396
Insomnia2019	CNS	abnormal embryonic/fetal subventricular zone morphology	0.123849
Insomnia2019	CNS	abnormal corpus callosum morphology	0.179588
Insomnia2019	CNS	abnormal glial cell morphology	0.224814
Insomnia2019	CNS	abnormal axon guidance	0.225333
Insomnia2019	CNS	seizures	0.270698
Insomnia2019	CNS	abnormal hindbrain development	0.271313
Insomnia2019	CNS	abnormal myelination	0.293666
Insomnia2019	CNS	abnormal nervous system morphology	0.345513
Insomnia2019	CNS	abnormal microglial cell morphology	0.415047
Insomnia2019	CNS	abnormal spatial working memory	0.481351
Insomnia2019	CNS	abnormal midbrain morphology	0.490074
Insomnia2019	CNS	abnormal axon extension	0.498615
Insomnia2019	CNS	abnormal cerebral cortex morphology	0.561764
Insomnia2019	CNS	abnormal social/conspecific interaction	0.596336
Insomnia2019	CNS	abnormal behavior	0.619696
Insomnia2019	CNS	abnormal neurite morphology	0.651784
Insomnia2019	CNS	abnormal nervous system electrophysiology	0.667049
Insomnia2019	CNS	abnormal axon morphology	0.673986
Insomnia2019	CNS	abnormal excitatory postsynaptic potential	0.680843
Insomnia2019	CNS	abnormal stratification in cerebral cortex	0.746431
Insomnia2019	CNS	abnormal forebrain morphology	0.829153
Insomnia2019	CNS	abnormal hippocampus morphology	0.841031
Insomnia2019	CNS	abnormal brainstem morphology	0.850666
Insomnia2019	CNS	abnormal spinal cord morphology	0.861782
Insomnia2019	CNS	abnormal miniature excitatory postsynaptic currents	0.963845
Insomnia2017	CNS	abnormal contextual conditioning behavior	3.26292e-17
Insomnia2017	CNS	abnormal cued conditioning behavior	1.76191e-11
Insomnia2017	CNS	abnormal depression-related behavior	9.02055e-09
Insomnia2017	CNS	abnormal astrocyte morphology	6.56664e-07
Insomnia2017	CNS	abnormal neuronal migration	1.30748e-06
Insomnia2017	CNS	abnormal excitatory postsynaptic currents	1.59989e-05
Insomnia2017	CNS	abnormal neocortex morphology	0.000254238
Insomnia2017	CNS	abnormal behavior	0.000348947
Insomnia2017	CNS	abnormal neuron morphology	0.000349191
Insomnia2017	CNS	abnormal brain morphology	0.000431344
Insomnia2017	CNS	abnormal spatial reference memory	0.000471452
Insomnia2017	CNS	abnormal nervous system morphology	0.00110935
Insomnia2017	CNS	abnormal sexual interaction	0.00145355
Insomnia2017	CNS	thin cerebral cortex	0.00154717
Insomnia2017	CNS	abnormal neuron differentiation	0.00225303
Insomnia2017	CNS	abnormal axon guidance	0.00359583
Insomnia2017	CNS	abnormal spatial working memory	0.00399408
Insomnia2017	CNS	abnormal sleep behavior	0.0059006
Insomnia2017	CNS	abnormal oligodendrocyte morphology	0.00606775
Insomnia2017	CNS	abnormal glial cell morphology	0.00641319
Insomnia2017	CNS	abnormal inhibitory postsynaptic currents	0.012117
Insomnia2017	CNS	abnormal stratification in cerebral cortex	0.0280904
Insomnia2017	CNS	abnormal synaptic transmission	0.028141
Insomnia2017	CNS	abnormal object recognition memory	0.0316792
Insomnia2017	CNS	abnormal neuron proliferation	0.0372475
Insomnia2017	CNS	abnormal innervation	0.0469406
Insomnia2017	CNS	abnormal hippocampus morphology	0.0521107
Insomnia2017	CNS	abnormal action potential	0.0617977
Insomnia2017	CNS	abnormal midbrain morphology	0.0821598
Insomnia2017	CNS	abnormal excitatory postsynaptic potential	0.0876446
Insomnia2017	CNS	abnormal synapse morphology	0.0887776
Insomnia2017	CNS	abnormal forebrain development	0.109201
Insomnia2017	CNS	abnormal axon morphology	0.117707
Insomnia2017	CNS	abnormal brain white matter morphology	0.132724
Insomnia2017	CNS	abnormal nervous system electrophysiology	0.133268
Insomnia2017	CNS	abnormal CNS synaptic transmission	0.136048
Insomnia2017	CNS	abnormal miniature excitatory postsynaptic currents	0.154464
Insomnia2017	CNS	abnormal social investigation	0.154783
Insomnia2017	CNS	abnormal motor capabilities/coordination/movement	0.172901
Insomnia2017	CNS	abnormal telencephalon development	0.176755
Insomnia2017	CNS	abnormal response to new environment	0.198296
Insomnia2017	CNS	abnormal nervous system development	0.229567
Insomnia2017	CNS	abnormal hindbrain development	0.245064
Insomnia2017	CNS	abnormal brainstem morphology	0.262427
Insomnia2017	CNS	abnormal neuron physiology	0.306408
Insomnia2017	CNS	abnormal cerebellum development	0.323945
Insomnia2017	CNS	abnormal axon extension	0.334209
Insomnia2017	CNS	seizures	0.349213
Insomnia2017	CNS	abnormal long term potentiation	0.379024
Insomnia2017	CNS	abnormal thalamus morphology	0.396959
Insomnia2017	CNS	abnormal lateral ventricle morphology	0.397366
Insomnia2017	CNS	abnormal neural plate morphology	0.428145
Insomnia2017	CNS	abnormal brain vasculature morphology	0.431531
Insomnia2017	CNS	abnormal neurite morphology	0.476411
Insomnia2017	CNS	abnormal embryonic/fetal subventricular zone morphology	0.49393
Insomnia2017	CNS	abnormal dendrite morphology	0.50191
Insomnia2017	CNS	abnormal diencephalon morphology	0.512591
Insomnia2017	CNS	abnormal myelination	0.58939
Insomnia2017	CNS	abnormal CNS glial cell morphology	0.592367
Insomnia2017	CNS	abnormal hypothalamus morphology	0.625635
Insomnia2017	CNS	abnormal nerve conduction	0.630801
Insomnia2017	CNS	abnormal corpus callosum morphology	0.632905
Insomnia2017	CNS	abnormal spinal cord morphology	0.648584
Insomnia2017	CNS	abnormal social/conspecific interaction	0.660659
Insomnia2017	CNS	abnormal microglial cell morphology	0.739082
Insomnia2017	CNS	abnormal motor learning	0.73932
Insomnia2017	CNS	abnormal spatial learning	0.768023
Insomnia2017	CNS	abnormal forebrain morphology	0.823784
Insomnia2017	CNS	abnormal emotion/affect behavior	0.823996
Insomnia2017	CNS	abnormal brain development	0.832764
Insomnia2017	CNS	abnormal postnatal subventricular zone morphology	0.869506
Insomnia2017	CNS	abnormal telencephalon morphology	0.879418
Insomnia2017	CNS	abnormal learning/memory/conditioning	0.940778
Insomnia2017	CNS	abnormal cerebral cortex morphology	0.965826
Insomnia2017	CNS	abnormal hindbrain morphology	0.9864
IQ2018	CNS	abnormal lateral ventricle morphology	4.18837e-12
IQ2018	CNS	abnormal social investigation	3.6679e-10
IQ2018	CNS	thin cerebral cortex	3.98204e-10
IQ2018	CNS	abnormal myelination	2.78147e-06
IQ2018	CNS	abnormal neocortex morphology	3.47026e-06
IQ2018	CNS	abnormal object recognition memory	2.03904e-05
IQ2018	CNS	abnormal hypothalamus morphology	5.71014e-05
IQ2018	CNS	abnormal thalamus morphology	6.31942e-05
IQ2018	CNS	abnormal axon guidance	9.66295e-05
IQ2018	CNS	abnormal learning/memory/conditioning	0.000100588
IQ2018	CNS	abnormal cerebellum development	0.000469736
IQ2018	CNS	abnormal embryonic/fetal subventricular zone morphology	0.000566276
IQ2018	CNS	abnormal neuron morphology	0.000619898
IQ2018	CNS	abnormal motor learning	0.00075467
IQ2018	CNS	abnormal axon extension	0.00113796
IQ2018	CNS	abnormal innervation	0.00142141
IQ2018	CNS	abnormal cerebral cortex morphology	0.00169635
IQ2018	CNS	abnormal brain morphology	0.0017102
IQ2018	CNS	abnormal neurite morphology	0.00264576
IQ2018	CNS	abnormal synapse morphology	0.0030399
IQ2018	CNS	abnormal neuron physiology	0.00359347
IQ2018	CNS	abnormal neuronal migration	0.004469
IQ2018	CNS	abnormal telencephalon morphology	0.00934747
IQ2018	CNS	abnormal forebrain morphology	0.00993263
IQ2018	CNS	abnormal spatial working memory	0.0164561
IQ2018	CNS	abnormal brain vasculature morphology	0.021415
IQ2018	CNS	abnormal microglial cell morphology	0.0263344
IQ2018	CNS	abnormal CNS synaptic transmission	0.0319029
IQ2018	CNS	abnormal telencephalon development	0.0381972
IQ2018	CNS	seizures	0.0463492
IQ2018	CNS	abnormal contextual conditioning behavior	0.0491087
IQ2018	CNS	abnormal oligodendrocyte morphology	0.0540064
IQ2018	CNS	abnormal long term potentiation	0.0648951
IQ2018	CNS	abnormal sexual interaction	0.065438
IQ2018	CNS	abnormal axon morphology	0.078765
IQ2018	CNS	abnormal spinal cord morphology	0.0819625
IQ2018	CNS	abnormal excitatory postsynaptic potential	0.0924976
IQ2018	CNS	abnormal nervous system development	0.093468
IQ2018	CNS	abnormal excitatory postsynaptic currents	0.119967
IQ2018	CNS	abnormal glial cell morphology	0.133293
IQ2018	CNS	abnormal response to new environment	0.143419
IQ2018	CNS	abnormal brain white matter morphology	0.148978
IQ2018	CNS	abnormal forebrain development	0.15334
IQ2018	CNS	abnormal stratification in cerebral cortex	0.170325
IQ2018	CNS	abnormal brainstem morphology	0.207306
IQ2018	CNS	abnormal dendrite morphology	0.216147
IQ2018	CNS	abnormal depression-related behavior	0.243893
IQ2018	CNS	abnormal nerve conduction	0.301218
IQ2018	CNS	abnormal hippocampus morphology	0.30238
IQ2018	CNS	abnormal diencephalon morphology	0.362169
IQ2018	CNS	abnormal midbrain morphology	0.382199
IQ2018	CNS	abnormal spatial learning	0.426322
IQ2018	CNS	abnormal neuron proliferation	0.431339
IQ2018	CNS	abnormal neural plate morphology	0.454922
IQ2018	CNS	abnormal miniature excitatory postsynaptic currents	0.460523
IQ2018	CNS	abnormal action potential	0.469948
IQ2018	CNS	abnormal behavior	0.531575
IQ2018	CNS	abnormal spatial reference memory	0.540191
IQ2018	CNS	abnormal sleep behavior	0.544763
IQ2018	CNS	abnormal astrocyte morphology	0.556487
IQ2018	CNS	abnormal postnatal subventricular zone morphology	0.560854
IQ2018	CNS	abnormal neuron differentiation	0.629473
IQ2018	CNS	abnormal social/conspecific interaction	0.63681
IQ2018	CNS	abnormal emotion/affect behavior	0.638433
IQ2018	CNS	abnormal inhibitory postsynaptic currents	0.645785
IQ2018	CNS	abnormal cued conditioning behavior	0.667823
IQ2018	CNS	abnormal hindbrain development	0.714913
IQ2018	CNS	abnormal CNS glial cell morphology	0.726778
IQ2018	CNS	abnormal brain development	0.746181
IQ2018	CNS	abnormal hindbrain morphology	0.806502
IQ2018	CNS	abnormal nervous system morphology	0.808212
IQ2018	CNS	abnormal motor capabilities/coordination/movement	0.899405
IQ2018	CNS	abnormal synaptic transmission	0.904165
IQ2018	CNS	abnormal corpus callosum morphology	0.929484
IQ2018	CNS	abnormal nervous system electrophysiology	0.963566
IQ2017	CNS	abnormal axon extension	5.94e-09
IQ2017	CNS	abnormal hindbrain morphology	2.76081e-07
IQ2017	CNS	abnormal neuron physiology	3.89633e-06
IQ2017	CNS	abnormal cerebellum development	2.91675e-05
IQ2017	CNS	abnormal CNS glial cell morphology	0.00013394
IQ2017	CNS	abnormal synaptic transmission	0.000208615
IQ2017	CNS	abnormal microglial cell morphology	0.000339612
IQ2017	CNS	abnormal brain vasculature morphology	0.000349827
IQ2017	CNS	abnormal axon morphology	0.000499129
IQ2017	CNS	abnormal myelination	0.00116873
IQ2017	CNS	abnormal social investigation	0.00126384
IQ2017	CNS	abnormal object recognition memory	0.00134903
IQ2017	CNS	abnormal action potential	0.00139832
IQ2017	CNS	abnormal embryonic/fetal subventricular zone morphology	0.00208289
IQ2017	CNS	abnormal sexual interaction	0.00303129
IQ2017	CNS	abnormal inhibitory postsynaptic currents	0.00618572
IQ2017	CNS	abnormal hypothalamus morphology	0.00762448
IQ2017	CNS	abnormal motor learning	0.00797528
IQ2017	CNS	abnormal excitatory postsynaptic currents	0.00818079
IQ2017	CNS	abnormal corpus callosum morphology	0.00896429
IQ2017	CNS	abnormal glial cell morphology	0.0301318
IQ2017	CNS	abnormal contextual conditioning behavior	0.0317194
IQ2017	CNS	abnormal hippocampus morphology	0.0330707
IQ2017	CNS	abnormal spinal cord morphology	0.0337323
IQ2017	CNS	abnormal midbrain morphology	0.0357754
IQ2017	CNS	abnormal spatial working memory	0.0361119
IQ2017	CNS	abnormal lateral ventricle morphology	0.0364891
IQ2017	CNS	abnormal cued conditioning behavior	0.0616087
IQ2017	CNS	abnormal neuron differentiation	0.0657794
IQ2017	CNS	abnormal stratification in cerebral cortex	0.0764993
IQ2017	CNS	abnormal nervous system development	0.0864418
IQ2017	CNS	abnormal nerve conduction	0.0877479
IQ2017	CNS	abnormal neuron proliferation	0.135016
IQ2017	CNS	abnormal brain morphology	0.143757
IQ2017	CNS	abnormal postnatal subventricular zone morphology	0.145258
IQ2017	CNS	abnormal innervation	0.146647
IQ2017	CNS	abnormal social/conspecific interaction	0.162299
IQ2017	CNS	abnormal telencephalon morphology	0.179738
IQ2017	CNS	abnormal hindbrain development	0.197848
IQ2017	CNS	abnormal diencephalon morphology	0.210159
IQ2017	CNS	abnormal thalamus morphology	0.211669
IQ2017	CNS	abnormal telencephalon development	0.217213
IQ2017	CNS	abnormal axon guidance	0.220622
IQ2017	CNS	abnormal nervous system electrophysiology	0.221009
IQ2017	CNS	abnormal neocortex morphology	0.231969
IQ2017	CNS	abnormal depression-related behavior	0.238251
IQ2017	CNS	abnormal motor capabilities/coordination/movement	0.244512
IQ2017	CNS	abnormal astrocyte morphology	0.256042
IQ2017	CNS	abnormal forebrain development	0.257643
IQ2017	CNS	abnormal synapse morphology	0.32203
IQ2017	CNS	abnormal brain development	0.351067
IQ2017	CNS	abnormal response to new environment	0.374989
IQ2017	CNS	abnormal learning/memory/conditioning	0.43039
IQ2017	CNS	abnormal forebrain morphology	0.440004
IQ2017	CNS	abnormal emotion/affect behavior	0.472611
IQ2017	CNS	abnormal cerebral cortex morphology	0.49259
IQ2017	CNS	abnormal dendrite morphology	0.507688
IQ2017	CNS	seizures	0.541334
IQ2017	CNS	thin cerebral cortex	0.550786
IQ2017	CNS	abnormal miniature excitatory postsynaptic currents	0.569293
IQ2017	CNS	abnormal nervous system morphology	0.588596
IQ2017	CNS	abnormal neuron morphology	0.615634
IQ2017	CNS	abnormal spatial reference memory	0.635142
IQ2017	CNS	abnormal behavior	0.64467
IQ2017	CNS	abnormal oligodendrocyte morphology	0.68805
IQ2017	CNS	abnormal spatial learning	0.722147
IQ2017	CNS	abnormal excitatory postsynaptic potential	0.726813
IQ2017	CNS	abnormal sleep behavior	0.736399
IQ2017	CNS	abnormal long term potentiation	0.759158
IQ2017	CNS	abnormal neurite morphology	0.778901
IQ2017	CNS	abnormal CNS synaptic transmission	0.808266
IQ2017	CNS	abnormal brain white matter morphology	0.827606
IQ2017	CNS	abnormal neuronal migration	0.88017
IQ2017	CNS	abnormal neural plate morphology	0.916787
IQ2017	CNS	abnormal brainstem morphology	0.991365
SCZ2018	GO Biological	GO_ENDOPLASMIC_RETICULUM_ORGANIZATION	1.02179e-14
SCZ2018	GO Biological	GO_ASPARTATE_FAMILY_AMINO_ACID_METABOLIC_PROCESS	1.24258e-14
SCZ2018	GO Biological	GO_POSITIVE_REGULATION_OF_B_CELL_PROLIFERATION	5.33434e-12
SCZ2018	GO Biological	GO_CARBOHYDRATE_CATABOLIC_PROCESS	1.5027e-11
SCZ2018	GO Biological	GO_INSULIN_LIKE_GROWTH_FACTOR_RECEPTOR_SIGNALING_PATHWAY	1.87901e-11
SCZ2018	GO Biological	GO_CELL_CYCLE_G1_S_PHASE_TRANSITION	1.94734e-11
SCZ2018	GO Biological	GO_LEUKOCYTE_ACTIVATION_INVOLVED_IN_INFLAMMATORY_RESPONSE	3.80418e-11
SCZ2018	GO Biological	GO_RESPONSE_TO_CHEMOKINE	4.86774e-11
SCZ2018	GO Biological	GO_POSITIVE_REGULATION_OF_KINASE_ACTIVITY	5.25354e-11
SCZ2018	GO Biological	GO_POSITIVE_REGULATION_OF_CELL_CYCLE_PHASE_TRANSITION	5.32349e-11
SCZ2018	GO Biological	GO_REGULATION_OF_B_CELL_PROLIFERATION	7.70986e-11
SCZ2018	GO Biological	GO_REGULATION_OF_ORGANIC_ACID_TRANSPORT	1.21635e-10
SCZ2018	GO Biological	GO_I_KAPPAB_KINASE_NF_KAPPAB_SIGNALING	1.47993e-10
SCZ2018	GO Biological	GO_POSITIVE_REGULATION_OF_TRANSFERASE_ACTIVITY	3.19009e-10
SCZ2018	GO Biological	GO_REGULATION_OF_PEPTIDE_SECRETION	3.34907e-10
SCZ2018	GO Biological	GO_POSITIVE_REGULATION_OF_TUMOR_NECROSIS_FACTOR_SUPERFAMILY_CYTOKINE_PRODUCTION	4.68282e-10
SCZ2018	GO Biological	GO_FEEDING_BEHAVIOR	1.94021e-09
SCZ2018	GO Biological	GO_RESPONSE_TO_INSULIN	1.98555e-09
SCZ2018	GO Biological	GO_NEGATIVE_REGULATION_OF_DEVELOPMENTAL_GROWTH	2.23181e-09
SCZ2018	GO Biological	GO_CELL_CELL_ADHESION_VIA_PLASMA_MEMBRANE_ADHESION_MOLECULES	2.36075e-09
SCZ2018	GO Biological	GO_REGULATION_OF_DEVELOPMENTAL_GROWTH	2.95422e-09
SCZ2018	GO Biological	GO_POSITIVE_REGULATION_OF_CELL_CYCLE_G1_S_PHASE_TRANSITION	3.66805e-09
SCZ2018	GO Biological	GO_SIGNAL_TRANSDUCTION_INVOLVED_IN_CELL_CYCLE_CHECKPOINT	4.52253e-09
SCZ2018	GO Biological	GO_ORGANOPHOSPHATE_ESTER_TRANSPORT	4.62788e-09
SCZ2018	GO Biological	GO_NUCLEOSOME_ORGANIZATION	6.34222e-09
SCZ2018	GO Biological	GO_MEMBRANE_ORGANIZATION	6.92729e-09
SCZ2018	GO Biological	GO_REGULATION_OF_CARDIAC_MUSCLE_TISSUE_DEVELOPMENT	1.0694e-08
SCZ2018	GO Biological	GO_PROTEIN_LIPID_COMPLEX_SUBUNIT_ORGANIZATION	1.20384e-08
SCZ2018	GO Biological	GO_LENS_FIBER_CELL_DIFFERENTIATION	2.13245e-08
SCZ2018	GO Biological	GO_DEVELOPMENTAL_MATURATION	2.36406e-08
SCZ2018	GO Biological	GO_MITOCHONDRIAL_RNA_METABOLIC_PROCESS	2.38155e-08
SCZ2018	GO Biological	GO_LONG_CHAIN_FATTY_ACID_TRANSPORT	2.62718e-08
SCZ2018	GO Biological	GO_REGULATION_OF_CELL_CYCLE_G1_S_PHASE_TRANSITION	3.08466e-08
SCZ2018	GO Biological	GO_PROTEIN_LOCALIZATION_TO_CILIUM	3.2221e-08
SCZ2018	GO Biological	GO_FEMALE_PREGNANCY	3.5637e-08
SCZ2018	GO Biological	GO_POSITIVE_REGULATION_OF_MITOTIC_CELL_CYCLE	3.6216e-08
SCZ2018	GO Biological	GO_LYMPHOCYTE_COSTIMULATION	5.10843e-08
SCZ2018	GO Biological	GO_REGULATION_OF_SMALL_GTPASE_MEDIATED_SIGNAL_TRANSDUCTION	5.14808e-08
SCZ2018	GO Biological	GO_NUCLEOSIDE_TRIPHOSPHATE_BIOSYNTHETIC_PROCESS	5.20016e-08
SCZ2018	GO Biological	GO_REGULATION_OF_MEMBRANE_LIPID_DISTRIBUTION	5.49862e-08
SCZ2018	GO Biological	GO_PROTEIN_DESTABILIZATION	5.77165e-08
SCZ2018	GO Biological	GO_RESPONSE_TO_MOLECULE_OF_BACTERIAL_ORIGIN	5.90932e-08
SCZ2018	GO Biological	GO_REGULATION_OF_PROTEOLYSIS	6.10789e-08
SCZ2018	GO Biological	GO_LIPID_TRANSLOCATION	7.0924e-08
SCZ2018	GO Biological	GO_ODONTOGENESIS_OF_DENTIN_CONTAINING_TOOTH	7.50303e-08
SCZ2018	GO Biological	GO_POSITIVE_REGULATION_OF_I_KAPPAB_KINASE_NF_KAPPAB_SIGNALING	8.11872e-08
SCZ2018	GO Biological	GO_POSITIVE_REGULATION_OF_INTERLEUKIN_6_PRODUCTION	8.25469e-08
SCZ2018	GO Biological	GO_CELLULAR_ALDEHYDE_METABOLIC_PROCESS	8.44247e-08
SCZ2018	GO Biological	GO_NAD_METABOLIC_PROCESS	9.27484e-08
SCZ2018	GO Biological	GO_POSITIVE_REGULATION_OF_PEPTIDE_SECRETION	1.19875e-07
SCZ2018	GO Biological	GO_REGULATION_OF_ORGAN_GROWTH	1.60278e-07
SCZ2018	GO Biological	GO_BLOOD_VESSEL_REMODELING	1.64819e-07
SCZ2018	GO Biological	GO_AMMONIUM_ION_METABOLIC_PROCESS	1.75152e-07
SCZ2018	GO Biological	GO_SENSORY_PERCEPTION	2.10996e-07
SCZ2018	GO Biological	GO_GLIAL_CELL_ACTIVATION	2.23281e-07
SCZ2018	GO Biological	GO_NEURON_MATURATION	2.28167e-07
SCZ2018	GO Biological	GO_REGULATION_OF_SPROUTING_ANGIOGENESIS	2.77181e-07
SCZ2018	GO Biological	GO_REGULATION_OF_NEURONAL_SYNAPTIC_PLASTICITY	3.08441e-07
SCZ2018	GO Biological	GO_RESPONSE_TO_NERVE_GROWTH_FACTOR	3.09412e-07
SCZ2018	GO Biological	GO_ANATOMICAL_STRUCTURE_MATURATION	3.16068e-07
SCZ2018	GO Biological	GO_REGULATION_OF_HEART_GROWTH	3.32122e-07
SCZ2018	GO Biological	GO_REGULATION_OF_ACTIN_FILAMENT_BASED_PROCESS	3.7144e-07
SCZ2018	GO Biological	GO_TUMOR_NECROSIS_FACTOR_SUPERFAMILY_CYTOKINE_PRODUCTION	3.71791e-07
SCZ2018	GO Biological	GO_MANNOSYLATION	4.08572e-07
SCZ2018	GO Biological	GO_DRUG_METABOLIC_PROCESS	6.09152e-07
SCZ2018	GO Biological	GO_CERAMIDE_METABOLIC_PROCESS	6.29095e-07
SCZ2018	GO Biological	GO_NEGATIVE_REGULATION_OF_NOTCH_SIGNALING_PATHWAY	6.61718e-07
SCZ2018	GO Biological	GO_CHROMATIN_ASSEMBLY	6.68814e-07
SCZ2018	GO Biological	GO_REGULATION_OF_COLLAGEN_METABOLIC_PROCESS	7.05882e-07
SCZ2018	GO Biological	GO_PEPTIDE_SECRETION	8.29982e-07
SCZ2018	GO Biological	GO_SPERMATID_DIFFERENTIATION	8.42127e-07
SCZ2018	GO Biological	GO_POSITIVE_REGULATION_OF_GLUCOSE_TRANSMEMBRANE_TRANSPORT	8.49733e-07
SCZ2018	GO Biological	GO_REGULATION_OF_PROTEIN_CATABOLIC_PROCESS	8.54784e-07
SCZ2018	GO Biological	GO_AMINOGLYCAN_METABOLIC_PROCESS	8.67419e-07
SCZ2018	GO Biological	GO_POSITIVE_REGULATION_OF_MITOTIC_NUCLEAR_DIVISION	8.73725e-07
SCZ2018	GO Biological	GO_NEGATIVE_REGULATION_OF_PHOSPHORUS_METABOLIC_PROCESS	8.76338e-07
SCZ2018	GO Biological	GO_MITOCHONDRIAL_MEMBRANE_ORGANIZATION	8.83606e-07
SCZ2018	GO Biological	GO_ALPHA_AMINO_ACID_BIOSYNTHETIC_PROCESS	9.29375e-07
SCZ2018	GO Biological	GO_MACROPHAGE_ACTIVATION	9.43147e-07
SCZ2018	GO Biological	GO_REGULATION_OF_ACTIN_FILAMENT_ORGANIZATION	9.84814e-07
SCZ2018	GO Biological	GO_ACTIN_POLYMERIZATION_OR_DEPOLYMERIZATION	1.05428e-06
SCZ2018	GO Biological	GO_HEART_DEVELOPMENT	1.0673e-06
SCZ2018	GO Biological	GO_POSITIVE_REGULATION_OF_FIBROBLAST_PROLIFERATION	1.09993e-06
SCZ2018	GO Biological	GO_RESPONSE_TO_COCAINE	1.30231e-06
SCZ2018	GO Biological	GO_DIVALENT_INORGANIC_CATION_HOMEOSTASIS	1.31702e-06
SCZ2018	GO Biological	GO_REGULATION_OF_CELL_SHAPE	1.52766e-06
SCZ2018	GO Biological	GO_REGULATION_OF_KINASE_ACTIVITY	1.56548e-06
SCZ2018	GO Biological	GO_REGULATION_OF_ESTABLISHMENT_OF_PROTEIN_LOCALIZATION_TO_MITOCHONDRION	1.659e-06
SCZ2018	GO Biological	GO_INNER_EAR_AUDITORY_RECEPTOR_CELL_DIFFERENTIATION	1.74208e-06
SCZ2018	GO Biological	GO_COLLAGEN_BIOSYNTHETIC_PROCESS	1.77235e-06
SCZ2018	GO Biological	GO_DNA_CONFORMATION_CHANGE	1.8092e-06
SCZ2018	GO Biological	GO_REGULATION_OF_CYTOSKELETON_ORGANIZATION	1.84751e-06
SCZ2018	GO Biological	GO_REGULATION_OF_POSTSYNAPTIC_MEMBRANE_NEUROTRANSMITTER_RECEPTOR_LEVELS	1.8663e-06
SCZ2018	GO Biological	GO_CELLULAR_RESPONSE_TO_HORMONE_STIMULUS	1.87463e-06
SCZ2018	GO Biological	GO_MULTI_MULTICELLULAR_ORGANISM_PROCESS	2.09964e-06
SCZ2018	GO Biological	GO_RIBOSE_PHOSPHATE_METABOLIC_PROCESS	2.16332e-06
SCZ2018	GO Biological	GO_ASSOCIATIVE_LEARNING	2.38052e-06
SCZ2018	GO Biological	GO_OXIDATIVE_PHOSPHORYLATION	2.55088e-06
SCZ2018	GO Biological	GO_DETECTION_OF_STIMULUS	2.6993e-06
SCZ2018	GO Biological	GO_INTERFERON_GAMMA_PRODUCTION	3.29833e-06
SCZ2018	GO Biological	GO_SULFUR_AMINO_ACID_METABOLIC_PROCESS	3.89911e-06
SCZ2018	GO Biological	GO_POSITIVE_REGULATION_OF_SIGNALING_RECEPTOR_ACTIVITY	4.0385e-06
SCZ2018	GO Biological	GO_REGULATION_OF_SECRETION	4.15055e-06
SCZ2018	GO Biological	GO_LEARNING	4.32034e-06
SCZ2018	GO Biological	GO_NEUROINFLAMMATORY_RESPONSE	4.81101e-06
SCZ2018	GO Biological	GO_ACTIN_FILAMENT_POLYMERIZATION	5.0366e-06
SCZ2018	GO Biological	GO_POSITIVE_REGULATION_OF_TRANSMEMBRANE_TRANSPORT	5.98901e-06
SCZ2018	GO Biological	GO_REGULATION_OF_SIGNALING_RECEPTOR_ACTIVITY	6.35866e-06
SCZ2018	GO Biological	GO_LONG_CHAIN_FATTY_ACID_METABOLIC_PROCESS	7.06177e-06
SCZ2018	GO Biological	GO_DEVELOPMENTAL_GROWTH	7.35115e-06
SCZ2018	GO Biological	GO_MAMMARY_GLAND_EPITHELIAL_CELL_PROLIFERATION	8.08008e-06
SCZ2018	GO Biological	GO_RESPONSE_TO_XENOBIOTIC_STIMULUS	8.15806e-06
SCZ2018	GO Biological	GO_NEGATIVE_REGULATION_OF_CELLULAR_CATABOLIC_PROCESS	8.73894e-06
SCZ2018	GO Biological	GO_ACTIVATION_OF_PROTEIN_KINASE_ACTIVITY	9.14167e-06
SCZ2018	GO Biological	GO_LENS_DEVELOPMENT_IN_CAMERA_TYPE_EYE	9.90315e-06
SCZ2018	GO Biological	GO_HAIR_CELL_DIFFERENTIATION	1.00073e-05
SCZ2018	GO Biological	GO_REGULATION_OF_NEUROTRANSMITTER_RECEPTOR_ACTIVITY	1.04926e-05
SCZ2018	GO Biological	GO_INSULIN_RECEPTOR_SIGNALING_PATHWAY	1.05532e-05
SCZ2018	GO Biological	GO_PROTEIN_FOLDING	1.14562e-05
SCZ2018	GO Biological	GO_RESPONSE_TO_INTERLEUKIN_1	1.24292e-05
SCZ2018	GO Biological	GO_CELLULAR_RESPONSE_TO_CALCIUM_ION	1.27861e-05
SCZ2018	GO Biological	GO_CELLULAR_RESPONSE_TO_REACTIVE_OXYGEN_SPECIES	1.31062e-05
SCZ2018	GO Biological	GO_CENTRAL_NERVOUS_SYSTEM_NEURON_AXONOGENESIS	1.32793e-05
SCZ2018	GO Biological	GO_MONOSACCHARIDE_CATABOLIC_PROCESS	1.35938e-05
SCZ2018	GO Biological	GO_ALPHA_AMINO_ACID_METABOLIC_PROCESS	1.3825e-05
SCZ2018	GO Biological	GO_REGULATION_OF_RHO_PROTEIN_SIGNAL_TRANSDUCTION	1.44146e-05
SCZ2018	GO Biological	GO_NEURONAL_ACTION_POTENTIAL	1.49826e-05
SCZ2018	GO Biological	GO_VASCULAR_PROCESS_IN_CIRCULATORY_SYSTEM	1.52497e-05
SCZ2018	GO Biological	GO_STEROL_HOMEOSTASIS	1.62802e-05
SCZ2018	GO Biological	GO_BLASTOCYST_DEVELOPMENT	1.64022e-05
SCZ2018	GO Biological	GO_NEGATIVE_REGULATION_OF_GROWTH	1.67839e-05
SCZ2018	GO Biological	GO_METAL_ION_HOMEOSTASIS	1.71806e-05
SCZ2018	GO Biological	GO_REGULATION_OF_CYTOKINESIS	1.72838e-05
SCZ2018	GO Biological	GO_REGULATION_OF_GLUCOSE_TRANSMEMBRANE_TRANSPORT	1.89082e-05
SCZ2018	GO Biological	GO_NEGATIVE_REGULATION_OF_ACTIN_FILAMENT_POLYMERIZATION	1.96692e-05
SCZ2018	GO Biological	GO_CELL_PART_MORPHOGENESIS	2.06853e-05
SCZ2018	GO Biological	GO_REGULATION_OF_LEUKOCYTE_DIFFERENTIATION	2.08546e-05
SCZ2018	GO Biological	GO_HEART_GROWTH	2.15637e-05
SCZ2018	GO Biological	GO_CELLULAR_COMPONENT_MAINTENANCE	2.1686e-05
SCZ2018	GO Biological	GO_RIBONUCLEOSIDE_TRIPHOSPHATE_BIOSYNTHETIC_PROCESS	2.18776e-05
SCZ2018	GO Biological	GO_NADH_METABOLIC_PROCESS	2.21092e-05
SCZ2018	GO Biological	GO_NEGATIVE_REGULATION_OF_MUSCLE_CELL_DIFFERENTIATION	2.42068e-05
SCZ2018	GO Biological	GO_B_CELL_ACTIVATION_INVOLVED_IN_IMMUNE_RESPONSE	2.53611e-05
SCZ2018	GO Biological	GO_POSITIVE_REGULATION_OF_CYTOKINE_SECRETION	2.79186e-05
SCZ2018	GO Biological	GO_TRIGLYCERIDE_METABOLIC_PROCESS	2.966e-05
SCZ2018	GO Biological	GO_CARDIAC_MUSCLE_CELL_ACTION_POTENTIAL_INVOLVED_IN_CONTRACTION	2.96896e-05
SCZ2018	GO Biological	GO_POSITIVE_REGULATION_OF_RECEPTOR_MEDIATED_ENDOCYTOSIS	2.97223e-05
SCZ2018	GO Biological	GO_RESPIRATORY_SYSTEM_DEVELOPMENT	3.05807e-05
SCZ2018	GO Biological	GO_REGULATION_OF_DNA_TEMPLATED_TRANSCRIPTION_IN_RESPONSE_TO_STRESS	3.07744e-05
SCZ2018	GO Biological	GO_POSITIVE_REGULATION_OF_RESPONSE_TO_CYTOKINE_STIMULUS	3.09764e-05
SCZ2018	GO Biological	GO_NEURON_PROJECTION_ORGANIZATION	3.17216e-05
SCZ2018	GO Biological	GO_CELLULAR_RESPONSE_TO_INSULIN_STIMULUS	3.54412e-05
SCZ2018	GO Biological	GO_PEPTIDYL_TYROSINE_DEPHOSPHORYLATION	3.55878e-05
SCZ2018	GO Biological	GO_REGULATION_OF_MITOTIC_CELL_CYCLE	3.61903e-05
SCZ2018	GO Biological	GO_REGULATION_OF_RAS_PROTEIN_SIGNAL_TRANSDUCTION	3.64968e-05
SCZ2018	GO Biological	GO_B_CELL_PROLIFERATION	3.67662e-05
SCZ2018	GO Biological	GO_GLUCOSE_IMPORT	3.77059e-05
SCZ2018	GO Biological	GO_PHOSPHOLIPID_TRANSPORT	3.84849e-05
SCZ2018	GO Biological	GO_POSITIVE_REGULATION_OF_CARDIAC_MUSCLE_TISSUE_DEVELOPMENT	3.85304e-05
SCZ2018	GO Biological	GO_MEMBRANE_DEPOLARIZATION	3.94418e-05
SCZ2018	GO Biological	GO_NEGATIVE_REGULATION_OF_PROTEOLYSIS	4.09867e-05
SCZ2018	GO Biological	GO_PH_REDUCTION	4.20599e-05
SCZ2018	GO Biological	GO_SIGNAL_TRANSDUCTION_IN_RESPONSE_TO_DNA_DAMAGE	4.34698e-05
SCZ2018	GO Biological	GO_POSTSYNAPTIC_MEMBRANE_ORGANIZATION	4.41321e-05
SCZ2018	GO Biological	GO_NEGATIVE_REGULATION_OF_AUTOPHAGY	4.51301e-05
SCZ2018	GO Biological	GO_REGULATION_OF_GLYCOPROTEIN_METABOLIC_PROCESS	4.58472e-05
SCZ2018	GO Biological	GO_ENDOCRINE_PROCESS	4.68032e-05
SCZ2018	GO Biological	GO_REGULATION_OF_CELLULAR_COMPONENT_SIZE	4.68333e-05
SCZ2018	GO Biological	GO_REGULATION_OF_CARBOHYDRATE_CATABOLIC_PROCESS	4.80081e-05
SCZ2018	GO Biological	GO_PURINE_CONTAINING_COMPOUND_METABOLIC_PROCESS	4.97651e-05
SCZ2018	GO Biological	GO_PROTEIN_POLYMERIZATION	5.14245e-05
SCZ2018	GO Biological	GO_REGULATION_OF_PROTEIN_MATURATION	5.25916e-05
SCZ2018	GO Biological	GO_ACID_SECRETION	5.28595e-05
SCZ2018	GO Biological	GO_NEGATIVE_REGULATION_OF_DNA_METABOLIC_PROCESS	5.30001e-05
SCZ2018	GO Biological	GO_INTRACELLULAR_RECEPTOR_SIGNALING_PATHWAY	5.45835e-05
SCZ2018	GO Biological	GO_FC_RECEPTOR_MEDIATED_STIMULATORY_SIGNALING_PATHWAY	5.51481e-05
SCZ2018	GO Biological	GO_PROTEIN_ACYLATION	5.68598e-05
SCZ2018	GO Biological	GO_VENTRAL_SPINAL_CORD_DEVELOPMENT	5.75566e-05
SCZ2018	GO Biological	GO_REGULATION_OF_PROTEASOMAL_PROTEIN_CATABOLIC_PROCESS	5.97363e-05
SCZ2018	GO Biological	GO_NEGATIVE_REGULATION_OF_CATABOLIC_PROCESS	6.13181e-05
SCZ2018	GO Biological	GO_INTERLEUKIN_6_PRODUCTION	6.28224e-05
SCZ2018	GO Biological	GO_LEUKOCYTE_CHEMOTAXIS	6.39202e-05
SCZ2018	GO Biological	GO_EPITHELIAL_CELL_PROLIFERATION	6.5435e-05
SCZ2018	GO Biological	GO_REGULATION_OF_ATP_METABOLIC_PROCESS	6.54863e-05
SCZ2018	GO Biological	GO_PRODUCTION_OF_MOLECULAR_MEDIATOR_OF_IMMUNE_RESPONSE	6.6393e-05
SCZ2018	GO Biological	GO_REGULATION_OF_TUBE_SIZE	6.67994e-05
SCZ2018	GO Biological	GO_NEGATIVE_REGULATION_OF_CELLULAR_AMIDE_METABOLIC_PROCESS	6.71314e-05
SCZ2018	GO Biological	GO_NEGATIVE_REGULATION_OF_MACROAUTOPHAGY	7.02139e-05
SCZ2018	GO Biological	GO_MITOCHONDRIAL_TRANSMEMBRANE_TRANSPORT	7.18306e-05
SCZ2018	GO Biological	GO_REGULATION_OF_MUSCLE_ORGAN_DEVELOPMENT	7.20631e-05
SCZ2018	GO Biological	GO_FATTY_ACID_TRANSPORT	7.23057e-05
SCZ2018	GO Biological	GO_TYROSINE_PHOSPHORYLATION_OF_STAT_PROTEIN	7.40873e-05
SCZ2018	GO Biological	GO_POSITIVE_REGULATION_OF_NEURON_DEATH	7.75421e-05
SCZ2018	GO Biological	GO_RESPONSE_TO_CORTICOSTEROID	7.98335e-05
SCZ2018	GO Biological	GO_ENDOMEMBRANE_SYSTEM_ORGANIZATION	8.36987e-05
SCZ2018	GO Biological	GO_MECHANORECEPTOR_DIFFERENTIATION	8.41704e-05
SCZ2018	GO Biological	GO_HORMONE_BIOSYNTHETIC_PROCESS	8.42181e-05
SCZ2018	GO Biological	GO_SENSORY_PERCEPTION_OF_LIGHT_STIMULUS	8.45532e-05
SCZ2018	GO Biological	GO_VACUOLAR_ACIDIFICATION	9.11093e-05
SCZ2018	GO Biological	GO_CENTRAL_NERVOUS_SYSTEM_NEURON_DEVELOPMENT	9.29849e-05
SCZ2018	GO Biological	GO_VISUAL_BEHAVIOR	9.48623e-05
SCZ2018	GO Biological	GO_POSITIVE_REGULATION_OF_SMOOTH_MUSCLE_CELL_PROLIFERATION	9.54681e-05
SCZ2018	GO Biological	GO_MULTICELLULAR_ORGANISMAL_MOVEMENT	9.62722e-05
SCZ2018	GO Biological	GO_CYTOPLASMIC_MICROTUBULE_ORGANIZATION	9.66429e-05
SCZ2018	GO Biological	GO_AMINOGLYCAN_CATABOLIC_PROCESS	9.69176e-05
SCZ2018	GO Biological	GO_PROTEIN_ACETYLATION	9.6977e-05
SCZ2018	GO Biological	GO_INNER_EAR_RECEPTOR_CELL_DEVELOPMENT	9.73804e-05
SCZ2018	GO Biological	GO_ENDOCRINE_SYSTEM_DEVELOPMENT	9.79452e-05
SCZ2018	GO Biological	GO_REGULATION_OF_MYELOID_LEUKOCYTE_MEDIATED_IMMUNITY	0.000101369
SCZ2018	GO Biological	GO_REGULATION_OF_CELLULAR_PROTEIN_CATABOLIC_PROCESS	0.000107913
SCZ2018	GO Biological	GO_SOMATIC_DIVERSIFICATION_OF_IMMUNE_RECEPTORS	0.000108087
SCZ2018	GO Biological	GO_ANTEROGRADE_AXONAL_TRANSPORT	0.000108415
SCZ2018	GO Biological	GO_CELLULAR_SENESCENCE	0.000108566
SCZ2018	GO Biological	GO_NEGATIVE_REGULATION_OF_REACTIVE_OXYGEN_SPECIES_METABOLIC_PROCESS	0.000110223
SCZ2018	GO Biological	GO_TERPENOID_METABOLIC_PROCESS	0.000110598
SCZ2018	GO Biological	GO_NEGATIVE_REGULATION_OF_IMMUNE_SYSTEM_PROCESS	0.000111155
SCZ2018	GO Biological	GO_CELL_SURFACE_RECEPTOR_SIGNALING_PATHWAY_INVOLVED_IN_CELL_CELL_SIGNALING	0.00011146
SCZ2018	GO Biological	GO_ATP_SYNTHESIS_COUPLED_ELECTRON_TRANSPORT	0.000112014
SCZ2018	GO Biological	GO_SPROUTING_ANGIOGENESIS	0.00011481
SCZ2018	GO Biological	GO_POSITIVE_REGULATION_OF_INTRACELLULAR_PROTEIN_TRANSPORT	0.000114955
SCZ2018	GO Biological	GO_CELLULAR_TRANSITION_METAL_ION_HOMEOSTASIS	0.000115609
SCZ2018	GO Biological	GO_IMMUNOGLOBULIN_PRODUCTION	0.000119911
SCZ2018	GO Biological	GO_POSITIVE_REGULATION_OF_LEUKOCYTE_PROLIFERATION	0.000122634
SCZ2018	GO Biological	GO_POSITIVE_REGULATION_OF_CATION_CHANNEL_ACTIVITY	0.000123596
SCZ2018	GO Biological	GO_POSITIVE_REGULATION_OF_B_CELL_ACTIVATION	0.000124403
SCZ2018	GO Biological	GO_REGULATION_OF_SUPRAMOLECULAR_FIBER_ORGANIZATION	0.000126316
SCZ2018	GO Biological	GO_CARBOHYDRATE_TRANSPORT	0.000128141
SCZ2018	GO Biological	GO_REGULATION_OF_CARDIAC_MUSCLE_CELL_DIFFERENTIATION	0.000129348
SCZ2018	GO Biological	GO_REGULATION_OF_CARDIAC_CONDUCTION	0.000129669
SCZ2018	GO Biological	GO_CHEMICAL_SYNAPTIC_TRANSMISSION_POSTSYNAPTIC	0.000132225
SCZ2018	GO Biological	GO_ODONTOGENESIS	0.000133362
SCZ2018	GO Biological	GO_MONOSACCHARIDE_BIOSYNTHETIC_PROCESS	0.000136013
SCZ2018	GO Biological	GO_TRNA_MODIFICATION	0.000142099
SCZ2018	GO Biological	GO_CELLULAR_RESPONSE_TO_XENOBIOTIC_STIMULUS	0.000142351
SCZ2018	GO Biological	GO_MEMBRANE_DOCKING	0.000142513
SCZ2018	GO Biological	GO_CYTOKINE_SECRETION	0.000145223
SCZ2018	GO Biological	GO_PROTEIN_LOCALIZATION_TO_ENDOPLASMIC_RETICULUM	0.000148984
SCZ2018	GO Biological	GO_AXON_DEVELOPMENT	0.000149408
SCZ2018	GO Biological	GO_POSITIVE_REGULATION_OF_SECRETION	0.000150558
SCZ2018	GO Biological	GO_CHONDROITIN_SULFATE_PROTEOGLYCAN_METABOLIC_PROCESS	0.000152634
SCZ2018	GO Biological	GO_REGULATION_OF_CELLULAR_RESPONSE_TO_HEAT	0.000155589
SCZ2018	GO Biological	GO_POSITIVE_REGULATION_OF_CYTOKINE_PRODUCTION	0.000155835
SCZ2018	GO Biological	GO_PYRUVATE_METABOLIC_PROCESS	0.000158365
SCZ2018	GO Biological	GO_REGULATION_OF_ANION_TRANSPORT	0.000159013
SCZ2018	GO Biological	GO_LIPID_HOMEOSTASIS	0.000160828
SCZ2018	GO Biological	GO_ACTIN_FILAMENT_DEPOLYMERIZATION	0.000161045
SCZ2018	GO Biological	GO_POSITIVE_REGULATION_OF_INTERFERON_GAMMA_PRODUCTION	0.000162161
SCZ2018	GO Biological	GO_NEGATIVE_REGULATION_OF_CYTOSKELETON_ORGANIZATION	0.000164891
SCZ2018	GO Biological	GO_CELLULAR_RESPONSE_TO_BIOTIC_STIMULUS	0.00016558
SCZ2018	GO Biological	GO_NEGATIVE_REGULATION_OF_PROTEIN_POLYMERIZATION	0.000165979
SCZ2018	GO Biological	GO_POSITIVE_REGULATION_OF_MYELOID_LEUKOCYTE_DIFFERENTIATION	0.000166249
SCZ2018	GO Biological	GO_RNA_MODIFICATION	0.000177369
SCZ2018	GO Biological	GO_INTERFERON_ALPHA_PRODUCTION	0.00018371
SCZ2018	GO Biological	GO_ACTIN_FILAMENT_BASED_PROCESS	0.000185985
SCZ2018	GO Biological	GO_REGULATION_OF_NITRIC_OXIDE_BIOSYNTHETIC_PROCESS	0.000188465
SCZ2018	GO Biological	GO_POSITIVE_REGULATION_OF_PROTEOLYSIS	0.000191208
SCZ2018	GO Biological	GO_PROTEIN_HOMOTETRAMERIZATION	0.00019336
SCZ2018	GO Biological	GO_REGULATION_OF_GROWTH	0.000194759
SCZ2018	GO Biological	GO_NEGATIVE_REGULATION_OF_PHOSPHORYLATION	0.000199723
SCZ2018	GO Biological	GO_REGULATION_OF_B_CELL_ACTIVATION	0.000200302
SCZ2018	GO Biological	GO_NEGATIVE_REGULATION_OF_SUPRAMOLECULAR_FIBER_ORGANIZATION	0.00020068
SCZ2018	GO Biological	GO_NON_RECOMBINATIONAL_REPAIR	0.000201235
SCZ2018	GO Biological	GO_ESTABLISHMENT_OF_PROTEIN_LOCALIZATION_TO_ENDOPLASMIC_RETICULUM	0.000212087
SCZ2018	GO Biological	GO_GLUTAMINE_FAMILY_AMINO_ACID_METABOLIC_PROCESS	0.000216817
SCZ2018	GO Biological	GO_CHROMATIN_ASSEMBLY_OR_DISASSEMBLY	0.000217015
SCZ2018	GO Biological	GO_REGULATION_OF_CELL_SIZE	0.000217521
SCZ2018	GO Biological	GO_POSITIVE_REGULATION_OF_CYTOSKELETON_ORGANIZATION	0.000220444
SCZ2018	GO Biological	GO_POSITIVE_REGULATION_OF_HEART_GROWTH	0.00022752
SCZ2018	GO Biological	GO_NUCLEOSIDE_BISPHOSPHATE_METABOLIC_PROCESS	0.000228041
SCZ2018	GO Biological	GO_MULTICELLULAR_ORGANISMAL_RESPONSE_TO_STRESS	0.000229359
SCZ2018	GO Biological	GO_KERATINOCYTE_DIFFERENTIATION	0.000231955
SCZ2018	GO Biological	GO_REGULATION_OF_HUMORAL_IMMUNE_RESPONSE	0.00023348
SCZ2018	GO Biological	GO_REGULATION_OF_STRIATED_MUSCLE_CELL_DIFFERENTIATION	0.000236354
SCZ2018	GO Biological	GO_POSITIVE_REGULATION_OF_DEVELOPMENTAL_GROWTH	0.000237372
SCZ2018	GO Biological	GO_SULFUR_COMPOUND_BIOSYNTHETIC_PROCESS	0.000242516
SCZ2018	GO Biological	GO_FATTY_ACID_CATABOLIC_PROCESS	0.000243671
SCZ2018	GO Biological	GO_POSITIVE_REGULATION_OF_CELL_CYCLE_ARREST	0.000245125
SCZ2018	GO Biological	GO_REGULATION_OF_SYNAPTIC_TRANSMISSION_GLUTAMATERGIC	0.000246379
SCZ2018	GO Biological	GO_PERIPHERAL_NERVOUS_SYSTEM_DEVELOPMENT	0.000249735
SCZ2018	GO Biological	GO_NEGATIVE_REGULATION_OF_STRIATED_MUSCLE_CELL_DIFFERENTIATION	0.000250687
SCZ2018	GO Biological	GO_AUTOPHAGOSOME_ORGANIZATION	0.000256218
SCZ2018	GO Biological	GO_REGULATION_OF_CELL_CYCLE_PHASE_TRANSITION	0.000257995
SCZ2018	GO Biological	GO_T_CELL_PROLIFERATION	0.000259132
SCZ2018	GO Biological	GO_NEGATIVE_REGULATION_OF_ERK1_AND_ERK2_CASCADE	0.000259707
SCZ2018	GO Biological	GO_RESPONSE_TO_ALKALOID	0.000265257
SCZ2018	GO Biological	GO_REGULATION_OF_LIPID_KINASE_ACTIVITY	0.000265599
SCZ2018	GO Biological	GO_PHOTOTRANSDUCTION	0.000269272
SCZ2018	GO Biological	GO_REGULATION_OF_CELL_CYCLE_PROCESS	0.000287733
SCZ2018	GO Biological	GO_FIBROBLAST_GROWTH_FACTOR_RECEPTOR_SIGNALING_PATHWAY	0.000290921
SCZ2018	GO Biological	GO_NEGATIVE_REGULATION_OF_NEURON_DEATH	0.000292951
SCZ2018	GO Biological	GO_AMINOGLYCAN_BIOSYNTHETIC_PROCESS	0.000297163
SCZ2018	GO Biological	GO_PROTEIN_CATABOLIC_PROCESS	0.000298059
SCZ2018	GO Biological	GO_MELANOCYTE_DIFFERENTIATION	0.000302308
SCZ2018	GO Biological	GO_NEGATIVE_REGULATION_OF_CELL_ACTIVATION	0.000302655
SCZ2018	GO Biological	GO_CYTOPLASMIC_PATTERN_RECOGNITION_RECEPTOR_SIGNALING_PATHWAY	0.000305473
SCZ2018	GO Biological	GO_RESPONSE_TO_BACTERIUM	0.000310267
SCZ2018	GO Biological	GO_ORGANOPHOSPHATE_BIOSYNTHETIC_PROCESS	0.000311798
SCZ2018	GO Biological	GO_REGULATION_OF_PHOSPHOLIPID_METABOLIC_PROCESS	0.000317601
SCZ2018	GO Biological	GO_GAMETE_GENERATION	0.000328191
SCZ2018	GO Biological	GO_PROTEOGLYCAN_METABOLIC_PROCESS	0.000330696
SCZ2018	GO Biological	GO_NEGATIVE_REGULATION_OF_RESPONSE_TO_DNA_DAMAGE_STIMULUS	0.000331076
SCZ2018	GO Biological	GO_DRUG_CATABOLIC_PROCESS	0.000331675
SCZ2018	GO Biological	GO_XENOBIOTIC_METABOLIC_PROCESS	0.000331771
SCZ2018	GO Biological	GO_PROTEIN_DNA_COMPLEX_SUBUNIT_ORGANIZATION	0.000332114
SCZ2018	GO Biological	GO_CELL_SUBSTRATE_ADHESION	0.000333138
SCZ2018	GO Biological	GO_ORGANELLE_FISSION	0.000335245
SCZ2018	GO Biological	GO_EPITHELIAL_CELL_DIFFERENTIATION	0.000339922
SCZ2018	GO Biological	GO_POST_EMBRYONIC_DEVELOPMENT	0.000340918
SCZ2018	GO Biological	GO_DNA_DAMAGE_RESPONSE_SIGNAL_TRANSDUCTION_BY_P53_CLASS_MEDIATOR	0.000351292
SCZ2018	GO Biological	GO_REACTIVE_OXYGEN_SPECIES_BIOSYNTHETIC_PROCESS	0.000362397
SCZ2018	GO Biological	GO_INNER_EAR_RECEPTOR_CELL_STEREOCILIUM_ORGANIZATION	0.000365244
SCZ2018	GO Biological	GO_ORGANELLE_MEMBRANE_FUSION	0.000367392
SCZ2018	GO Biological	GO_NEGATIVE_REGULATION_OF_PROTEIN_CATABOLIC_PROCESS	0.000368121
SCZ2018	GO Biological	GO_PLATELET_AGGREGATION	0.000372347
SCZ2018	GO Biological	GO_POSITIVE_REGULATION_OF_INTERFERON_BETA_PRODUCTION	0.000387419
SCZ2018	GO Biological	GO_POSITIVE_REGULATION_OF_NUCLEAR_DIVISION	0.000388191
SCZ2018	GO Biological	GO_NEURAL_TUBE_PATTERNING	0.000390365
SCZ2018	GO Biological	GO_DEMETHYLATION	0.000394984
SCZ2018	GO Biological	GO_GLYCEROLIPID_CATABOLIC_PROCESS	0.00041301
SCZ2018	GO Biological	GO_REGULATION_OF_EXTRINSIC_APOPTOTIC_SIGNALING_PATHWAY_VIA_DEATH_DOMAIN_RECEPTORS	0.000414309
SCZ2018	GO Biological	GO_RNA_3_END_PROCESSING	0.000419875
SCZ2018	GO Biological	GO_ORGANIC_HYDROXY_COMPOUND_METABOLIC_PROCESS	0.000422132
SCZ2018	GO Biological	GO_VESICLE_DOCKING	0.000431499
SCZ2018	GO Biological	GO_NUCLEOBASE_CONTAINING_SMALL_MOLECULE_METABOLIC_PROCESS	0.000450489
SCZ2018	GO Biological	GO_POSITIVE_REGULATION_OF_WOUND_HEALING	0.000459915
SCZ2018	GO Biological	GO_TISSUE_REMODELING	0.000469176
SCZ2018	GO Biological	GO_STEROID_HORMONE_BIOSYNTHETIC_PROCESS	0.000476287
SCZ2018	GO Biological	GO_BRAIN_MORPHOGENESIS	0.000478558
SCZ2018	GO Biological	GO_INTRACELLULAR_LIPID_TRANSPORT	0.000479069
SCZ2018	GO Biological	GO_REGULATION_OF_CELL_MORPHOGENESIS	0.00047969
SCZ2018	GO Biological	GO_DNA_GEOMETRIC_CHANGE	0.000484485
SCZ2018	GO Biological	GO_NEGATIVE_REGULATION_OF_CELL_POPULATION_PROLIFERATION	0.000497126
SCZ2018	GO Biological	GO_REGULATION_OF_G_PROTEIN_COUPLED_RECEPTOR_SIGNALING_PATHWAY	0.000497401
SCZ2018	GO Biological	GO_REGULATION_OF_MYELOID_LEUKOCYTE_DIFFERENTIATION	0.000499026
SCZ2018	GO Biological	GO_RESPONSE_TO_ANESTHETIC	0.00051096
SCZ2018	GO Biological	GO_DNA_PACKAGING	0.000527401
SCZ2018	GO Biological	GO_SYNAPSE_ORGANIZATION	0.000531317
SCZ2018	GO Biological	GO_DNA_TEMPLATED_TRANSCRIPTION_ELONGATION	0.000539705
SCZ2018	GO Biological	GO_REGULATION_OF_EXTRINSIC_APOPTOTIC_SIGNALING_PATHWAY_IN_ABSENCE_OF_LIGAND	0.000569187
SCZ2018	GO Biological	GO_GLUCOSE_CATABOLIC_PROCESS	0.000571949
SCZ2018	GO Biological	GO_REGULATION_OF_EPITHELIAL_CELL_DIFFERENTIATION	0.000591574
SCZ2018	GO Biological	GO_REGULATION_OF_TISSUE_REMODELING	0.000595355
SCZ2018	GO Biological	GO_SPINDLE_LOCALIZATION	0.000607488
SCZ2018	GO Biological	GO_GERM_CELL_DEVELOPMENT	0.000609361
SCZ2018	GO Biological	GO_POSITIVE_REGULATION_OF_BINDING	0.000619521
SCZ2018	GO Biological	GO_FEAR_RESPONSE	0.000652422
SCZ2018	GO Biological	GO_POSITIVE_REGULATION_OF_GROWTH	0.000652762
SCZ2018	GO Biological	GO_CELLULAR_RESPONSE_TO_VIRUS	0.000653662
SCZ2018	GO Biological	GO_EPIDERMAL_GROWTH_FACTOR_RECEPTOR_SIGNALING_PATHWAY	0.000662092
SCZ2018	GO Biological	GO_GLYCOSPHINGOLIPID_METABOLIC_PROCESS	0.000667027
SCZ2018	GO Biological	GO_ANTIGEN_PROCESSING_AND_PRESENTATION_OF_PEPTIDE_OR_POLYSACCHARIDE_ANTIGEN_VIA_MHC_CLASS_II	0.000712673
SCZ2018	GO Biological	GO_HINDBRAIN_DEVELOPMENT	0.000720576
SCZ2018	GO Biological	GO_NEGATIVE_REGULATION_OF_OSSIFICATION	0.000721112
SCZ2018	GO Biological	GO_MYELOID_LEUKOCYTE_ACTIVATION	0.000736278
SCZ2018	GO Biological	GO_HEART_VALVE_DEVELOPMENT	0.000748582
SCZ2018	GO Biological	GO_ACTIN_MEDIATED_CELL_CONTRACTION	0.000754416
SCZ2018	GO Biological	GO_LIPOSACCHARIDE_METABOLIC_PROCESS	0.000762968
SCZ2018	GO Biological	GO_REGULATION_OF_CELL_ADHESION_MEDIATED_BY_INTEGRIN	0.000770662
SCZ2018	GO Biological	GO_POSITIVE_REGULATION_OF_CYTOKINE_PRODUCTION_INVOLVED_IN_IMMUNE_RESPONSE	0.000776322
SCZ2018	GO Biological	GO_NEGATIVE_REGULATION_OF_CELL_ADHESION	0.000783958
SCZ2018	GO Biological	GO_POSITIVE_REGULATION_OF_SODIUM_ION_TRANSPORT	0.000806684
SCZ2018	GO Biological	GO_PHOSPHOLIPID_METABOLIC_PROCESS	0.000823079
SCZ2018	GO Biological	GO_PHOTORECEPTOR_CELL_MAINTENANCE	0.000825635
SCZ2018	GO Biological	GO_POSITIVE_REGULATION_OF_ENDOTHELIAL_CELL_PROLIFERATION	0.000826145
SCZ2018	GO Biological	GO_NEGATIVE_REGULATION_OF_CELL_CYCLE_G1_S_PHASE_TRANSITION	0.000869235
SCZ2018	GO Biological	GO_POSITIVE_REGULATION_OF_CELLULAR_PROTEIN_LOCALIZATION	0.000870719
SCZ2018	GO Biological	GO_REGULATION_OF_UBIQUITIN_DEPENDENT_PROTEIN_CATABOLIC_PROCESS	0.000877499
SCZ2018	GO Biological	GO_POSITIVE_REGULATION_OF_CARTILAGE_DEVELOPMENT	0.000900538
SCZ2018	GO Biological	GO_CYTOSOLIC_CALCIUM_ION_TRANSPORT	0.000931516
SCZ2018	GO Biological	GO_WNT_SIGNALING_PATHWAY_CALCIUM_MODULATING_PATHWAY	0.000932812
SCZ2018	GO Biological	GO_NEGATIVE_REGULATION_OF_CARDIAC_MUSCLE_TISSUE_DEVELOPMENT	0.000948313
SCZ2018	GO Biological	GO_DETECTION_OF_ABIOTIC_STIMULUS	0.000955818
SCZ2018	GO Biological	GO_SEXUAL_REPRODUCTION	0.000974274
SCZ2018	GO Biological	GO_REGULATION_OF_CATION_CHANNEL_ACTIVITY	0.00101176
SCZ2018	GO Biological	GO_VESICLE_ORGANIZATION	0.00103304
SCZ2018	GO Biological	GO_POSITIVE_REGULATION_OF_ENDOCYTOSIS	0.00103375
SCZ2018	GO Biological	GO_REACTIVE_NITROGEN_SPECIES_METABOLIC_PROCESS	0.00103598
SCZ2018	GO Biological	GO_DEVELOPMENTAL_PIGMENTATION	0.00105108
SCZ2018	GO Biological	GO_CELLULAR_AMINO_ACID_BIOSYNTHETIC_PROCESS	0.00106064
SCZ2018	GO Biological	GO_POSITIVE_REGULATION_OF_DNA_BINDING_TRANSCRIPTION_FACTOR_ACTIVITY	0.00106803
SCZ2018	GO Biological	GO_STRIATED_MUSCLE_CELL_PROLIFERATION	0.00108062
SCZ2018	GO Biological	GO_NUCLEOTIDE_EXCISION_REPAIR	0.00109011
SCZ2018	GO Biological	GO_BODY_FLUID_SECRETION	0.00109672
SCZ2018	GO Biological	GO_ASTROCYTE_DEVELOPMENT	0.00110309
SCZ2018	GO Biological	GO_REGULATION_OF_SYSTEMIC_ARTERIAL_BLOOD_PRESSURE_MEDIATED_BY_A_CHEMICAL_SIGNAL	0.00110348
SCZ2018	GO Biological	GO_NEURAL_CREST_CELL_DIFFERENTIATION	0.00113987
SCZ2018	GO Biological	GO_REGULATION_OF_PROTEIN_TARGETING	0.00114985
SCZ2018	GO Biological	GO_INOSITOL_PHOSPHATE_METABOLIC_PROCESS	0.00115654
SCZ2018	GO Biological	GO_ACTIN_FILAMENT_ORGANIZATION	0.00116779
SCZ2018	GO Biological	GO_NUCLEOSIDE_DIPHOSPHATE_METABOLIC_PROCESS	0.00117384
SCZ2018	GO Biological	GO_CYTOSOLIC_TRANSPORT	0.00117668
SCZ2018	GO Biological	GO_NUCLEOSIDE_PHOSPHATE_BIOSYNTHETIC_PROCESS	0.00118963
SCZ2018	GO Biological	GO_SUPRAMOLECULAR_FIBER_ORGANIZATION	0.00119527
SCZ2018	GO Biological	GO_FC_RECEPTOR_SIGNALING_PATHWAY	0.00122872
SCZ2018	GO Biological	GO_REGULATION_OF_PROTEIN_POLYMERIZATION	0.00123465
SCZ2018	GO Biological	GO_NEGATIVE_REGULATION_OF_WOUND_HEALING	0.00124504
SCZ2018	GO Biological	GO_SYNAPTIC_TRANSMISSION_GLUTAMATERGIC	0.00125101
SCZ2018	GO Biological	GO_CELL_SUBSTRATE_JUNCTION_ORGANIZATION	0.0012527
SCZ2018	GO Biological	GO_ACTIN_FILAMENT_BASED_MOVEMENT	0.00127321
SCZ2018	GO Biological	GO_DEVELOPMENT_OF_PRIMARY_SEXUAL_CHARACTERISTICS	0.00127718
SCZ2018	GO Biological	GO_MITOCHONDRIAL_ELECTRON_TRANSPORT_NADH_TO_UBIQUINONE	0.00127737
SCZ2018	GO Biological	GO_REGULATION_OF_LIPID_TRANSPORT	0.00127804
SCZ2018	GO Biological	GO_VESICLE_DOCKING_INVOLVED_IN_EXOCYTOSIS	0.00128042
SCZ2018	GO Biological	GO_ADAPTIVE_THERMOGENESIS	0.0013046
SCZ2018	GO Biological	GO_PROTON_TRANSMEMBRANE_TRANSPORT	0.00131457
SCZ2018	GO Biological	GO_NEGATIVE_REGULATION_OF_GLIOGENESIS	0.00131542
SCZ2018	GO Biological	GO_REPRODUCTIVE_SYSTEM_DEVELOPMENT	0.00131806
SCZ2018	GO Biological	GO_CELL_AGING	0.0013311
SCZ2018	GO Biological	GO_REGULATION_OF_BEHAVIOR	0.00136258
SCZ2018	GO Biological	GO_CELLULAR_RESPONSE_TO_ANTIBIOTIC	0.00138046
SCZ2018	GO Biological	GO_NEGATIVE_REGULATION_OF_RESPONSE_TO_WOUNDING	0.00138612
SCZ2018	GO Biological	GO_DEVELOPMENTAL_CELL_GROWTH	0.00139312
SCZ2018	GO Biological	GO_REGULATION_OF_ACTOMYOSIN_STRUCTURE_ORGANIZATION	0.00140886
SCZ2018	GO Biological	GO_REGULATION_OF_MORPHOGENESIS_OF_A_BRANCHING_STRUCTURE	0.00144543
SCZ2018	GO Biological	GO_NUCLEOTIDE_PHOSPHORYLATION	0.00146125
SCZ2018	GO Biological	GO_METHYLATION	0.00147073
SCZ2018	GO Biological	GO_TRANSCRIPTION_BY_RNA_POLYMERASE_I	0.00149509
SCZ2018	GO Biological	GO_CELLULAR_ION_HOMEOSTASIS	0.00150604
SCZ2018	GO Biological	GO_DNA_DEPENDENT_DNA_REPLICATION	0.00151094
SCZ2018	GO Biological	GO_REGULATION_OF_VASOCONSTRICTION	0.0015249
SCZ2018	GO Biological	GO_REGULATION_OF_ESTABLISHMENT_OF_PROTEIN_LOCALIZATION	0.00153244
SCZ2018	GO Biological	GO_SUPEROXIDE_ANION_GENERATION	0.00154528
SCZ2018	GO Biological	GO_RIBOSE_PHOSPHATE_BIOSYNTHETIC_PROCESS	0.00155176
SCZ2018	GO Biological	GO_POSITIVE_REGULATION_OF_CARBOHYDRATE_METABOLIC_PROCESS	0.00156463
SCZ2018	GO Biological	GO_CELLULAR_RESPONSE_TO_HEAT	0.00156467
SCZ2018	GO Biological	GO_HORMONE_METABOLIC_PROCESS	0.00157666
SCZ2018	GO Biological	GO_REGULATION_OF_NMDA_RECEPTOR_ACTIVITY	0.00157805
SCZ2018	GO Biological	GO_ELECTRON_TRANSPORT_CHAIN	0.00160363
SCZ2018	GO Biological	GO_CARDIAC_CONDUCTION	0.0016196
SCZ2018	GO Biological	GO_POSITIVE_REGULATION_OF_LEUKOCYTE_DIFFERENTIATION	0.00162746
SCZ2018	GO Biological	GO_DEVELOPMENTAL_PROCESS_INVOLVED_IN_REPRODUCTION	0.00163127
SCZ2018	GO Biological	GO_REGULATION_OF_PROTEIN_ACETYLATION	0.00163447
SCZ2018	GO Biological	GO_OLFACTORY_LOBE_DEVELOPMENT	0.00164456
SCZ2018	GO Biological	GO_REGULATION_OF_ANTIGEN_RECEPTOR_MEDIATED_SIGNALING_PATHWAY	0.00165093
SCZ2018	GO Biological	GO_POSITIVE_REGULATION_OF_BLOOD_VESSEL_DIAMETER	0.00167733
SCZ2018	GO Biological	GO_CARDIAC_CHAMBER_DEVELOPMENT	0.001729
SCZ2018	GO Biological	GO_MULTICELLULAR_ORGANISMAL_HOMEOSTASIS	0.00175198
SCZ2018	GO Biological	GO_INTEGRIN_MEDIATED_SIGNALING_PATHWAY	0.00177328
SCZ2018	GO Biological	GO_EPITHELIAL_TUBE_FORMATION	0.0017991
SCZ2018	GO Biological	GO_SCHWANN_CELL_DEVELOPMENT	0.00179972
SCZ2018	GO Biological	GO_ACTIN_CYTOSKELETON_REORGANIZATION	0.00181892
SCZ2018	GO Biological	GO_MEMBRANE_LIPID_METABOLIC_PROCESS	0.00182181
SCZ2018	GO Biological	GO_CARDIAC_MUSCLE_CONTRACTION	0.00183336
SCZ2018	GO Biological	GO_TIGHT_JUNCTION_ORGANIZATION	0.0018549
SCZ2018	GO Biological	GO_RESPONSE_TO_INTERFERON_GAMMA	0.00185878
SCZ2018	GO Biological	GO_NEGATIVE_REGULATION_OF_NEURON_APOPTOTIC_PROCESS	0.00189561
SCZ2018	GO Biological	GO_MUSCLE_FILAMENT_SLIDING	0.00193427
SCZ2018	GO Biological	GO_POSITIVE_REGULATION_OF_PEPTIDE_HORMONE_SECRETION	0.0019537
SCZ2018	GO Biological	GO_TEMPERATURE_HOMEOSTASIS	0.00196093
SCZ2018	GO Biological	GO_ATP_DEPENDENT_CHROMATIN_REMODELING	0.00205135
SCZ2018	GO Biological	GO_REGULATION_OF_PEPTIDE_HORMONE_SECRETION	0.00205793
SCZ2018	GO Biological	GO_REGULATION_OF_CARDIAC_MUSCLE_CELL_ACTION_POTENTIAL	0.00208178
SCZ2018	GO Biological	GO_NEGATIVE_REGULATION_OF_CHROMOSOME_ORGANIZATION	0.00211414
SCZ2018	GO Biological	GO_INTERLEUKIN_10_PRODUCTION	0.00217777
SCZ2018	GO Biological	GO_NEUTRAL_LIPID_METABOLIC_PROCESS	0.00219343
SCZ2018	GO Biological	GO_NEGATIVE_REGULATION_OF_SMALL_GTPASE_MEDIATED_SIGNAL_TRANSDUCTION	0.00220127
SCZ2018	GO Biological	GO_REGULATION_OF_NUCLEOTIDE_METABOLIC_PROCESS	0.00224922
SCZ2018	GO Biological	GO_NEGATIVE_REGULATION_OF_SMALL_MOLECULE_METABOLIC_PROCESS	0.00225342
SCZ2018	GO Biological	GO_OLIGOSACCHARIDE_LIPID_INTERMEDIATE_BIOSYNTHETIC_PROCESS	0.00226478
SCZ2018	GO Biological	GO_AMINE_TRANSPORT	0.00227861
SCZ2018	GO Biological	GO_SKIN_DEVELOPMENT	0.00238921
SCZ2018	GO Biological	GO_CELL_DIFFERENTIATION_IN_SPINAL_CORD	0.00238938
SCZ2018	GO Biological	GO_MESODERM_MORPHOGENESIS	0.00242071
SCZ2018	GO Biological	GO_RESPONSE_TO_STEROID_HORMONE	0.00243028
SCZ2018	GO Biological	GO_MALE_SEX_DIFFERENTIATION	0.00243319
SCZ2018	GO Biological	GO_DIGESTION	0.00244722
SCZ2018	GO Biological	GO_MULTI_ORGANISM_BEHAVIOR	0.00245826
SCZ2018	GO Biological	GO_CORNIFICATION	0.00249626
SCZ2018	GO Biological	GO_LEUKOCYTE_MEDIATED_CYTOTOXICITY	0.00257093
SCZ2018	GO Biological	GO_POSTSYNAPSE_ORGANIZATION	0.002719
SCZ2018	GO Biological	GO_REGULATION_OF_BINDING	0.00273024
SCZ2018	GO Biological	GO_CELLULAR_IRON_ION_HOMEOSTASIS	0.00275388
SCZ2018	GO Biological	GO_CALCIUM_ION_TRANSMEMBRANE_IMPORT_INTO_CYTOSOL	0.00277457
SCZ2018	GO Biological	GO_POSITIVE_REGULATION_OF_STRESS_FIBER_ASSEMBLY	0.00278468
SCZ2018	GO Biological	GO_NCRNA_PROCESSING	0.00281825
SCZ2018	GO Biological	GO_MITOCHONDRION_LOCALIZATION	0.00282209
SCZ2018	GO Biological	GO_DENDRITIC_SPINE_DEVELOPMENT	0.00283639
SCZ2018	GO Biological	GO_MONOCARBOXYLIC_ACID_TRANSPORT	0.0028369
SCZ2018	GO Biological	GO_PROTEIN_LOCALIZATION_TO_PLASMA_MEMBRANE	0.00283709
SCZ2018	GO Biological	GO_PROTEASOMAL_PROTEIN_CATABOLIC_PROCESS	0.00285808
SCZ2018	GO Biological	GO_OLIGODENDROCYTE_DIFFERENTIATION	0.00291349
SCZ2018	GO Biological	GO_NEGATIVE_REGULATION_OF_ENDOTHELIAL_CELL_PROLIFERATION	0.00293556
SCZ2018	GO Biological	GO_NUCLEOSIDE_TRIPHOSPHATE_METABOLIC_PROCESS	0.00294778
SCZ2018	GO Biological	GO_TELOMERE_ORGANIZATION	0.0029723
SCZ2018	GO Biological	GO_ORGANIC_HYDROXY_COMPOUND_BIOSYNTHETIC_PROCESS	0.00298736
SCZ2018	GO Biological	GO_VASCULAR_ENDOTHELIAL_GROWTH_FACTOR_SIGNALING_PATHWAY	0.0029976
SCZ2018	GO Biological	GO_REGULATION_OF_DNA_BINDING_TRANSCRIPTION_FACTOR_ACTIVITY	0.00303376
SCZ2018	GO Biological	GO_CELL_MATRIX_ADHESION	0.00308095
SCZ2018	GO Biological	GO_INTRACELLULAR_PROTEIN_TRANSMEMBRANE_TRANSPORT	0.00309549
SCZ2018	GO Biological	GO_REGULATION_OF_EXTENT_OF_CELL_GROWTH	0.00309921
SCZ2018	GO Biological	GO_SODIUM_ION_TRANSPORT	0.00310098
SCZ2018	GO Biological	GO_B_CELL_ACTIVATION	0.00311674
SCZ2018	GO Biological	GO_POSITIVE_REGULATION_OF_CHROMOSOME_ORGANIZATION	0.00325272
SCZ2018	GO Biological	GO_NEGATIVE_REGULATION_OF_LEUKOCYTE_PROLIFERATION	0.00325525
SCZ2018	GO Biological	GO_ANATOMICAL_STRUCTURE_HOMEOSTASIS	0.00326382
SCZ2018	GO Biological	GO_PROTEIN_LOCALIZATION_TO_MITOCHONDRION	0.0032936
SCZ2018	GO Biological	GO_REGULATION_OF_MYELOID_CELL_DIFFERENTIATION	0.00330089
SCZ2018	GO Biological	GO_REGULATION_OF_EPIDERMIS_DEVELOPMENT	0.00330494
SCZ2018	GO Biological	GO_POSITIVE_REGULATION_OF_CELL_CYCLE	0.00335407
SCZ2018	GO Biological	GO_NADH_DEHYDROGENASE_COMPLEX_ASSEMBLY	0.00336187
SCZ2018	GO Biological	GO_REGULATION_OF_MACROPHAGE_ACTIVATION	0.00337569
SCZ2018	GO Biological	GO_REGULATION_OF_GLUTAMATE_RECEPTOR_SIGNALING_PATHWAY	0.00339234
SCZ2018	GO Biological	GO_PROTEIN_TRANSMEMBRANE_TRANSPORT	0.00343829
SCZ2018	GO Biological	GO_PROTEIN_AUTOPHOSPHORYLATION	0.00344496
SCZ2018	GO Biological	GO_VIRAL_GENOME_REPLICATION	0.00356122
SCZ2018	GO Biological	GO_TISSUE_HOMEOSTASIS	0.00360219
SCZ2018	GO Biological	GO_SYNAPTIC_VESICLE_TRANSPORT	0.00363147
SCZ2018	GO Biological	GO_REGULATION_OF_T_CELL_DIFFERENTIATION	0.00363701
SCZ2018	GO Biological	GO_POSITIVE_REGULATION_OF_EPIDERMIS_DEVELOPMENT	0.00366975
SCZ2018	GO Biological	GO_NEGATIVE_REGULATION_OF_MYELOID_CELL_DIFFERENTIATION	0.0036818
SCZ2018	GO Biological	GO_NEGATIVE_REGULATION_OF_CELLULAR_PROTEIN_CATABOLIC_PROCESS	0.00370295
SCZ2018	GO Biological	GO_POSITIVE_REGULATION_OF_TRANSLATION	0.00376926
SCZ2018	GO Biological	GO_REGULATION_OF_CYTOKINE_PRODUCTION_INVOLVED_IN_IMMUNE_RESPONSE	0.0038241
SCZ2018	GO Biological	GO_POSITIVE_REGULATION_OF_INFLAMMATORY_RESPONSE	0.00385141
SCZ2018	GO Biological	GO_NEGATIVE_REGULATION_OF_SMOOTH_MUSCLE_CELL_PROLIFERATION	0.00391351
SCZ2018	GO Biological	GO_POSITIVE_REGULATION_OF_REGULATED_SECRETORY_PATHWAY	0.00392541
SCZ2018	GO Biological	GO_NEGATIVE_REGULATION_OF_MUSCLE_TISSUE_DEVELOPMENT	0.00393615
SCZ2018	GO Biological	GO_GLUTAMATE_METABOLIC_PROCESS	0.00394062
SCZ2018	GO Biological	GO_POSITIVE_REGULATION_OF_UBIQUITIN_DEPENDENT_PROTEIN_CATABOLIC_PROCESS	0.00395303
SCZ2018	GO Biological	GO_REGULATION_OF_DEPHOSPHORYLATION	0.00400828
SCZ2018	GO Biological	GO_PROTEIN_HETEROOLIGOMERIZATION	0.00409256
SCZ2018	GO Biological	GO_POSITIVE_REGULATION_OF_LEUKOCYTE_MEDIATED_IMMUNITY	0.00414621
SCZ2018	GO Biological	GO_POSITIVE_REGULATION_OF_CELLULAR_CATABOLIC_PROCESS	0.00417634
SCZ2018	GO Biological	GO_OXIDOREDUCTION_COENZYME_METABOLIC_PROCESS	0.00421055
SCZ2018	GO Biological	GO_NEGATIVE_REGULATION_OF_T_CELL_DIFFERENTIATION	0.00427145
SCZ2018	GO Biological	GO_PROTEIN_MATURATION	0.00432511
SCZ2018	GO Biological	GO_REGULATION_OF_LEUKOCYTE_MEDIATED_IMMUNITY	0.00436356
SCZ2018	GO Biological	GO_MITOTIC_NUCLEAR_DIVISION	0.00436855
SCZ2018	GO Biological	GO_NEGATIVE_REGULATION_OF_KINASE_ACTIVITY	0.00438018
SCZ2018	GO Biological	GO_DNA_TEMPLATED_TRANSCRIPTION_TERMINATION	0.0045128
SCZ2018	GO Biological	GO_IMPORT_ACROSS_PLASMA_MEMBRANE	0.00465793
SCZ2018	GO Biological	GO_REGULATION_OF_REACTIVE_OXYGEN_SPECIES_BIOSYNTHETIC_PROCESS	0.00467025
SCZ2018	GO Biological	GO_CELLULAR_PROCESS_INVOLVED_IN_REPRODUCTION_IN_MULTICELLULAR_ORGANISM	0.00473451
SCZ2018	GO Biological	GO_REGULATION_OF_EPIDERMAL_CELL_DIFFERENTIATION	0.00479767
SCZ2018	GO Biological	GO_MALE_GAMETE_GENERATION	0.0048278
SCZ2018	GO Biological	GO_SMOOTHENED_SIGNALING_PATHWAY	0.00483799
SCZ2018	GO Biological	GO_POSITIVE_REGULATION_OF_AMINE_TRANSPORT	0.0048612
SCZ2018	GO Biological	GO_MORPHOGENESIS_OF_A_POLARIZED_EPITHELIUM	0.00487213
SCZ2018	GO Biological	GO_NEGATIVE_REGULATION_OF_AXONOGENESIS	0.00495718
SCZ2018	GO Biological	GO_ANOIKIS	0.00495719
SCZ2018	GO Biological	GO_ESTABLISHMENT_OF_ORGANELLE_LOCALIZATION	0.005077
SCZ2018	GO Biological	GO_TUBE_FORMATION	0.00510094
SCZ2018	GO Biological	GO_POSITIVE_REGULATION_OF_SMOOTHENED_SIGNALING_PATHWAY	0.00511488
SCZ2018	GO Biological	GO_PTERIDINE_CONTAINING_COMPOUND_METABOLIC_PROCESS	0.00512174
SCZ2018	GO Biological	GO_POSITIVE_REGULATION_OF_PROTEOLYSIS_INVOLVED_IN_CELLULAR_PROTEIN_CATABOLIC_PROCESS	0.00519077
SCZ2018	GO Biological	GO_PROTEIN_DEPOLYMERIZATION	0.00525868
SCZ2018	GO Biological	GO_NUCLEAR_ENVELOPE_ORGANIZATION	0.00532277
SCZ2018	GO Biological	GO_SOMATIC_DIVERSIFICATION_OF_IMMUNE_RECEPTORS_VIA_GERMLINE_RECOMBINATION_WITHIN_A_SINGLE_LOCUS	0.00538188
SCZ2018	GO Biological	GO_NEGATIVE_REGULATION_OF_LYMPHOCYTE_ACTIVATION	0.00556774
SCZ2018	GO Biological	GO_SENSORY_PERCEPTION_OF_PAIN	0.00574362
SCZ2018	GO Biological	GO_NEURON_RECOGNITION	0.00575956
SCZ2018	GO Biological	GO_MUCOPOLYSACCHARIDE_METABOLIC_PROCESS	0.00585378
SCZ2018	GO Biological	GO_ESTABLISHMENT_OF_PROTEIN_LOCALIZATION_TO_MEMBRANE	0.0058558
SCZ2018	GO Biological	GO_REGULATION_OF_PEPTIDYL_THREONINE_PHOSPHORYLATION	0.00591921
SCZ2018	GO Biological	GO_CELL_GROWTH	0.00598904
SCZ2018	GO Biological	GO_NEGATIVE_REGULATION_OF_MOLECULAR_FUNCTION	0.00603042
SCZ2018	GO Biological	GO_FIBROBLAST_PROLIFERATION	0.00612858
SCZ2018	GO Biological	GO_OLIGODENDROCYTE_DEVELOPMENT	0.00614927
SCZ2018	GO Biological	GO_DEVELOPMENTAL_GROWTH_INVOLVED_IN_MORPHOGENESIS	0.00618052
SCZ2018	GO Biological	GO_ORGANIC_ACID_CATABOLIC_PROCESS	0.0062415
SCZ2018	GO Biological	GO_MESODERM_DEVELOPMENT	0.00627491
SCZ2018	GO Biological	GO_RESPONSE_TO_PEPTIDE_HORMONE	0.0062869
SCZ2018	GO Biological	GO_EXOCYTIC_PROCESS	0.00631393
SCZ2018	GO Biological	GO_RESPONSE_TO_UV	0.00636128
SCZ2018	GO Biological	GO_REGULATION_OF_PLASMA_LIPOPROTEIN_PARTICLE_LEVELS	0.00637724
SCZ2018	GO Biological	GO_CELLULAR_RESPONSE_TO_PEPTIDE_HORMONE_STIMULUS	0.00638395
SCZ2018	GO Biological	GO_POSITIVE_REGULATION_OF_OSTEOBLAST_DIFFERENTIATION	0.00638747
SCZ2018	GO Biological	GO_MITOCHONDRIAL_GENE_EXPRESSION	0.00643478
SCZ2018	GO Biological	GO_REGULATION_OF_LIPID_LOCALIZATION	0.00651016
SCZ2018	GO Biological	GO_REGULATION_OF_CELLULAR_CATABOLIC_PROCESS	0.00658192
SCZ2018	GO Biological	GO_REGULATION_OF_MAPK_CASCADE	0.00664869
SCZ2018	GO Biological	GO_REGULATION_OF_CILIUM_ASSEMBLY	0.00676808
SCZ2018	GO Biological	GO_PROTEIN_LOCALIZATION_TO_MEMBRANE	0.00679482
SCZ2018	GO Biological	GO_CARBOHYDRATE_TRANSMEMBRANE_TRANSPORT	0.00680006
SCZ2018	GO Biological	GO_CALCIUM_ION_IMPORT	0.00681375
SCZ2018	GO Biological	GO_POSITIVE_REGULATION_OF_TYPE_I_INTERFERON_PRODUCTION	0.00682746
SCZ2018	GO Biological	GO_CELLULAR_MONOVALENT_INORGANIC_CATION_HOMEOSTASIS	0.00689689
SCZ2018	GO Biological	GO_POSITIVE_REGULATION_OF_AXONOGENESIS	0.00693402
SCZ2018	GO Biological	GO_PLATELET_DEGRANULATION	0.00694982
SCZ2018	GO Biological	GO_REGULATION_OF_TELOMERE_MAINTENANCE	0.00703548
SCZ2018	GO Biological	GO_NEGATIVE_REGULATION_OF_PROTEOLYSIS_INVOLVED_IN_CELLULAR_PROTEIN_CATABOLIC_PROCESS	0.00731517
SCZ2018	GO Biological	GO_CELL_ADHESION_MEDIATED_BY_INTEGRIN	0.0074716
SCZ2018	GO Biological	GO_T_CELL_ACTIVATION_INVOLVED_IN_IMMUNE_RESPONSE	0.00749034
SCZ2018	GO Biological	GO_NEGATIVE_REGULATION_OF_CELL_MORPHOGENESIS_INVOLVED_IN_DIFFERENTIATION	0.00750026
SCZ2018	GO Biological	GO_CYTOKINE_METABOLIC_PROCESS	0.00750207
SCZ2018	GO Biological	GO_PHOSPHOLIPASE_C_ACTIVATING_G_PROTEIN_COUPLED_RECEPTOR_SIGNALING_PATHWAY	0.00753856
SCZ2018	GO Biological	GO_NON_MOTILE_CILIUM_ASSEMBLY	0.00754284
SCZ2018	GO Biological	GO_MAMMARY_GLAND_EPITHELIUM_DEVELOPMENT	0.0075528
SCZ2018	GO Biological	GO_POSITIVE_REGULATION_OF_ENDOTHELIAL_CELL_MIGRATION	0.00759421
SCZ2018	GO Biological	GO_NEGATIVE_REGULATION_OF_HEMOPOIESIS	0.00763311
SCZ2018	GO Biological	GO_CELLULAR_RESPONSE_TO_OXYGEN_LEVELS	0.00769759
SCZ2018	GO Biological	GO_NEGATIVE_REGULATION_OF_LIPID_LOCALIZATION	0.0077101
SCZ2018	GO Biological	GO_DNA_REPLICATION	0.00792733
SCZ2018	GO Biological	GO_REGULATION_OF_PROTEIN_STABILITY	0.00806315
SCZ2018	GO Biological	GO_COLLAGEN_METABOLIC_PROCESS	0.00807704
SCZ2018	GO Biological	GO_SOMATIC_RECOMBINATION_OF_IMMUNOGLOBULIN_GENE_SEGMENTS	0.00807947
SCZ2018	GO Biological	GO_REGULATION_OF_WNT_SIGNALING_PATHWAY	0.00813173
SCZ2018	GO Biological	GO_CELL_CELL_SIGNALING_BY_WNT	0.00813431
SCZ2018	GO Biological	GO_LIPID_STORAGE	0.00814232
SCZ2018	GO Biological	GO_AXON_EXTENSION	0.00816731
SCZ2018	GO Biological	GO_EMBRYONIC_CAMERA_TYPE_EYE_DEVELOPMENT	0.00823003
SCZ2018	GO Biological	GO_REGULATION_OF_CELL_AGING	0.00832033
SCZ2018	GO Biological	GO_NEGATIVE_REGULATION_OF_EPITHELIAL_CELL_MIGRATION	0.00834348
SCZ2018	GO Biological	GO_DETECTION_OF_LIGHT_STIMULUS	0.00837882
SCZ2018	GO Biological	GO_POSITIVE_REGULATION_OF_CATABOLIC_PROCESS	0.00868622
SCZ2018	GO Biological	GO_NEGATIVE_REGULATION_OF_TELOMERE_MAINTENANCE	0.00870493
SCZ2018	GO Biological	GO_POSITIVE_REGULATION_OF_MUSCLE_TISSUE_DEVELOPMENT	0.00870858
SCZ2018	GO Biological	GO_LEUKOCYTE_PROLIFERATION	0.0087245
SCZ2018	GO Biological	GO_POSITIVE_REGULATION_OF_PROTEIN_TARGETING_TO_MEMBRANE	0.00873276
SCZ2018	GO Biological	GO_NEUROTRANSMITTER_METABOLIC_PROCESS	0.00875934
SCZ2018	GO Biological	GO_LIPID_CATABOLIC_PROCESS	0.00876698
SCZ2018	GO Biological	GO_CELLULAR_RESPONSE_TO_LIPID	0.00878984
SCZ2018	GO Biological	GO_VESICLE_MEDIATED_TRANSPORT_BETWEEN_ENDOSOMAL_COMPARTMENTS	0.00889129
SCZ2018	GO Biological	GO_OOCYTE_DIFFERENTIATION	0.00890854
SCZ2018	GO Biological	GO_REGULATION_OF_CD4_POSITIVE_ALPHA_BETA_T_CELL_ACTIVATION	0.00894772
SCZ2018	GO Biological	GO_CARDIAC_MUSCLE_CELL_PROLIFERATION	0.00901351
SCZ2018	GO Biological	GO_CELLULAR_PROTEIN_CATABOLIC_PROCESS	0.00903362
SCZ2018	GO Biological	GO_SPHINGOLIPID_METABOLIC_PROCESS	0.00907937
SCZ2018	GO Biological	GO_REGULATION_OF_DNA_RECOMBINATION	0.00908318
SCZ2018	GO Biological	GO_OLIGOSACCHARIDE_METABOLIC_PROCESS	0.00911952
SCZ2018	GO Biological	GO_EXTRINSIC_APOPTOTIC_SIGNALING_PATHWAY_VIA_DEATH_DOMAIN_RECEPTORS	0.00912356
SCZ2018	GO Biological	GO_NEGATIVE_REGULATION_OF_NF_KAPPAB_TRANSCRIPTION_FACTOR_ACTIVITY	0.00912843
SCZ2018	GO Biological	GO_RHO_PROTEIN_SIGNAL_TRANSDUCTION	0.00913997
SCZ2018	GO Biological	GO_NEGATIVE_REGULATION_OF_ION_TRANSMEMBRANE_TRANSPORT	0.00921003
SCZ2018	GO Biological	GO_SEX_DIFFERENTIATION	0.00931312
SCZ2018	GO Biological	GO_VACUOLAR_TRANSPORT	0.00937535
SCZ2018	GO Biological	GO_ORGAN_GROWTH	0.00937853
SCZ2018	GO Biological	GO_CELL_MORPHOGENESIS_INVOLVED_IN_NEURON_DIFFERENTIATION	0.00943413
SCZ2018	GO Biological	GO_LEUKOCYTE_MIGRATION	0.00951297
SCZ2018	GO Biological	GO_POSITIVE_REGULATION_OF_DNA_BINDING	0.00956844
SCZ2018	GO Biological	GO_POSITIVE_REGULATION_OF_CHEMOKINE_PRODUCTION	0.00958003
SCZ2018	GO Biological	GO_CHEMOKINE_PRODUCTION	0.00963234
SCZ2018	GO Biological	GO_POSITIVE_REGULATION_OF_EPITHELIAL_CELL_DIFFERENTIATION	0.00963617
SCZ2018	GO Biological	GO_NEGATIVE_REGULATION_OF_TRANSMEMBRANE_TRANSPORT	0.00975821
SCZ2018	GO Biological	GO_REGULATION_OF_SYNAPSE_ASSEMBLY	0.00992557
SCZ2018	GO Biological	GO_EYE_MORPHOGENESIS	0.00993986
SCZ2018	GO Biological	GO_REGULATION_OF_RESPONSE_TO_DRUG	0.00996874
SCZ2018	GO Biological	GO_NON_CANONICAL_WNT_SIGNALING_PATHWAY	0.00998746
SCZ2018	GO Biological	GO_RENAL_SYSTEM_DEVELOPMENT	0.0101117
SCZ2018	GO Biological	GO_FOREBRAIN_CELL_MIGRATION	0.0103675
SCZ2018	GO Biological	GO_IMMUNE_RESPONSE_REGULATING_CELL_SURFACE_RECEPTOR_SIGNALING_PATHWAY	0.0103729
SCZ2018	GO Biological	GO_POSITIVE_REGULATION_OF_MAPK_CASCADE	0.0103918
SCZ2018	GO Biological	GO_POSITIVE_REGULATION_OF_NITRIC_OXIDE_METABOLIC_PROCESS	0.0105029
SCZ2018	GO Biological	GO_RIBONUCLEOSIDE_TRIPHOSPHATE_METABOLIC_PROCESS	0.0105849
SCZ2018	GO Biological	GO_NEGATIVE_REGULATION_OF_PROTEIN_MODIFICATION_PROCESS	0.0106111
SCZ2018	GO Biological	GO_REGULATION_OF_PEPTIDASE_ACTIVITY	0.0107436
SCZ2018	GO Biological	GO_REGULATION_OF_LYMPHOCYTE_DIFFERENTIATION	0.0107535
SCZ2018	GO Biological	GO_HOMEOSTASIS_OF_NUMBER_OF_CELLS	0.0107924
SCZ2018	GO Biological	GO_MITOCHONDRIAL_GENOME_MAINTENANCE	0.0108169
SCZ2018	GO Biological	GO_ION_HOMEOSTASIS	0.0108259
SCZ2018	GO Biological	GO_ACTIVATION_OF_CYSTEINE_TYPE_ENDOPEPTIDASE_ACTIVITY_INVOLVED_IN_APOPTOTIC_PROCESS	0.0108765
SCZ2018	GO Biological	GO_REGULATION_OF_FIBROBLAST_GROWTH_FACTOR_RECEPTOR_SIGNALING_PATHWAY	0.0111417
SCZ2018	GO Biological	GO_POSITIVE_REGULATION_OF_PROTEIN_KINASE_B_SIGNALING	0.0111667
SCZ2018	GO Biological	GO_CELLULAR_RESPONSE_TO_CHEMICAL_STRESS	0.0113094
SCZ2018	GO Biological	GO_POSITIVE_REGULATION_OF_INTERLEUKIN_8_PRODUCTION	0.0114111
SCZ2018	GO Biological	GO_REGULATION_OF_PROTEIN_IMPORT	0.0114692
SCZ2018	GO Biological	GO_MAMMARY_GLAND_MORPHOGENESIS	0.0114818
SCZ2018	GO Biological	GO_POSITIVE_REGULATION_OF_RESPONSE_TO_WOUNDING	0.0115028
SCZ2018	GO Biological	GO_REGULATION_OF_LIPID_CATABOLIC_PROCESS	0.011571
SCZ2018	GO Biological	GO_NEUROTRANSMITTER_BIOSYNTHETIC_PROCESS	0.0117155
SCZ2018	GO Biological	GO_SUPEROXIDE_METABOLIC_PROCESS	0.0117559
SCZ2018	GO Biological	GO_CARDIAC_VENTRICLE_DEVELOPMENT	0.0119457
SCZ2018	GO Biological	GO_ADP_METABOLIC_PROCESS	0.0120424
SCZ2018	GO Biological	GO_NEGATIVE_REGULATION_OF_PEPTIDASE_ACTIVITY	0.0121657
SCZ2018	GO Biological	GO_REGULATION_OF_PEPTIDYL_LYSINE_ACETYLATION	0.0121666
SCZ2018	GO Biological	GO_REGULATION_OF_PROTEIN_DEPOLYMERIZATION	0.0121865
SCZ2018	GO Biological	GO_REGULATION_OF_MRNA_PROCESSING	0.0122165
SCZ2018	GO Biological	GO_SCHWANN_CELL_DIFFERENTIATION	0.0122743
SCZ2018	GO Biological	GO_DENDRITIC_SPINE_MORPHOGENESIS	0.0125789
SCZ2018	GO Biological	GO_GLOMERULUS_DEVELOPMENT	0.0127247
SCZ2018	GO Biological	GO_RESPONSE_TO_IONIZING_RADIATION	0.0127832
SCZ2018	GO Biological	GO_RESPONSE_TO_FIBROBLAST_GROWTH_FACTOR	0.0128978
SCZ2018	GO Biological	GO_POSITIVE_REGULATION_OF_MULTICELLULAR_ORGANISM_GROWTH	0.0129913
SCZ2018	GO Biological	GO_ANTIGEN_PROCESSING_AND_PRESENTATION_OF_PEPTIDE_ANTIGEN	0.0130289
SCZ2018	GO Biological	GO_DIGESTIVE_SYSTEM_PROCESS	0.0131014
SCZ2018	GO Biological	GO_POSITIVE_REGULATION_OF_ION_TRANSMEMBRANE_TRANSPORT	0.0131504
SCZ2018	GO Biological	GO_REGULATION_OF_MACROAUTOPHAGY	0.013327
SCZ2018	GO Biological	GO_REGULATION_OF_NEURON_DIFFERENTIATION	0.0133804
SCZ2018	GO Biological	GO_CELLULAR_CARBOHYDRATE_BIOSYNTHETIC_PROCESS	0.0134431
SCZ2018	GO Biological	GO_REGULATION_OF_POSTSYNAPTIC_MEMBRANE_POTENTIAL	0.0134716
SCZ2018	GO Biological	GO_REGULATION_OF_STEROID_METABOLIC_PROCESS	0.0135297
SCZ2018	GO Biological	GO_HEART_PROCESS	0.0136115
SCZ2018	GO Biological	GO_SODIUM_ION_TRANSMEMBRANE_TRANSPORT	0.0136912
SCZ2018	GO Biological	GO_REGULATION_OF_EPITHELIAL_CELL_APOPTOTIC_PROCESS	0.0138268
SCZ2018	GO Biological	GO_CELL_MIGRATION_INVOLVED_IN_SPROUTING_ANGIOGENESIS	0.0138386
SCZ2018	GO Biological	GO_POSITIVE_REGULATION_OF_PHOSPHOLIPID_METABOLIC_PROCESS	0.0143498
SCZ2018	GO Biological	GO_IMPORT_INTO_NUCLEUS	0.014609
SCZ2018	GO Biological	GO_MITOCHONDRIAL_TRANSPORT	0.0146566
SCZ2018	GO Biological	GO_PHOSPHOLIPID_BIOSYNTHETIC_PROCESS	0.0146804
SCZ2018	GO Biological	GO_UNSATURATED_FATTY_ACID_METABOLIC_PROCESS	0.0147592
SCZ2018	GO Biological	GO_NEGATIVE_REGULATION_OF_CELLULAR_PROTEIN_LOCALIZATION	0.0149608
SCZ2018	GO Biological	GO_REGULATION_OF_CALCIUM_ION_TRANSPORT_INTO_CYTOSOL	0.0151476
SCZ2018	GO Biological	GO_PROTEIN_PROCESSING	0.015171
SCZ2018	GO Biological	GO_MESENCHYMAL_CELL_PROLIFERATION	0.0152089
SCZ2018	GO Biological	GO_NEGATIVE_REGULATION_OF_CELL_GROWTH	0.0152976
SCZ2018	GO Biological	GO_CELLULAR_MODIFIED_AMINO_ACID_METABOLIC_PROCESS	0.015343
SCZ2018	GO Biological	GO_MUSCLE_SYSTEM_PROCESS	0.0154462
SCZ2018	GO Biological	GO_CHROMATIN_REMODELING	0.0155977
SCZ2018	GO Biological	GO_MULTICELLULAR_ORGANISM_REPRODUCTION	0.0157213
SCZ2018	GO Biological	GO_NEGATIVE_REGULATION_OF_CELLULAR_RESPONSE_TO_GROWTH_FACTOR_STIMULUS	0.0157554
SCZ2018	GO Biological	GO_CATECHOLAMINE_METABOLIC_PROCESS	0.0157657
SCZ2018	GO Biological	GO_REGULATION_OF_CELLULAR_RESPONSE_TO_GROWTH_FACTOR_STIMULUS	0.0157673
SCZ2018	GO Biological	GO_AORTA_MORPHOGENESIS	0.0157698
SCZ2018	GO Biological	GO_REGULATION_OF_CARDIOCYTE_DIFFERENTIATION	0.0157723
SCZ2018	GO Biological	GO_POSITIVE_REGULATION_OF_BLOOD_CIRCULATION	0.0158478
SCZ2018	GO Biological	GO_SIGNAL_TRANSDUCTION_BY_PROTEIN_PHOSPHORYLATION	0.0158701
SCZ2018	GO Biological	GO_REGULATION_OF_T_CELL_MEDIATED_IMMUNITY	0.0160776
SCZ2018	GO Biological	GO_NEGATIVE_REGULATION_OF_CARBOHYDRATE_METABOLIC_PROCESS	0.0161054
SCZ2018	GO Biological	GO_KIDNEY_EPITHELIUM_DEVELOPMENT	0.0161713
SCZ2018	GO Biological	GO_MONOCARBOXYLIC_ACID_CATABOLIC_PROCESS	0.0164777
SCZ2018	GO Biological	GO_ASTROCYTE_DIFFERENTIATION	0.0168008
SCZ2018	GO Biological	GO_REGULATION_OF_NOTCH_SIGNALING_PATHWAY	0.0168041
SCZ2018	GO Biological	GO_POSITIVE_REGULATION_OF_RESPONSE_TO_BIOTIC_STIMULUS	0.0170937
SCZ2018	GO Biological	GO_MYELOID_CELL_DIFFERENTIATION	0.0173438
SCZ2018	GO Biological	GO_POSITIVE_REGULATION_OF_PROTEIN_LOCALIZATION_TO_NUCLEUS	0.0173925
SCZ2018	GO Biological	GO_INTERSTRAND_CROSS_LINK_REPAIR	0.0174565
SCZ2018	GO Biological	GO_POSITIVE_REGULATION_OF_NEURON_APOPTOTIC_PROCESS	0.017466
SCZ2018	GO Biological	GO_LYSOSOME_LOCALIZATION	0.0174701
SCZ2018	GO Biological	GO_COTRANSLATIONAL_PROTEIN_TARGETING_TO_MEMBRANE	0.0176048
SCZ2018	GO Biological	GO_KERATINIZATION	0.0177587
SCZ2018	GO Biological	GO_NEGATIVE_REGULATION_OF_CELL_DEVELOPMENT	0.017768
SCZ2018	GO Biological	GO_NEGATIVE_REGULATION_OF_DNA_BINDING_TRANSCRIPTION_FACTOR_ACTIVITY	0.0178152
SCZ2018	GO Biological	GO_THYMUS_DEVELOPMENT	0.0178749
SCZ2018	GO Biological	GO_REGULATION_OF_POSTSYNAPSE_ORGANIZATION	0.0178912
SCZ2018	GO Biological	GO_NEGATIVE_REGULATION_OF_LEUKOCYTE_DIFFERENTIATION	0.017977
SCZ2018	GO Biological	GO_POSITIVE_REGULATION_OF_CELLULAR_AMIDE_METABOLIC_PROCESS	0.0181929
SCZ2018	GO Biological	GO_MACROAUTOPHAGY	0.018749
SCZ2018	GO Biological	GO_LYSOSOMAL_TRANSPORT	0.0189197
SCZ2018	GO Biological	GO_CARBOHYDRATE_METABOLIC_PROCESS	0.0192698
SCZ2018	GO Biological	GO_ERK1_AND_ERK2_CASCADE	0.0193372
SCZ2018	GO Biological	GO_ORGANELLE_DISASSEMBLY	0.0194701
SCZ2018	GO Biological	GO_SKELETAL_MUSCLE_CONTRACTION	0.0194704
SCZ2018	GO Biological	GO_METENCEPHALON_DEVELOPMENT	0.0195655
SCZ2018	GO Biological	GO_MEMBRANE_FUSION	0.0197467
SCZ2018	GO Biological	GO_CELLULAR_RESPONSE_TO_AMMONIUM_ION	0.0197724
SCZ2018	GO Biological	GO_TRANSCRIPTION_BY_RNA_POLYMERASE_III	0.0198687
SCZ2018	GO Biological	GO_MODIFICATION_OF_MORPHOLOGY_OR_PHYSIOLOGY_OF_OTHER_ORGANISM_INVOLVED_IN_SYMBIOTIC_INTERACTION	0.020417
SCZ2018	GO Biological	GO_RUFFLE_ASSEMBLY	0.0204401
SCZ2018	GO Biological	GO_COLUMNAR_CUBOIDAL_EPITHELIAL_CELL_DEVELOPMENT	0.0204524
SCZ2018	GO Biological	GO_ANTIGEN_RECEPTOR_MEDIATED_SIGNALING_PATHWAY	0.0205749
SCZ2018	GO Biological	GO_REGULATION_OF_ENDOCYTOSIS	0.0205776
SCZ2018	GO Biological	GO_VACUOLE_ORGANIZATION	0.0206088
SCZ2018	GO Biological	GO_REGULATION_OF_RECEPTOR_MEDIATED_ENDOCYTOSIS	0.0207078
SCZ2018	GO Biological	GO_REGULATION_OF_EPITHELIAL_CELL_MIGRATION	0.0209299
SCZ2018	GO Biological	GO_CILIARY_BASAL_BODY_PLASMA_MEMBRANE_DOCKING	0.0213357
SCZ2018	GO Biological	GO_MACROMOLECULE_METHYLATION	0.0213767
SCZ2018	GO Biological	GO_REGULATION_OF_RELEASE_OF_SEQUESTERED_CALCIUM_ION_INTO_CYTOSOL	0.021442
SCZ2018	GO Biological	GO_SPECIFICATION_OF_ANIMAL_ORGAN_IDENTITY	0.0214426
SCZ2018	GO Biological	GO_APICAL_JUNCTION_ASSEMBLY	0.0216233
SCZ2018	GO Biological	GO_NEGATIVE_REGULATION_OF_PROTEIN_CONTAINING_COMPLEX_DISASSEMBLY	0.0216767
SCZ2018	GO Biological	GO_EMBRYONIC_PATTERN_SPECIFICATION	0.0217144
SCZ2018	GO Biological	GO_ORGANELLE_ASSEMBLY	0.0217222
SCZ2018	GO Biological	GO_GLYCOSYLATION	0.0217781
SCZ2018	GO Biological	GO_REGULATION_OF_GTPASE_ACTIVITY	0.0220476
SCZ2018	GO Biological	GO_PROTEIN_TARGETING_TO_MITOCHONDRION	0.0221089
SCZ2018	GO Biological	GO_POSITIVE_REGULATION_OF_PROTEIN_TYROSINE_KINASE_ACTIVITY	0.0223388
SCZ2018	GO Biological	GO_PATTERN_RECOGNITION_RECEPTOR_SIGNALING_PATHWAY	0.0225831
SCZ2018	GO Biological	GO_TUMOR_NECROSIS_FACTOR_MEDIATED_SIGNALING_PATHWAY	0.022774
SCZ2018	GO Biological	GO_FACE_DEVELOPMENT	0.022809
SCZ2018	GO Biological	GO_PEPTIDE_HORMONE_SECRETION	0.0229171
SCZ2018	GO Biological	GO_POSITIVE_CHEMOTAXIS	0.0230361
SCZ2018	GO Biological	GO_POSITIVE_REGULATION_OF_LEUKOCYTE_MIGRATION	0.0230401
SCZ2018	GO Biological	GO_TRANSITION_METAL_ION_TRANSPORT	0.0230855
SCZ2018	GO Biological	GO_GLYCOPROTEIN_METABOLIC_PROCESS	0.023128
SCZ2018	GO Biological	GO_RECOMBINATIONAL_REPAIR	0.0231527
SCZ2018	GO Biological	GO_RESPONSE_TO_ANTIBIOTIC	0.0232093
SCZ2018	GO Biological	GO_POSITIVE_REGULATION_OF_SMALL_MOLECULE_METABOLIC_PROCESS	0.0232409
SCZ2018	GO Biological	GO_THIOESTER_METABOLIC_PROCESS	0.0233996
SCZ2018	GO Biological	GO_MODULATION_OF_EXCITATORY_POSTSYNAPTIC_POTENTIAL	0.0235538
SCZ2018	GO Biological	GO_REGULATION_OF_PROTEIN_DEPHOSPHORYLATION	0.0236613
SCZ2018	GO Biological	GO_MITOCHONDRIAL_FISSION	0.0237834
SCZ2018	GO Biological	GO_LEUKOCYTE_DIFFERENTIATION	0.0238768
SCZ2018	GO Biological	GO_NEGATIVE_REGULATION_OF_REPRODUCTIVE_PROCESS	0.0243746
SCZ2018	GO Biological	GO_EXTRACELLULAR_MATRIX_ASSEMBLY	0.0243802
SCZ2018	GO Biological	GO_FORMATION_OF_PRIMARY_GERM_LAYER	0.0245636
SCZ2018	GO Biological	GO_INTRINSIC_APOPTOTIC_SIGNALING_PATHWAY	0.0246273
SCZ2018	GO Biological	GO_FC_EPSILON_RECEPTOR_SIGNALING_PATHWAY	0.024749
SCZ2018	GO Biological	GO_DETECTION_OF_VISIBLE_LIGHT	0.0249682
SCZ2018	GO Biological	GO_REGULATION_OF_CELLULAR_RESPONSE_TO_TRANSFORMING_GROWTH_FACTOR_BETA_STIMULUS	0.0249923
SCZ2018	GO Biological	GO_CELL_CHEMOTAXIS	0.0250178
SCZ2018	GO Biological	GO_POSITIVE_REGULATION_OF_INTRACELLULAR_TRANSPORT	0.0251081
SCZ2018	GO Biological	GO_HISTONE_METHYLATION	0.0251928
SCZ2018	GO Biological	GO_PROTEIN_O_LINKED_GLYCOSYLATION	0.0252289
SCZ2018	GO Biological	GO_NEURON_PROJECTION_GUIDANCE	0.0254062
SCZ2018	GO Biological	GO_G_PROTEIN_COUPLED_RECEPTOR_SIGNALING_PATHWAY	0.025544
SCZ2018	GO Biological	GO_REGULATION_OF_HORMONE_LEVELS	0.0256469
SCZ2018	GO Biological	GO_NEURAL_TUBE_FORMATION	0.0257692
SCZ2018	GO Biological	GO_MODIFICATION_OF_MORPHOLOGY_OR_PHYSIOLOGY_OF_OTHER_ORGANISM	0.02591
SCZ2018	GO Biological	GO_VITAMIN_METABOLIC_PROCESS	0.0259827
SCZ2018	GO Biological	GO_PEPTIDYL_THREONINE_MODIFICATION	0.0260565
SCZ2018	GO Biological	GO_HEMATOPOIETIC_PROGENITOR_CELL_DIFFERENTIATION	0.0262814
SCZ2018	GO Biological	GO_NEGATIVE_REGULATION_OF_BINDING	0.026333
SCZ2018	GO Biological	GO_POSITIVE_REGULATION_OF_OSSIFICATION	0.0265035
SCZ2018	GO Biological	GO_RESPONSE_TO_REACTIVE_OXYGEN_SPECIES	0.0265246
SCZ2018	GO Biological	GO_MITOCHONDRIAL_RESPIRATORY_CHAIN_COMPLEX_ASSEMBLY	0.0267258
SCZ2018	GO Biological	GO_CARDIAC_VENTRICLE_MORPHOGENESIS	0.0267947
SCZ2018	GO Biological	GO_NEGATIVE_REGULATION_OF_IMMUNE_RESPONSE	0.0271546
SCZ2018	GO Biological	GO_HORMONE_MEDIATED_SIGNALING_PATHWAY	0.027163
SCZ2018	GO Biological	GO_CELLULAR_RESPONSE_TO_NUTRIENT	0.0273488
SCZ2018	GO Biological	GO_INORGANIC_ANION_TRANSMEMBRANE_TRANSPORT	0.0275338
SCZ2018	GO Biological	GO_ACTIVATION_OF_INNATE_IMMUNE_RESPONSE	0.0276963
SCZ2018	GO Biological	GO_NEGATIVE_REGULATION_OF_CELL_CYCLE_PHASE_TRANSITION	0.0281004
SCZ2018	GO Biological	GO_RESPONSE_TO_ENDOPLASMIC_RETICULUM_STRESS	0.0283932
SCZ2018	GO Biological	GO_RESPONSE_TO_CALCIUM_ION	0.0284645
SCZ2018	GO Biological	GO_T_CELL_RECEPTOR_SIGNALING_PATHWAY	0.0290142
SCZ2018	GO Biological	GO_MICROTUBULE_BASED_PROCESS	0.0296082
[truncated: 55,468 more rows]
