# Supplementary material for: Cascading epigenomic analysis for identifying disease genes from the regulatory landscape of GWAS variants
Source: PLoS Genet. 2021 Nov 22;17(11):e1009918. doi: 10.1371/journal.pgen.1009918 (PMC8648125; doi:10.1371/journal.pgen.1009918)
Supplement: S6 Table — (XLSX) [file pgen.1009918.s006.xlsx]

## Sheet: CEWAS
	CA1 field, left	CA2 field, left	CA3 field, left	CA4 field, left	Crus I, left, lateral hemisphere	Crus I, left, paravermis	Crus II, left, lateral hemisphere	Heschl's gyrus, left	V, left, paravermis	VI, left, lateral hemisphere	VI, left, paravermis	VIIB, left, lateral hemisphere	VIIB, left, paravermis	amygdalohippocampal transition zone, left	angular gyrus, left, inferior bank of gyrus	angular gyrus, left, superior bank of gyrus	anterior group of nuclei, left	arcuate nucleus of medulla, left	basolateral nucleus, left	basomedial nucleus, left	body of caudate nucleus, left	caudal group of intralaminar nuclei, left	central nucleus, left	cingulate gyrus, frontal part, left, inferior bank of gyrus	cingulate gyrus, frontal part, left, superior bank of gyrus	cingulate gyrus, parietal part, left, superior bank of gyrus	claustrum, left	corpus callosum	cortico-medial group, left	cuneate nucleus, left	cuneus, left, peristriate	cuneus, left, striate	dentate gyrus, left	dentate nucleus, left	dorsal lateral geniculate nucleus, left	frontal operculum, left	fusiform gyrus, left, bank of cos	fusiform gyrus, left, bank of the its	gigantocellular group, left	globus pallidus, internal segment, left	gyrus rectus, left	head of caudate nucleus, left	inferior frontal gyrus, orbital part, left	inferior frontal gyrus, triangular part, left	inferior olivary complex, left	inferior temporal gyrus, left, bank of mts	inferior temporal gyrus, left, bank of the its	inferior temporal gyrus, left, lateral bank of gyrus	lateral group of nuclei, left, dorsal division
SCZ2018	0.10977	0.33351	0.11608	0.013256	0.76658	0.36348	0.65894	0.087504	0.4941	0.43064	0.41421	0.40167	0.39107	0.20605	0.35703	0.21237	0.00031318	0.046988	0.0037625	0.0003616	0.0021077	0.057459	0.0015729	0.24346	0.11312	0.17627	0.64877	0.51654	0.77807	0.15179	0.0062511	0.2873	0.001606	0.15451	0.28418	0.031213	0.53719	0.77575	0.89867	0.020684	0.81475	0.1297	0.50699	0.45434	0.47261	0.29039	0.57688	0.050477	0.1518
SCZ2014	0.017213	0.02873	0.0043227	0.00029745	0.78672	0.52283	0.45103	0.026373	0.50541	0.75837	0.27215	0.56502	0.73062	0.73212	0.19875	0.0023231	0.015529	0.55995	0.25196	0.020771	0.35895	0.71877	0.30831	0.43584	0.078845	0.019936	0.93166	0.69627	0.3644	0.52404	2.0034e-05	0.02632	0.010512	0.06736	0.026811	0.0044258	0.77342	0.70522	0.33417	0.032412	0.41707	0.21066	0.98104	0.2838	0.0048153	0.1108	0.10456	0.013017	0.70495
BIP2019	0.66936	0.66334	0.57956	0.15228	0.5494	0.9394	0.96263	0.71295	0.29312	0.7541	0.53528	0.42715	0.16666	0.35284	0.33539	0.82846	0.52931	0.068438	0.18557	0.84537	0.29454	0.077314	0.26885	0.39754	0.0172	0.52071	0.77546	0.22238	0.0028013	0.045872	0.91836	0.58235	0.58835	0.86818	0.63488	0.37377	0.30826	0.93853	0.52526	0.0022933	0.14137	0.15258	0.00016505	0.001463	0.35376	0.18358	0.0081279	0.46249	0.063748
AD2019	0.74747	0.18296	0.23522	0.043901	0.60925	0.50306	0.17236	0.72854	0.76389	0.55586	0.043635	0.93707	0.24548	0.00043569	0.52381	0.24562	0.016801	0.028353	0.41648	0.063262	0.63591	0.12046	0.52753	0.00069166	0.0051145	0.015597	0.57814	0.20222	0.16031	0.64047	0.62004	0.34685	0.050652	0.32173	0.072877	0.044887	0.74943	0.018851	0.29904	0.23889	0.88697	0.71081	0.018802	4.8298e-06	0.29157	0.28415	0.12302	0.4455	0.94192
AD2018	0.0013893	0.16467	0.68802	0.0064888	0.019695	0.48613	0.70268	0.62869	0.023149	0.23376	0.00081537	0.042217	0.46899	4.7187e-10	0.15835	0.29198	0.0001324	2.6334e-05	0.34648	0.15035	0.11354	0.00014127	2.2414e-05	0.15673	0.0010041	0.12417	0.22085	0.011365	0.15859	0.2686	0.12206	0.68907	0.069322	0.44308	0.12817	0.10649	0.95274	0.13692	0.75195	4.6649e-05	0.079044	0.42812	0.20263	6.417e-06	0.029774	0.8791	0.5994	0.079824	0.24933
AD2013	0.42776	0.074075	0.039641	0.51758	0.001878	0.0068649	0.013028	0.20007	0.031215	0.0020659	1.3738e-06	6.6076e-07	0.052259	0.00078424	0.81236	0.429	0.080694	0.2311	0.55853	0.073834	0.090968	0.093395	0.20942	0.21523	0.27518	0.33165	0.32682	0.37673	0.00022377	0.0026401	0.34316	0.012133	0.12913	0.74371	0.65943	0.44383	0.72661	0.22138	2.7068e-07	0.29975	0.20387	0.20781	0.21559	0.22414	0.47017	0.1677	0.095774	0.22072	0.5022
PD2019	4.0022e-09	5.0201e-08	0.37479	0.23248	0.031051	0.26271	0.37212	0.36444	0.4106	0.067057	0.88633	0.95423	0.024306	0.087013	0.88135	0.8338	0.3375	0.00081549	0.028296	0.00018757	0.51173	0.086679	1.701e-07	0.00014963	0.25916	0.47804	0.024445	0.0064281	0.00019439	1.4576e-05	0.23004	0.11686	0.10495	8.9888e-07	0.0057688	0.15562	0.016478	0.66903	0.00024308	0.10961	0.0069497	0.023056	0.18819	0.042854	9.2805e-07	0.27733	0.73095	0.0054705	3.3533e-13
ALS2018	1.7317e-11	8.8965e-06	6.0949e-14	1.1429e-12	0.0042082	6.2041e-05	0.0071271	1.1043e-11	2.4412e-06	0.0066784	0.033029	0.0014298	1.1843e-06	0.0074543	0.00012295	3.8543e-08	0.00031264	7.3564e-07	0.0020891	4.1517e-05	3.8086e-07	0.00053141	1.0763e-10	7.9121e-12	3.969e-09	6.1769e-09	5.1131e-11	4.3874e-06	5.3869e-07	0.28405	1.9617e-11	2.088e-08	2.7084e-09	0.044245	0.0020075	1.618e-10	0.0001344	0.0017151	0.028844	1.6442e-07	6.6005e-10	1.2726e-11	6.4726e-06	1.0614e-05	1.2653e-05	1.7645e-09	4.0571e-11	7.1104e-09	0.0005565
DEP2019	0.061807	0.0027535	0.00034551	0.00092602	0.54546	0.99896	0.31454	0.022452	0.041022	0.10257	0.57296	0.21092	0.90341	0.036825	0.37569	0.014941	0.90167	0.49393	0.02083	0.32622	0.0021261	1.1641e-05	0.46089	0.0017771	0.082367	0.0055527	0.37406	0.37899	0.17733	0.84511	3.8371e-08	0.61256	1.7675e-06	0.86181	0.98123	0.08275	0.87484	0.046506	0.17796	3.3472e-05	0.46923	0.30565	0.016531	0.060481	0.0034796	0.0013663	0.00051309	0.42479	0.69673
MDD2019	0.0012614	0.0015086	0.00442	0.12126	0.0011247	0.00066825	0.073033	2.2852e-05	2.316e-05	5.3212e-06	0.00037175	0.0024848	0.0084363	0.0067061	0.00012599	0.0086192	2.1929e-07	0.98898	0.00099638	0.68554	1.0051e-05	8.1974e-08	0.19665	0.00015737	4.7534e-05	1.1169e-05	0.0018915	2.6524e-07	0.63661	0.76258	1.3381e-07	0.032675	0.069096	0.0010063	0.12607	0.013642	4.3124e-08	0.00051795	0.0064544	6.3843e-06	0.43879	0.0051642	1.8505e-05	0.00011227	7.2198e-05	2.8563e-05	6.4405e-09	0.012595	0.10531
MDD2018	0.042327	0.026889	0.032082	0.54886	0.23683	0.34955	0.65116	0.38068	0.063086	0.60054	0.60033	0.63539	0.29353	0.84754	0.22367	0.77209	3.9982e-07	0.51466	0.18393	0.10582	0.0011533	6.441e-09	0.12749	0.9536	0.33954	0.81364	0.014882	0.006127	0.33833	0.024705	0.02915	0.00022478	0.073319	0.095355	0.34896	0.3328	0.04507	0.70497	0.10839	0.074436	0.38853	0.90578	0.032258	0.029732	0.033587	0.057679	5.7719e-06	0.31368	2.2036e-06
wellbeing2019	0.091952	0.0061947	0.0647	0.079008	0.38218	0.010416	0.66878	0.0035418	0.55626	0.43439	0.020353	0.647	0.016847	0.076981	0.42562	0.17502	0.095248	0.059341	0.04934	0.086768	0.020499	0.0017614	0.62371	0.0022169	0.52049	0.0041582	0.90804	0.88282	0.34684	0.01436	1.0807e-06	0.90959	1.0292e-05	0.18694	0.33845	0.11804	0.11795	0.55211	0.62541	4.5359e-06	0.9499	0.1742	0.48531	0.4092	0.12628	0.041513	0.064764	0.45536	0.36678
Insomnia2019	0.64201	0.41898	0.24883	8.4471e-05	0.28162	0.048582	0.0083843	0.0016861	0.14242	0.00083183	0.025725	0.092242	0.59072	0.00064083	0.023263	0.91852	0.021975	0.0060354	0.26998	0.40268	0.088828	0.011039	0.20098	0.76325	0.019078	0.73286	0.00011751	0.0036563	0.096294	0.35783	1.1888e-05	5.2296e-05	0.80954	0.068404	0.17877	1.6042e-05	0.010969	0.074671	2.1562e-05	0.00031857	0.46292	0.258	0.034894	0.23323	0.031413	0.99522	0.056885	0.16427	0.018614
Insomnia2017	0.41758	0.12846	0.25483	0.85213	0.56171	0.024034	0.00046564	0.57561	0.75463	0.004877	0.43653	0.017584	0.28905	0.51457	0.44566	0.13009	0.62318	0.78318	0.60486	0.24336	0.18374	0.10623	0.024885	0.072448	0.38281	0.35563	5.1909e-08	0.3606	0.16141	0.45974	0.57896	0.034894	0.29739	0.086147	0.14922	0.0019565	0.13787	0.29115	0.0071429	0.6993	0.94454	0.34695	0.92882	0.57531	0.91913	0.57694	0.19959	0.05869	0.00031149
IQ2018	0.47696	0.041569	0.081489	0.024971	0.50071	0.33974	0.0040783	0.00024841	0.0093633	0.38901	0.014763	0.77402	0.023801	0.086242	0.94267	0.0067474	0.032255	0.88752	0.12481	0.84093	0.34579	6.752e-05	1.3659e-06	0.10791	0.037378	9.0899e-05	0.081999	0.16589	0.0006828	0.75895	0.94821	0.95455	0.0038441	0.6507	0.56338	0.14404	0.49426	0.79803	0.0096684	0.97385	0.072607	0.73335	0.43346	0.35504	0.49075	0.67518	0.099307	0.78254	0.73405
IQ2017	0.18976	0.029349	0.0097412	0.044391	0.50356	0.9208	0.015498	0.33025	0.37834	0.68168	0.028358	0.73772	0.42478	0.76828	0.10729	0.86157	0.13552	0.32463	0.29729	0.087273	0.16883	0.53371	0.00057267	0.82801	0.58821	0.83569	0.78133	0.69841	0.58663	0.065798	0.00021849	0.29558	0.36973	0.0020613	0.24266	0.083751	0.0010877	0.18568	0.24345	0.37013	0.10185	0.31136	0.13544	0.0066968	0.33204	0.033202	0.012748	0.036204	0.0038752
[truncated: 56 more columns]

## Sheet: MetaXcan
	CA1 field, left	CA2 field, left	CA3 field, left	CA4 field, left	Crus I, left, lateral hemisphere	Crus I, left, paravermis	Crus II, left, lateral hemisphere	Heschl's gyrus, left	V, left, paravermis	VI, left, lateral hemisphere	VI, left, paravermis	VIIB, left, lateral hemisphere	VIIB, left, paravermis	amygdalohippocampal transition zone, left	angular gyrus, left, inferior bank of gyrus	angular gyrus, left, superior bank of gyrus	anterior group of nuclei, left	arcuate nucleus of medulla, left	basolateral nucleus, left	basomedial nucleus, left	body of caudate nucleus, left	caudal group of intralaminar nuclei, left	central nucleus, left	cingulate gyrus, frontal part, left, inferior bank of gyrus	cingulate gyrus, frontal part, left, superior bank of gyrus	cingulate gyrus, parietal part, left, superior bank of gyrus	claustrum, left	corpus callosum	cortico-medial group, left	cuneate nucleus, left	cuneus, left, peristriate	cuneus, left, striate	dentate gyrus, left	dentate nucleus, left	dorsal lateral geniculate nucleus, left	frontal operculum, left	fusiform gyrus, left, bank of cos	fusiform gyrus, left, bank of the its	gigantocellular group, left	globus pallidus, internal segment, left	gyrus rectus, left	head of caudate nucleus, left	inferior frontal gyrus, orbital part, left	inferior frontal gyrus, triangular part, left	inferior olivary complex, left	inferior temporal gyrus, left, bank of mts	inferior temporal gyrus, left, bank of the its	inferior temporal gyrus, left, lateral bank of gyrus	lateral group of nuclei, left, dorsal division
SCZ2018	0.0031864	0.00019175	0.001322	0.0036207	0.092064	0.0043388	0.02629	2.9396e-05	0.13052	0.0016778	0.3038	0.00080786	0.0012232	0.012486	0.017729	0.12246	0.35751	0.27952	0.53035	0.887	0.12084	0.20969	0.51166	0.99628	0.25021	0.94258	0.0045822	0.99187	0.055073	0.92462	0.035339	0.24947	0.35489	0.41442	0.39596	0.00063842	0.01941	0.24949	0.86929	0.95923	0.67585	0.87961	0.15601	0.43669	0.00017224	0.21858	0.0072406	0.0014369	0.24278
SCZ2014	0.0024343	0.0031195	4.9712e-06	0.0028837	0.0022379	0.00022761	0.023413	1.1212e-05	0.015274	0.0016841	0.020973	2.3356e-05	3.5916e-05	0.00080089	0.0050484	0.012947	0.32507	0.8647	0.36577	0.68888	0.56683	0.46926	0.47356	0.95792	0.94333	0.49111	0.045652	0.20418	0.063093	0.23305	0.029968	0.27618	0.2459	0.45133	0.019976	0.00016592	0.0046932	0.10352	0.75736	0.6987	0.31767	0.72197	0.18165	0.75394	2.3984e-06	0.1611	0.012341	2.1312e-05	0.31584
BIP2019	0.77254	0.40591	0.59657	0.21603	4.7406e-05	0.17253	0.00034438	0.21651	0.11927	0.00056702	0.035619	0.00019917	0.0010183	0.25662	0.024381	0.098694	0.8468	0.070408	0.42825	0.10953	0.2454	0.059778	0.91251	0.94413	0.53302	0.44671	0.80833	0.26703	0.37882	0.87905	0.30442	0.40915	0.012789	0.747	0.82314	0.50336	0.023128	0.078051	0.042499	0.03986	0.20218	0.34356	0.0091719	0.0084649	0.018122	0.87957	0.20729	0.019953	7.306e-05
AD2019	8.3093e-05	1.3562e-07	2.6635e-07	0.025352	0.11966	0.073804	3.5914e-05	0.0071515	0.33405	0.21968	0.99497	0.18366	0.0075385	0.30528	0.25986	0.11219	0.22426	0.0028303	0.00039981	4.909e-13	3.2791e-10	0.036768	0.02111	0.00010941	0.00012	0.00058119	4.3448e-06	0.00020542	0.001628	0.011939	0.31661	0.0057983	0.22079	3.9498e-12	2.1925e-07	0.0011237	0.00018704	2.495e-07	8.4856e-06	9.728e-05	0.0098414	1.1318e-05	1.8661e-07	1.0791e-06	0.0013651	0.070798	0.00031901	0.02355	0.016293
AD2018	0.35053	1.7298e-05	0.072687	0.91923	0.72991	0.45408	0.041418	0.0013507	0.026454	0.40392	0.065002	0.41809	0.64922	0.030134	0.39395	0.079355	0.6241	0.38203	0.39517	0.00021272	0.007047	0.81955	0.27026	0.0051208	9.4046e-05	0.0025507	0.002512	0.16642	0.3472	0.059169	0.20831	0.40098	0.44091	1.9808e-06	0.0015697	0.0437	9.4792e-06	5.8791e-05	4.5141e-05	0.5186	0.0151	0.00010123	0.00020324	1.7722e-07	0.89254	0.079528	0.024665	0.1291	0.69739
AD2013	0.008638	0.96783	0.062734	0.017806	2.3702e-08	1.9822e-05	0.0093865	0.0044734	0.00011102	1.352e-05	7.9171e-13	6.8088e-12	4.9563e-07	0.0031401	0.028115	0.00014463	0.045126	0.017059	0.31141	0.0092516	0.66276	0.0010698	0.40567	0.25711	0.58693	0.53892	0.047319	0.97462	0.45275	0.4094	0.22706	0.062214	0.0042174	0.85615	0.33708	0.43061	0.0022681	0.75046	1.3149e-05	0.25614	0.018195	0.60148	0.00061385	0.02286	0.90829	0.18648	0.35655	0.045899	0.51687
PD2019	7.2402e-05	6.5301e-05	0.30512	0.87703	0.13906	0.47609	0.7517	0.3417	0.23866	0.094302	0.70023	0.30928	0.0022652	0.18497	0.00057216	0.00086713	0.56454	0.00011811	0.30563	0.76592	0.1052	0.18187	0.095589	0.29226	0.0040309	0.24874	0.24942	0.64908	0.0038081	0.99468	0.17863	0.65433	0.25976	0.00089955	1.2762e-07	0.25333	0.22562	0.15142	0.088128	0.53424	0.31637	0.78382	0.42934	0.66227	4.5716e-05	0.083522	0.30395	0.41942	0.00015323
ALS2018	2.033e-08	0.00016993	1.8901e-05	1.1738e-08	0.26627	0.0070223	8.6763e-05	3.7791e-08	0.0038124	0.12601	0.95366	0.10034	0.0026189	0.0054438	0.040626	1.1117e-06	1.9435e-07	0.25542	0.0038881	9.2614e-06	5.0023e-06	0.041315	8.319e-07	2.4226e-06	0.0031083	8.2925e-07	9.0562e-08	0.0041346	0.00064134	0.014266	7.8205e-11	0.00059554	1.6169e-05	0.0009334	0.00058873	3.16e-07	0.078525	0.12127	0.086769	0.084302	4.0493e-06	4.9048e-12	0.087274	0.057673	0.01341	1.3627e-06	2.1505e-07	1.6028e-05	0.0020107
DEP2019	0.21184	0.10234	0.45849	0.42847	0.93119	0.25226	0.4608	0.033189	0.057476	0.58126	0.064965	0.91113	0.31229	0.91319	0.29259	0.33659	0.22114	0.30812	0.75725	0.38918	0.00028577	0.012452	0.39207	0.013952	0.74379	0.21327	0.92826	0.43336	0.18234	0.59921	1.9053e-05	0.37283	0.0001455	0.92353	0.31514	0.77597	0.84628	0.33315	0.55457	0.13374	0.86126	0.73925	0.015831	0.028036	0.07007	0.97704	0.011425	0.13082	0.010352
MDD2019	0.37431	0.98134	0.0062923	0.12138	0.19146	0.57208	0.046525	0.46616	0.46387	0.21594	0.38597	0.21817	0.36425	0.036461	0.00010169	0.069892	0.73866	0.44244	0.37567	2.3552e-05	0.032133	0.3979	0.088781	0.19869	0.27074	0.79409	0.014902	0.42796	5.028e-06	0.085422	0.98608	0.059581	0.092231	0.15047	0.59261	0.054971	0.30819	0.69	0.87707	0.1746	0.0080013	0.067576	0.020192	0.25445	0.96838	0.044151	0.82024	0.33706	0.79918
MDD2018	0.5103	0.5996	0.15169	0.96095	0.23235	0.55847	0.38257	0.084904	0.35898	0.83946	0.90079	0.090636	0.74585	0.020352	4.99e-06	0.42772	0.21345	0.50353	0.28813	0.083186	0.00018129	0.97875	0.0062383	0.27293	0.20484	0.64349	0.70974	0.67082	0.007693	0.065979	0.030289	0.13348	0.62733	0.23082	0.3423	0.0075618	0.0011378	0.84665	0.010301	0.61909	0.22682	0.21184	0.0017895	0.034799	0.41683	0.8287	0.0041927	0.078334	0.24393
wellbeing2019	0.028511	0.0047175	0.62494	0.9033	0.45042	0.026981	0.37331	0.0034158	0.66681	0.16048	0.00056443	0.44456	0.085852	0.41142	0.29428	0.75578	0.33955	0.048201	0.25543	0.90255	0.0026957	0.12807	0.90252	0.0061359	0.98677	0.025958	0.58903	0.52142	0.22844	0.11011	0.0004937	0.22476	1.33e-05	0.88146	0.34392	0.98	0.74687	0.69925	0.2213	0.051396	0.64612	0.037363	0.25451	0.078956	0.43959	0.64834	0.15729	0.94625	0.92349
Insomnia2019	0.00044321	0.92202	0.13839	0.0043809	0.45664	0.11482	0.43358	0.0053048	0.8168	5.2921e-05	0.79877	0.85395	0.35047	0.0026069	0.60589	0.13909	0.94949	0.63957	0.26773	0.52221	0.0059842	0.45186	0.090214	0.023422	0.82535	0.0035224	0.01178	0.021091	0.71072	0.71138	1.0007e-05	0.23829	0.41073	0.3296	0.25406	0.099352	4.6437e-07	1.289e-05	7.2058e-12	0.89265	0.064026	0.43626	0.065936	1.315e-05	0.17629	0.060576	0.43716	0.037087	0.25058
Insomnia2017	0.42817	0.080755	0.011683	0.075519	0.18073	0.20296	0.019904	0.0806	0.3449	0.07636	0.23864	0.092109	0.18088	0.46083	0.0058243	0.84626	0.24685	0.86697	0.90605	0.85324	0.055221	0.67116	0.20415	0.22579	0.22034	0.22213	0.00075958	0.5372	0.87815	0.49309	0.028339	0.0033868	0.14079	0.51751	0.043975	0.26045	0.31738	0.30719	1.1516e-08	0.27063	0.90984	0.13196	0.25694	0.052413	0.27304	0.09815	0.055897	0.59932	5.4107e-05
IQ2018	0.40873	0.4389	0.48525	0.35411	0.59012	0.0046221	0.56663	0.011456	0.94949	0.095344	0.0051231	0.11639	0.40875	0.25831	0.41499	0.82586	0.32531	0.93205	0.16691	0.51805	0.11939	4.6693e-05	0.0062431	0.96367	0.88227	0.10843	0.017251	0.14794	0.08539	0.0087694	0.17768	0.092612	0.77485	0.024922	0.098357	0.18952	0.57736	0.2505	0.00013891	0.76032	0.25401	0.73093	0.35226	0.29389	0.34508	0.85988	0.23126	0.047177	0.2238
IQ2017	0.38076	0.019223	0.2043	0.060639	0.053714	0.41146	0.0033959	0.27723	0.72325	0.22559	0.35087	0.68769	0.42129	0.38928	0.95333	0.47055	0.28998	0.58158	0.14455	0.98933	0.00062524	0.47611	0.0062616	0.59924	0.25554	0.44108	0.00029081	0.00031633	0.064966	0.36115	0.51962	0.62907	0.52355	0.90648	0.49361	0.88752	0.84927	0.37339	0.1951	0.00065868	0.14205	0.072483	0.8949	0.0054658	0.10912	0.59321	0.99894	0.91395	0.78463
[truncated: 56 more columns]

## Sheet: EpiXcan
S6 Table. Brain region enrichment
	CA1 field, left	CA2 field, left	CA3 field, left	CA4 field, left	Crus I, left, lateral hemisphere	Crus I, left, paravermis	Crus II, left, lateral hemisphere	Heschl's gyrus, left	V, left, paravermis	VI, left, lateral hemisphere	VI, left, paravermis	VIIB, left, lateral hemisphere	VIIB, left, paravermis	amygdalohippocampal transition zone, left	angular gyrus, left, inferior bank of gyrus	angular gyrus, left, superior bank of gyrus	anterior group of nuclei, left	arcuate nucleus of medulla, left	basolateral nucleus, left	basomedial nucleus, left	body of caudate nucleus, left	caudal group of intralaminar nuclei, left	central nucleus, left	cingulate gyrus, frontal part, left, inferior bank of gyrus	cingulate gyrus, frontal part, left, superior bank of gyrus	cingulate gyrus, parietal part, left, superior bank of gyrus	claustrum, left	corpus callosum	cortico-medial group, left	cuneate nucleus, left	cuneus, left, peristriate	cuneus, left, striate	dentate gyrus, left	dentate nucleus, left	dorsal lateral geniculate nucleus, left	frontal operculum, left	fusiform gyrus, left, bank of cos	fusiform gyrus, left, bank of the its	gigantocellular group, left	globus pallidus, internal segment, left	gyrus rectus, left	head of caudate nucleus, left	inferior frontal gyrus, orbital part, left	inferior frontal gyrus, triangular part, left	inferior olivary complex, left	inferior temporal gyrus, left, bank of mts	inferior temporal gyrus, left, bank of the its	inferior temporal gyrus, left, lateral bank of gyrus	lateral group of nuclei, left, dorsal division
SCZ2018	0.022749	0.00016504	0.00014225	7.083e-05	0.36639	0.006153	0.42579	0.00031203	0.54534	0.0060987	0.5289	0.0036153	0.000398	0.038709	0.0051282	0.21962	0.10714	0.0048252	0.69726	0.3576	0.056077	0.18403	0.41862	0.82677	0.25811	0.70841	0.0063949	0.69319	0.13624	0.99521	0.00077746	0.03597	0.24896	0.87742	0.19386	0.018219	0.018992	0.010321	0.38948	0.13963	0.30059	0.29761	0.43531	0.16623	0.00033716	0.092115	0.0063497	0.00038889	0.25283
SCZ2014	0.044093	0.00037821	1.5966e-06	0.00045976	0.061931	0.0048951	0.23728	0.00014263	0.30042	0.016879	0.13517	0.00095198	2.2521e-05	0.0020582	0.00016245	0.0067094	0.24209	0.13624	0.66353	0.54478	0.42511	0.9942	0.69757	0.25896	0.65131	0.79221	0.040311	0.31409	0.028792	0.050923	0.00015214	0.032103	0.18983	0.83889	0.023077	0.010068	0.0040734	0.0022811	0.55776	0.6125	0.1107	0.47156	0.83642	0.67254	8.8385e-06	0.023409	0.0033742	4.749e-06	0.36769
BIP2019	0.67188	0.034261	0.95799	0.73821	0.0034688	0.044358	0.065208	0.1086	0.22011	6.2749e-05	0.018649	0.01291	7.1763e-05	0.15154	0.0018131	0.066574	0.96067	0.044147	0.52874	0.0020953	0.16685	0.12457	0.67051	0.021354	0.43255	0.6404	0.26766	0.28299	0.81469	0.60246	0.42142	0.81836	0.0040435	0.95358	0.92232	0.40944	1.1399e-05	0.005268	0.05638	0.23684	1	0.20503	0.072056	0.1292	0.33077	0.53959	0.96576	0.020597	0.0026689
AD2019	0.0045539	0.031145	0.00056109	0.33491	0.96682	0.48682	0.013425	0.4613	0.26504	0.85467	0.50315	0.68621	0.59894	0.13521	0.69842	0.63689	0.62716	0.081877	0.035705	2.3295e-07	0.00034432	0.41037	0.16175	0.0013684	0.028845	0.062702	0.010816	0.26742	0.20397	0.28938	0.9041	0.63003	0.95294	1.1242e-07	5.6511e-05	0.29791	0.0047683	5.0321e-06	5.2752e-05	0.13377	0.11297	0.071481	0.00021729	3.3654e-08	0.33147	0.88193	0.10149	0.89899	0.34537
AD2018	0.55707	0.022349	0.29779	0.69318	0.048026	0.79758	0.84504	0.16947	0.067926	0.072126	0.0034678	0.06957	0.050389	3.4417e-07	0.73568	0.29531	0.48919	0.93135	0.97489	0.067908	0.0071125	0.4505	0.040946	0.0022074	0.0046889	0.039879	0.090832	0.94851	0.0037394	0.24521	0.93026	0.33943	0.47083	0.0036215	0.00155	0.97999	0.00010461	6.709e-05	0.00034428	0.85401	0.4976	0.2938	0.002031	2.2142e-06	0.19303	0.64944	0.15158	0.44274	0.77589
AD2013	0.054982	0.23082	0.31628	0.0025187	6.8512e-07	0.00053329	0.0055807	0.017166	0.018191	0.0021127	1.4236e-08	1.4195e-09	7.4528e-07	0.0013647	0.15133	2.339e-05	0.53633	0.014895	0.17483	0.048201	0.22918	0.045005	0.13751	0.17657	0.31372	0.20051	0.19498	0.91315	0.32987	0.40788	0.0092872	0.017286	0.0080096	0.33548	0.18358	0.65977	0.68116	0.39423	5.4737e-08	0.080533	0.012959	0.35261	2.2185e-05	0.20181	0.096261	0.54613	0.2075	0.0024521	0.53522
PD2019	0.00072611	0.00019335	0.35756	0.72423	0.049073	0.79903	0.79984	0.77798	0.36948	0.00037035	0.76879	0.11632	0.0006378	0.012504	6.8398e-06	0.0013676	0.035366	0.0047443	0.046501	0.089541	0.0067772	0.52386	0.82254	0.12667	0.048662	0.38378	0.0036203	0.19972	0.58158	0.39921	0.33953	0.59452	0.2555	0.08186	1.4903e-06	0.26013	0.71594	0.54438	0.19027	0.22047	0.31424	0.54564	0.54412	0.71169	0.0026882	0.45152	0.27903	0.17632	8.9096e-05
ALS2018	8.6996e-05	0.0011681	8.9359e-05	1.5836e-07	0.0091898	0.0057504	2.4765e-05	3.7583e-09	0.00036264	0.38911	0.27237	0.13749	0.00012319	0.013942	0.05605	1.8846e-06	2.5861e-12	0.48414	0.0010099	5.6464e-08	9.1041e-07	0.016764	3.4426e-06	5.6576e-08	0.0017174	2.5334e-05	3.4103e-07	4.6336e-05	0.01773	3.6391e-05	1.7657e-10	0.0017163	0.0032781	0.00095599	0.00010882	2.8722e-08	0.41847	0.27944	0.010362	0.0064698	1.8954e-05	4.1467e-09	0.6445	0.28546	0.0012746	5.3911e-09	1.0777e-06	2.4033e-06	7.1145e-05
DEP2019	0.0051155	0.00076232	0.034405	0.048045	0.15178	0.29701	0.002016	0.045078	4.2653e-06	0.0089819	0.66436	0.088986	0.5884	0.093354	0.97708	0.0067208	0.16157	0.15433	0.051375	0.5519	0.00018064	0.00025869	0.43019	0.018657	0.084466	0.18187	0.075651	0.96102	0.78818	0.95752	7.1254e-07	0.42173	1.8578e-08	0.85069	0.16934	0.57838	0.6434	0.038932	0.02107	0.042795	0.20224	0.04404	0.00015074	0.00042799	0.002438	0.92553	0.034673	0.043212	0.24461
MDD2019	0.41168	0.059372	0.81897	0.47522	0.39381	0.31733	0.61532	0.9273	0.039749	0.79662	0.36663	0.8322	0.48663	0.45972	0.026393	0.37661	0.39944	0.090513	0.86684	0.0012253	0.0046462	0.29533	0.11169	0.13943	0.74189	0.4289	0.78177	0.059299	3.5074e-05	0.49965	0.079919	0.44394	0.66536	0.65756	0.56309	0.1239	0.020654	0.61645	0.12655	0.96689	0.14959	0.79081	0.0068195	0.054732	0.0084686	0.086626	0.13106	0.48845	0.5878
MDD2018	0.49302	0.44368	0.15598	0.70711	0.37289	0.21039	0.54601	0.18556	0.025017	0.16717	0.78091	0.242	0.45753	0.22705	5.7072e-05	0.64782	0.81616	0.010656	0.048963	0.040952	0.040311	0.93032	0.049562	0.31653	0.14343	0.3054	0.58582	0.98034	0.0035472	0.0084816	0.30721	0.39566	0.1657	0.10853	0.099498	0.040832	0.00034242	0.355	0.1193	0.89825	0.25582	0.66553	0.001316	0.0010334	0.83726	0.90912	0.0094965	0.022074	0.73094
wellbeing2019	0.0121	2.3627e-05	0.12027	0.49535	0.8073	0.53798	0.0012205	0.011654	0.006463	0.59053	0.094261	0.33877	0.345	0.099879	0.92141	0.030874	0.47995	0.081805	0.040779	0.3209	0.01168	0.018846	0.44871	0.0078664	0.75078	0.0754	0.015145	0.6155	0.88141	0.091162	6.9398e-06	0.35691	2.512e-09	0.68902	0.18598	0.74288	0.82104	0.61415	0.70957	0.032094	0.94857	0.82619	0.027378	0.02794	0.20969	0.42104	0.80169	0.63044	0.32814
Insomnia2019	0.013797	0.75239	0.22985	0.012955	0.016759	0.39374	0.019217	0.0004769	0.41334	0.041315	0.048002	0.012111	0.3653	0.021467	0.78314	0.73738	0.44269	0.66024	0.39894	0.43515	0.12825	0.48035	0.62863	0.25035	0.33177	0.03402	0.0054818	0.011068	0.14447	0.90094	0.000288	0.28794	0.88389	0.24291	0.15687	0.9614	0.00031306	0.04918	6.2557e-06	0.032028	0.63856	0.051973	0.18217	4.2048e-05	0.86946	0.24536	0.41436	0.10181	0.65026
Insomnia2017	0.14233	0.80313	0.12136	0.036948	0.83124	0.22792	0.021087	0.010669	0.81155	0.43814	0.77382	0.011082	0.1065	0.056221	0.10345	0.66424	0.92072	0.76956	0.54848	0.97573	0.079419	0.99323	0.43134	0.18107	0.71597	0.32187	0.044455	0.91959	0.75368	0.84335	0.093141	0.0073272	0.81999	0.97609	0.088871	0.37143	0.0031002	0.1443	1.2133e-06	0.73256	0.63883	0.77035	0.28867	0.0028883	0.014474	0.94	0.4026	0.49475	0.0052645
IQ2018	0.49998	0.86221	0.27548	0.65332	0.2121	0.34138	0.17274	0.012691	0.025412	0.72975	0.087611	0.24684	0.017263	0.24681	0.39918	0.63369	0.30889	0.22162	0.60077	0.39449	0.1216	0.0087395	0.0033956	0.92131	0.71467	0.20738	0.01633	0.17497	0.046661	0.16288	0.10227	0.71764	0.28032	0.16619	0.017784	0.95014	0.48118	0.94174	0.00042653	0.80519	0.13515	0.58209	0.78997	0.089466	0.1495	0.95261	0.23805	0.1332	0.14177
IQ2017	0.5695	0.00149	0.00016383	0.002735	0.27612	0.63844	0.04628	0.96994	0.1283	0.26959	0.53387	0.96753	0.11361	0.77712	0.11772	0.73788	0.16366	0.1231	0.8891	0.20029	0.043038	0.8319	0.0085821	0.12084	0.36469	0.046166	0.12607	0.025846	0.87352	0.10672	0.057925	0.72472	0.099544	0.49015	0.45885	0.19657	0.26215	0.60637	0.15976	0.018939	0.0047194	0.86006	0.23793	0.00094972	0.99192	0.04443	0.0089354	0.038723	0.89511
[truncated: 56 more columns]
